# Supplementary material for: Water sources aggregate parasites with increasing effects in more arid conditions
Source: Nat Commun. 2021 Dec 3;12:7066. doi: 10.1038/s41467-021-27352-y (PMC8642388; doi:10.1038/s41467-021-27352-y)
Supplement: Supplementary file 4 — Source Data [file 41467_2021_27352_MOESM4_ESM.zip]

Archive with 16 entries (16 files):
- source_data_for_plots/figure_2A.xlsx
- source_data_for_plots/figure_2B.xlsx
- source_data_for_plots/figure_2C.xlsx
- source_data_for_plots/figure_2E.xlsx
- source_data_for_plots/figure_2F.xlsx
- source_data_for_plots/figure_3.xlsx
- source_data_for_plots/figure_4.xlsx
- source_data_for_plots/figure_S10.xlsx
- source_data_for_plots/figure_S2.xlsx
- source_data_for_plots/figure_S3.xlsx
- source_data_for_plots/figure_S4.xlsx
- source_data_for_plots/figure_S5.xlsx
- source_data_for_plots/figure_S6.xlsx
- source_data_for_plots/figure_S7.xlsx
- source_data_for_plots/figure_S8.xlsx
- source_data_for_plots/figure_S9.xlsx
