# Supplementary material for: Water sources aggregate parasites with increasing effects in more arid conditions
Source: Nat Commun. 2021 Dec 3;12:7066. doi: 10.1038/s41467-021-27352-y (PMC8642388; doi:10.1038/s41467-021-27352-y)
Supplement: Supplementary file 4 — Source Data [file 41467_2021_27352_MOESM4_ESM.zip › source_data_for_plots/figure_2A.xlsx]

## Sheet: Gray_Points
Species	N	FEC_mean
Cattle	349	296
Cattle	423	180.4
Cattle	64	150
Cattle	46	80
Cattle	46	150
Cattle	46	300
Cattle	23	100
Cattle	23	150
Cattle	23	200
Cattle	32	125
Cattle	31	200
Cattle	31	300
Cattle	18	246
Cattle	100	369
Cattle	57	229
Cattle	56	325
Cattle	52	159
Cattle	98	48
Cattle	321	18.4
Zebra	10	1225
Zebra	10	1620
Zebra	39	569
Zebra	31	473
Cattle	31	245
Zebra	15	1100
Zebra	15	2100
Buffalo	60	349
Impala	692	963
Zebra	5	2500
Elephant	19	202
Elephant	7	121.43
Elephant	16	106.25
Elephant	35	320
Elephant	4	275
Elephant	14	171.43
Elephant	46	145.65
Elephant	8	200
Elephant	19	89.47
Elephant	25	36
Elephant	10	0
Elephant	22	22.73
Elephant	578	1694
Cattle	600	291.25
Cattle	600	245.76
Cattle	6	22.3
Cattle	6	89.7
Cattle	8	85.4
Buffalo	100	2.07
Buffalo	100	4.44
Elephant	119	735.79
Elephant	70	975.71
Buffalo	40	274.423
Buffalo	11	294.121
Impala	442	659.693
Impala	225	466.735
Elephant	187	1100
Elephant	241	500
Elephant	63	1409
Elephant	63	2204
Buffalo	375	298
Buffalo	375	409
Buffalo	103	94.5
Buffalo	283	120.6
Buffalo	167	251.189
Buffalo	226	251.19
Buffalo	78	1000
Buffalo	448	800
Buffalo	129	400
Buffalo	208	300
Buffalo	100	300
Cattle	210	319.4
Impala	112	54.7032
Impala	112	39.0189
Impala	112	264.027
Impala	102	216
Impala	76	247
Zebra	15	1306
Zebra	47	1187
Zebra	145	1635
Zebra	247	1600
Zebra	247	2600
Zebra	247	2500
Zebra	76	317.9
Zebra	65	241.5
Giraffe	21	77
Giraffe	14	0

## Sheet: Red_Points
Species	Weighted_Mean
Buffalo	365.29
Cattle	222.161
Elephant	1113.39
Giraffe	46.2
Impala	610.714
Zebra	1757.01

## Sheet: Blue_Points
Species	N	FEC_mean	sd	se	ci
Buffalo	7	272.681	180.445	68.202	166.884
Cattle	12	215.775	99.3091	28.6681	63.098
Elephant	5	1059.42	691.63	309.306	858.772
Giraffe	2	38.5	54.4472	38.5	489.189
Impala	4	469.241	379.317	189.658	603.578
Zebra	9	1319.56	772.235	257.412	593.592

## Sheet: Green_Points
Species	Mean
Buffalo	55.15
Cattle	292.19
Elephant	733.69
Giraffe	26.43
Impala	162.77
Zebra	1108.41
