# Supplementary material for: Water sources aggregate parasites with increasing effects in more arid conditions
Source: Nat Commun. 2021 Dec 3;12:7066. doi: 10.1038/s41467-021-27352-y (PMC8642388; doi:10.1038/s41467-021-27352-y)
Supplement: Supplementary file 4 — Source Data [file 41467_2021_27352_MOESM4_ESM.zip › source_data_for_plots/figure_2B.xlsx]

## Sheet: Experimental
Species	Dung_density_cm3_m2
Buffalo	5.14
Cow	18.3
Elephant	21.2
Giraffe	0.708
Impala	0.168
Zebra	8.77

## Sheet: Observational
Species	Dung_density_cm3_m2
Buffalo	3.67
Cow	9.68
Elephant	49.6
Giraffe	0.66
Impala	0.21
Zebra	6.65
