# Supplementary material for: Water sources aggregate parasites with increasing effects in more arid conditions
Source: Nat Commun. 2021 Dec 3;12:7066. doi: 10.1038/s41467-021-27352-y (PMC8642388; doi:10.1038/s41467-021-27352-y)
Supplement: Supplementary file 4 — Source Data [file 41467_2021_27352_MOESM4_ESM.zip › source_data_for_plots/figure_2C.xlsx]

## Sheet: Observational_Points
Species	Treatment	Site	Parasite_Density
Buffalo	Matrix	-2	311.917
Buffalo	Matrix	-1	253.333
Buffalo	Matrix	0	228
Buffalo	Matrix	1	57
Buffalo	Matrix	2	50.6667
Buffalo	Matrix	3	15.2
Buffalo	Matrix	4	0
Buffalo	Matrix	5	12.6667
Buffalo	Matrix	6	30.4
Buffalo	Matrix	7	101.333
Buffalo	Matrix	8	0
Buffalo	Matrix	9	20.2667
Buffalo	Matrix	10	70.9333
Buffalo	Matrix	11	20.2667
Buffalo	Matrix	12	0
Buffalo	Matrix	13	50.6667
Buffalo	Matrix	14	111.467
Buffalo	Matrix	15	70.9333
Buffalo	Matrix	16	0
Buffalo	Matrix	17	0
Buffalo	Water	-2	244.783
Buffalo	Water	-1	487.667
Buffalo	Water	0	155.167
Buffalo	Water	1	82.3333
Buffalo	Water	2	101.333
Buffalo	Water	3	30.4
Buffalo	Water	4	20.2667
Buffalo	Water	5	57
Buffalo	Water	6	10.1333
Buffalo	Water	7	64.1774
Buffalo	Water	8	111.467
Buffalo	Water	9	50.6667
Buffalo	Water	10	76
Buffalo	Water	11	55.7333
Buffalo	Water	12	51.5128
Buffalo	Water	13	91.2
Buffalo	Water	14	106.4
Buffalo	Water	15	121.6
Buffalo	Water	16	131.733
Buffalo	Water	17	78.5333
Cow	Matrix	-2	0
Cow	Matrix	-1	2261
Cow	Matrix	0	161.5
Cow	Matrix	1	40.375
Cow	Matrix	2	1150.69
Cow	Matrix	3	1227.4
Cow	Matrix	4	2277.15
Cow	Matrix	5	807.5
Cow	Matrix	6	1130.5
Cow	Matrix	7	1808.8
Cow	Matrix	8	969
Cow	Matrix	9	3326.9
Cow	Matrix	10	2680.9
Cow	Matrix	11	129.2
Cow	Matrix	12	710.6
Cow	Matrix	13	1356.6
Cow	Matrix	14	1421.2
Cow	Matrix	15	290.7
Cow	Matrix	16	1776.5
Cow	Matrix	17	1346.91
Cow	Water	-2	40.375
Cow	Water	-1	646
Cow	Water	0	161.5
Cow	Water	1	1615
Cow	Water	2	2442.69
Cow	Water	3	4925.75
Cow	Water	4	5361.8
Cow	Water	5	2907
Cow	Water	6	1542.65
Cow	Water	7	1776.5
Cow	Water	8	4635.05
Cow	Water	9	4877.3
Cow	Water	10	7073.7
Cow	Water	11	2131.8
Cow	Water	12	4225.49
Cow	Water	13	2503.25
Cow	Water	14	6379.25
Cow	Water	15	1695.75
Cow	Water	16	3488.4
Cow	Water	17	2971.6
Elephant	Matrix	-2	0
Elephant	Matrix	-1	5846.4
Elephant	Matrix	0	835.2
Elephant	Matrix	1	3184.2
Elephant	Matrix	2	10022.4
Elephant	Matrix	3	4176
Elephant	Matrix	4	4844.16
Elephant	Matrix	5	0
Elephant	Matrix	6	3006.72
Elephant	Matrix	7	4008.96
Elephant	Matrix	8	2171.52
Elephant	Matrix	9	10523.5
Elephant	Matrix	10	9354.24
Elephant	Matrix	11	8626.42
Elephant	Matrix	12	24554.9
Elephant	Matrix	13	23886.7
Elephant	Matrix	14	4426.56
Elephant	Matrix	15	13029.1
Elephant	Matrix	16	4677.12
Elephant	Matrix	17	26759.8
Elephant	Water	-2	0
Elephant	Water	-1	0
Elephant	Water	0	5428.8
Elephant	Water	1	11901.6
Elephant	Water	2	14929.2
Elephant	Water	3	13794.2
Elephant	Water	4	7934.4
Elephant	Water	5	3132
Elephant	Water	6	14783
Elephant	Water	7	22216.3
Elephant	Water	8	2923.2
Elephant	Water	9	11024.6
Elephant	Water	10	28730.9
Elephant	Water	11	38210.4
Elephant	Water	12	22884.5
Elephant	Water	13	55123.2
Elephant	Water	14	33575
Elephant	Water	15	40047.8
Elephant	Water	16	27478.1
Elephant	Water	17	45059
Giraffe	Matrix	-2	0
Giraffe	Matrix	-1	0
Giraffe	Matrix	0	0.583594
Giraffe	Matrix	1	0.875391
Giraffe	Matrix	2	1.98584
Giraffe	Matrix	3	0.415
Giraffe	Matrix	4	0.337187
Giraffe	Matrix	5	1.42656
Giraffe	Matrix	6	0.492812
Giraffe	Matrix	7	0.83
Giraffe	Matrix	8	0.51875
Giraffe	Matrix	9	1.27094
Giraffe	Matrix	10	0.700313
Giraffe	Matrix	11	2.905
Giraffe	Matrix	12	0.051875
Giraffe	Matrix	13	0.402031
Giraffe	Matrix	14	0.389062
Giraffe	Matrix	15	1.63406
Giraffe	Matrix	16	0.985625
Giraffe	Matrix	17	1.42656
Giraffe	Water	-2	0
Giraffe	Water	-1	0
Giraffe	Water	0	0.389062
Giraffe	Water	1	1.71836
Giraffe	Water	2	1.58867
Giraffe	Water	3	0.10375
Giraffe	Water	4	2.20469
Giraffe	Water	5	1.06992
Giraffe	Water	6	0.985625
Giraffe	Water	7	0.570625
Giraffe	Water	8	2.02312
Giraffe	Water	9	0.674375
Giraffe	Water	10	0.72625
Giraffe	Water	11	1.34875
Giraffe	Water	12	1.50438
Giraffe	Water	13	0.778125
Giraffe	Water	14	1.40063
Giraffe	Water	15	1.58219
Giraffe	Water	16	0.778125
Giraffe	Water	17	4.04625
Impala	Matrix	-2	0
Impala	Matrix	-1	87.3056
Impala	Matrix	0	30.8137
Impala	Matrix	1	11.1272
Impala	Matrix	2	59.4877
Impala	Matrix	3	16.0916
Impala	Matrix	4	7.36106
Impala	Matrix	5	24.1802
Impala	Matrix	6	28.5883
Impala	Matrix	7	2.22544
Impala	Matrix	8	7.18987
Impala	Matrix	9	35.2646
Impala	Matrix	10	41.7698
Impala	Matrix	11	79.2598
Impala	Matrix	12	58.3749
Impala	Matrix	13	13.0102
Impala	Matrix	14	0.342375
Impala	Matrix	15	29.9578
Impala	Matrix	16	139.518
Impala	Matrix	17	51.1851
Impala	Water	-2	2.13984
Impala	Water	-1	42.7969
Impala	Water	0	2.56781
Impala	Water	1	74.6805
Impala	Water	2	76.3924
Impala	Water	3	9.07294
Impala	Water	4	9.07294
Impala	Water	5	32.3116
Impala	Water	6	18.4883
Impala	Water	7	6.50512
Impala	Water	8	68.475
Impala	Water	9	5.82038
Impala	Water	10	126.508
Impala	Water	11	88.1616
Impala	Water	12	112.128
Impala	Water	13	23.4527
Impala	Water	14	23.6239
Impala	Water	15	59.9156
Impala	Water	16	64.8801
Impala	Water	17	117.948
Zebra	Matrix	-2	4008.26
Zebra	Matrix	-1	0
Zebra	Matrix	0	7530.68
Zebra	Matrix	1	4797.77
Zebra	Matrix	2	7135.92
Zebra	Matrix	3	11077.4
Zebra	Matrix	4	3400.95
Zebra	Matrix	5	6437.51
Zebra	Matrix	6	4737.04
Zebra	Matrix	7	4639.87
Zebra	Matrix	8	3060.86
Zebra	Matrix	9	1020.28
Zebra	Matrix	10	3012.27
Zebra	Matrix	11	3364.51
Zebra	Matrix	12	2769.34
Zebra	Matrix	13	48.585
Zebra	Matrix	14	995.993
Zebra	Matrix	15	4664.16
Zebra	Matrix	16	9838.46
Zebra	Matrix	17	3449.53
Zebra	Water	-2	485.85
Zebra	Water	-1	0
Zebra	Water	0	1821.94
Zebra	Water	1	4311.92
Zebra	Water	2	2611.44
Zebra	Water	3	6729.02
Zebra	Water	4	7166.29
Zebra	Water	5	10445.8
Zebra	Water	6	4360.5
Zebra	Water	7	4737.04
Zebra	Water	8	2987.98
Zebra	Water	9	1408.96
Zebra	Water	10	3218.76
Zebra	Water	11	3012.27
Zebra	Water	12	7020.53
Zebra	Water	13	2550.71
Zebra	Water	14	1166.04
Zebra	Water	15	2915.1
Zebra	Water	16	7069.12
Zebra	Water	17	6971.95

## Sheet: Observational_Bars
Species	Treatment	N	Parasite_Density	sd	se	ci
Buffalo	Matrix	20	70.2525	91.1974	20.3923	42.6817
Buffalo	Water	20	106.405	104.049	23.2661	48.6966
Cow	Matrix	20	1243.67	919.216	205.543	430.207
Cow	Water	20	3070.04	2000.78	447.388	936.394
Elephant	Matrix	20	8196.7	8098	1810.77	3789.98
Elephant	Water	20	19958.8	16053.2	3589.6	7513.12
Giraffe	Matrix	20	0.86153	0.735017	0.164355	0.343999
Giraffe	Water	20	1.17464	0.933333	0.2087	0.436813
Impala	Matrix	20	36.1527	35.315	7.89668	16.5279
Impala	Water	20	48.2471	41.157	9.20299	19.2621
Zebra	Matrix	20	4299.47	2961.23	662.152	1385.9
Zebra	Water	20	4049.56	2741.22	612.956	1282.93

## Sheet: Experimental_Points
Species	Treatment	Site	Parasite_Density
Buffalo	Matrix	Jericho	6.75556
Buffalo	Matrix	Kambi	170.156
Buffalo	Matrix	Oscar	93.7333
Buffalo	Matrix	Sidai	202.667
Buffalo	Matrix	Tangi	106.822
Buffalo	Water	Jericho	35.0444
Buffalo	Water	Kambi	15.2
Buffalo	Water	Oscar	127.511
Buffalo	Water	Sidai	124.978
Buffalo	Water	Tangi	57
Cow	Matrix	Jericho	823.65
Cow	Matrix	Kambi	1184.33
Cow	Matrix	Oscar	1275.85
Cow	Matrix	Sidai	1087.43
Cow	Matrix	Tangi	769.817
Cow	Water	Jericho	9345.47
Cow	Water	Kambi	12225.5
Cow	Water	Oscar	3003.9
Cow	Water	Sidai	6783
Cow	Water	Tangi	10895.9
Elephant	Matrix	Jericho	4036.8
Elephant	Matrix	Kambi	4134.24
Elephant	Matrix	Oscar	8727.84
Elephant	Matrix	Sidai	5790.72
Elephant	Matrix	Tangi	5066.88
Elephant	Water	Jericho	5275.68
Elephant	Water	Kambi	3953.28
Elephant	Water	Oscar	13850.4
Elephant	Water	Sidai	8296.32
Elephant	Water	Tangi	13975.7
Giraffe	Matrix	Jericho	1.89344
Giraffe	Matrix	Kambi	0.587917
Giraffe	Matrix	Oscar	2.13768
Giraffe	Matrix	Sidai	2.99146
Giraffe	Matrix	Tangi	1.17151
Giraffe	Water	Jericho	2.05771
Giraffe	Water	Kambi	0.466875
Giraffe	Water	Oscar	1.53896
Giraffe	Water	Sidai	0.544687
Giraffe	Water	Tangi	0.605208
Impala	Matrix	Jericho	47.6472
Impala	Matrix	Kambi	17.6894
Impala	Matrix	Oscar	14.4939
Impala	Matrix	Sidai	43.3675
Impala	Matrix	Tangi	23.7951
Impala	Water	Jericho	51.0709
Impala	Water	Kambi	85.822
Impala	Water	Oscar	65.6789
Impala	Water	Sidai	16.0346
Impala	Water	Tangi	31.4414
Zebra	Matrix	Jericho	4295.72
Zebra	Matrix	Kambi	493.948
Zebra	Matrix	Oscar	5170.25
Zebra	Matrix	Sidai	3996.12
Zebra	Matrix	Tangi	4518.41
Zebra	Water	Jericho	8951.79
Zebra	Water	Kambi	7886.97
Zebra	Water	Oscar	5656.1
Zebra	Water	Sidai	5222.89
Zebra	Water	Tangi	13773.8

## Sheet: Experimental_Bars
Species	Treatment	N	Parasite_Density	sd	se	ci
Buffalo	Matrix	5	116.027	75.76	33.8809	94.0685
Buffalo	Water	5	71.9467	51.7326	23.1355	64.2346
Cow	Matrix	5	1028.22	222.384	99.4533	276.127
Cow	Water	5	8450.76	3656.43	1635.2	4540.05
Elephant	Matrix	5	5551.3	1916	856.859	2379.02
Elephant	Water	5	9070.27	4692.93	2098.74	5827.04
Giraffe	Matrix	5	1.7564	0.921544	0.412127	1.14425
Giraffe	Water	5	1.04269	0.715455	0.319961	0.888355
Impala	Matrix	5	29.3986	15.1558	6.7779	18.8185
Impala	Water	5	50.0096	27.5148	12.305	34.1642
Zebra	Matrix	5	3694.89	1840.7	823.184	2285.53
Zebra	Water	5	8298.32	3428.46	1533.25	4256.99
