# Supplementary material for: Water sources aggregate parasites with increasing effects in more arid conditions
Source: Nat Commun. 2021 Dec 3;12:7066. doi: 10.1038/s41467-021-27352-y (PMC8642388; doi:10.1038/s41467-021-27352-y)
Supplement: Supplementary file 4 — Source Data [file 41467_2021_27352_MOESM4_ESM.zip › source_data_for_plots/figure_2E.xlsx]

## Sheet: Observational_Points
Species	Number	Type	Grazing_secs
BUFFALO	1	Matrix	0
BUFFALO	1	Water	0.227273
BUFFALO	2	Matrix	0
BUFFALO	2	Water	51.1923
BUFFALO	5	Matrix	0
BUFFALO	5	Water	0
BUFFALO	6	Matrix	0
BUFFALO	6	Water	0
BUFFALO	7	Matrix	0
BUFFALO	7	Water	0
BUFFALO	10	Matrix	0
BUFFALO	10	Water	24
BUFFALO	12	Matrix	0
BUFFALO	12	Water	0
BUFFALO	13	Matrix	0
BUFFALO	13	Water	0
BUFFALO	14	Matrix	0
BUFFALO	14	Water	0
BUFFALO	15	Matrix	0
BUFFALO	15	Water	0
BUFFALO	16	Matrix	0
BUFFALO	16	Water	0
BUFFALO	17	Matrix	17.3289
BUFFALO	17	Water	60
CATTLE	1	Matrix	0
CATTLE	1	Water	0
CATTLE	2	Matrix	0
CATTLE	2	Water	0
CATTLE	5	Matrix	9.28571
CATTLE	5	Water	0
CATTLE	6	Matrix	0
CATTLE	6	Water	3.33333
CATTLE	7	Matrix	1.125
CATTLE	7	Water	6.45833
CATTLE	10	Matrix	99.7955
CATTLE	10	Water	0
CATTLE	12	Matrix	0
CATTLE	12	Water	311.097
CATTLE	13	Matrix	133.271
CATTLE	13	Water	11.35
CATTLE	14	Matrix	0
CATTLE	14	Water	1093.08
CATTLE	15	Matrix	158.667
CATTLE	15	Water	0
CATTLE	16	Matrix	21.3182
CATTLE	16	Water	149.254
CATTLE	17	Matrix	0
CATTLE	17	Water	0
ELEPHANT	1	Matrix	0
ELEPHANT	1	Water	2.52273
ELEPHANT	2	Matrix	0
ELEPHANT	2	Water	43.4167
ELEPHANT	5	Matrix	0
ELEPHANT	5	Water	0
ELEPHANT	6	Matrix	0
ELEPHANT	6	Water	0
ELEPHANT	7	Matrix	0.208333
ELEPHANT	7	Water	4.95417
ELEPHANT	10	Matrix	0
ELEPHANT	10	Water	210.865
ELEPHANT	12	Matrix	5.63158
ELEPHANT	12	Water	0
ELEPHANT	13	Matrix	0.625
ELEPHANT	13	Water	0
ELEPHANT	14	Matrix	0
ELEPHANT	14	Water	0
ELEPHANT	15	Matrix	0
ELEPHANT	15	Water	0.586957
ELEPHANT	16	Matrix	2.13636
ELEPHANT	16	Water	0.227273
ELEPHANT	17	Matrix	15.0526
ELEPHANT	17	Water	370.774
GIRAFFE	1	Matrix	1.22727
GIRAFFE	1	Water	0
GIRAFFE	2	Matrix	0
GIRAFFE	2	Water	0
GIRAFFE	5	Matrix	0
GIRAFFE	5	Water	0
GIRAFFE	6	Matrix	0
GIRAFFE	6	Water	0
GIRAFFE	7	Matrix	0
GIRAFFE	7	Water	13.9688
GIRAFFE	10	Matrix	0
GIRAFFE	10	Water	0
GIRAFFE	12	Matrix	17.3421
GIRAFFE	12	Water	0
GIRAFFE	13	Matrix	0
GIRAFFE	13	Water	0
GIRAFFE	14	Matrix	0
GIRAFFE	14	Water	0
GIRAFFE	15	Matrix	4.52778
GIRAFFE	15	Water	0
GIRAFFE	16	Matrix	0
GIRAFFE	16	Water	0
GIRAFFE	17	Matrix	0
GIRAFFE	17	Water	16.6667
IMPALA	1	Matrix	113.855
IMPALA	1	Water	12.4661
IMPALA	2	Matrix	0
IMPALA	2	Water	3.66667
IMPALA	5	Matrix	0
IMPALA	5	Water	28.125
IMPALA	6	Matrix	0
IMPALA	6	Water	39.2889
IMPALA	7	Matrix	0
IMPALA	7	Water	0
IMPALA	10	Matrix	0
IMPALA	10	Water	0
IMPALA	12	Matrix	0
IMPALA	12	Water	2.90741
IMPALA	13	Matrix	29.6667
IMPALA	13	Water	0
IMPALA	14	Matrix	0
IMPALA	14	Water	0
IMPALA	15	Matrix	0
IMPALA	15	Water	68.4384
IMPALA	16	Matrix	229.011
IMPALA	16	Water	21.4545
IMPALA	17	Matrix	2.42105
IMPALA	17	Water	5
ZEBRA	1	Matrix	19.2792
ZEBRA	1	Water	3.39394
ZEBRA	2	Matrix	0
ZEBRA	2	Water	0
ZEBRA	5	Matrix	1.42857
ZEBRA	5	Water	4.28571
ZEBRA	6	Matrix	0
ZEBRA	6	Water	0
ZEBRA	7	Matrix	0
ZEBRA	7	Water	164.494
ZEBRA	10	Matrix	0.681818
ZEBRA	10	Water	20.8788
ZEBRA	12	Matrix	30.7368
ZEBRA	12	Water	19.2407
ZEBRA	13	Matrix	0
ZEBRA	13	Water	13.5
ZEBRA	14	Matrix	0
ZEBRA	14	Water	0
ZEBRA	15	Matrix	0
ZEBRA	15	Water	169.673
ZEBRA	16	Matrix	218.475
ZEBRA	16	Water	27.2045
ZEBRA	17	Matrix	0
ZEBRA	17	Water	165.75

## Sheet: Observational_Bars
Species	Type	N	Grazing_secs	sd	se	ci
BUFFALO	Matrix	12	1.44408	5.00244	1.44408	3.1784
BUFFALO	Water	12	11.285	21.885	6.31766	13.9051
CATTLE	Matrix	12	35.2885	59.1562	17.0769	37.586
CATTLE	Water	12	131.215	317.299	91.5963	201.602
ELEPHANT	Matrix	12	1.97116	4.43815	1.28118	2.81987
ELEPHANT	Water	12	52.7789	116.941	33.7578	74.3005
GIRAFFE	Matrix	12	1.92476	5.0299	1.45201	3.19585
GIRAFFE	Water	12	2.55295	5.99009	1.72919	3.80592
IMPALA	Matrix	12	31.2462	70.4397	20.3342	44.7553
IMPALA	Water	12	15.1123	21.1928	6.11784	13.4653
ZEBRA	Matrix	12	22.5501	62.4851	18.0379	39.7011
ZEBRA	Water	12	49.0351	71.494	20.6385	45.4251

## Sheet: Experimental_Points
Species	Location	Treatment	Grazing_secs
BUFFALO	Jericho	Matrix	11.9087
BUFFALO	Jericho	Water	494.279
BUFFALO	Kambi	Matrix	40.5382
BUFFALO	Kambi	Water	136.036
BUFFALO	Oscar	Matrix	30.91
BUFFALO	Oscar	Water	300.717
BUFFALO	Sidai	Matrix	55.2732
BUFFALO	Sidai	Water	146.638
BUFFALO	Tangi	Matrix	24.1727
BUFFALO	Tangi	Water	11.9542
CATTLE	Jericho	Matrix	77.365
CATTLE	Jericho	Water	1725.66
CATTLE	Kambi	Matrix	23.2403
CATTLE	Kambi	Water	1067.18
CATTLE	Oscar	Matrix	55.9768
CATTLE	Oscar	Water	681.702
CATTLE	Sidai	Matrix	128.558
CATTLE	Sidai	Water	444.253
CATTLE	Tangi	Matrix	118.27
CATTLE	Tangi	Water	1241.26
ELEPHANT	Jericho	Matrix	1.06045
ELEPHANT	Jericho	Water	348.726
ELEPHANT	Kambi	Matrix	3.5496
ELEPHANT	Kambi	Water	178.842
ELEPHANT	Oscar	Matrix	0.817029
ELEPHANT	Oscar	Water	422.591
ELEPHANT	Sidai	Matrix	2.64144
ELEPHANT	Sidai	Water	36.5652
ELEPHANT	Tangi	Matrix	17.8167
ELEPHANT	Tangi	Water	29.1068
GIRAFFE	Jericho	Matrix	1.10007
GIRAFFE	Jericho	Water	44.0051
GIRAFFE	Kambi	Matrix	0.104555
GIRAFFE	Kambi	Water	16.1109
GIRAFFE	Oscar	Matrix	0.215353
GIRAFFE	Oscar	Water	71.5846
GIRAFFE	Sidai	Matrix	21.5462
GIRAFFE	Sidai	Water	3.92293
GIRAFFE	Tangi	Matrix	7.62359
GIRAFFE	Tangi	Water	0.239437
IMPALA	Jericho	Matrix	12.2449
IMPALA	Jericho	Water	117.972
IMPALA	Kambi	Matrix	2.57375
IMPALA	Kambi	Water	38.1041
IMPALA	Oscar	Matrix	0.0271739
IMPALA	Oscar	Water	597.803
IMPALA	Sidai	Matrix	55.7038
IMPALA	Sidai	Water	1.97101
IMPALA	Tangi	Matrix	121.4
IMPALA	Tangi	Water	35.3954
ZEBRA	Jericho	Matrix	70.2004
ZEBRA	Jericho	Water	1042.73
ZEBRA	Kambi	Matrix	2.94337
ZEBRA	Kambi	Water	273.112
ZEBRA	Oscar	Matrix	40.4149
ZEBRA	Oscar	Water	600.154
ZEBRA	Sidai	Matrix	35.3716
ZEBRA	Sidai	Water	261.753
ZEBRA	Tangi	Matrix	89.8866
ZEBRA	Tangi	Water	450.478

## Sheet: Experimental_Bars
Species	Treatment	N	Grazing_secs	sd	se	ci
ELEPHANT	Matrix	5	5.17705	7.15535	3.19997	8.88454
ELEPHANT	Water	5	203.166	178.871	79.9935	222.098
ZEBRA	Matrix	5	47.7633	33.5193	14.9903	41.6197
ZEBRA	Water	5	525.647	320.934	143.526	398.492
CATTLE	Matrix	5	80.6821	43.6632	19.5268	54.215
CATTLE	Water	5	1032.01	498.585	222.974	619.075
BUFFALO	Matrix	5	32.5606	16.4247	7.34537	20.394
BUFFALO	Water	5	217.925	185.363	82.8968	230.158
IMPALA	Matrix	5	38.3899	51.5472	23.0526	64.0043
IMPALA	Water	5	158.249	249.39	111.53	309.658
GIRAFFE	Matrix	5	6.11794	9.17166	4.10169	11.3881
GIRAFFE	Water	5	27.1726	30.183	13.4983	37.4772
