# Supplementary material for: Water sources aggregate parasites with increasing effects in more arid conditions
Source: Nat Commun. 2021 Dec 3;12:7066. doi: 10.1038/s41467-021-27352-y (PMC8642388; doi:10.1038/s41467-021-27352-y)
Supplement: Supplementary file 4 — Source Data [file 41467_2021_27352_MOESM4_ESM.zip › source_data_for_plots/figure_2F.xlsx]

## Sheet: observational_system
Matrixrast	Species	Ratio	SE	df	null	t.ratio	p.value	adjusted_p	Scenario
Water / Matrix	BUFFALO	8.78865	15.7101	129	1	1.2159	0.226245	0.783347	Very High
Water / Matrix	CATTLE	1.41299	1.5545	129	1	0.314236	0.753849	1	Very High
Water / Matrix	ELEPHANT	3.96381	3.83177	129	1	1.42466	0.156669	0.783347	Very High
Water / Matrix	GIRAFFE	0.342043	0.860358	129	1	-0.426509	0.670448	1	Very High
Water / Matrix	IMPALA	0.0751865	0.120534	129	1	-1.6142	0.108927	0.653565	Very High
Water / Matrix	ZEBRA	0.231458	0.256467	129	1	-1.32066	0.188954	0.783347	Very High
Water / Matrix	BUFFALO	42.8439	78.0169	129	1	2.06351	0.0410698	0.205349	High
Water / Matrix	CATTLE	6.57543	7.27348	129	1	1.70259	0.0910531	0.364212	High
Water / Matrix	ELEPHANT	19.4329	19.1225	129	1	3.01513	0.00309401	0.0185641	High
Water / Matrix	GIRAFFE	1.70141	4.27846	129	1	0.211346	0.832951	1	High
Water / Matrix	IMPALA	0.31743	0.50197	129	1	-0.725642	0.469373	1	High
Water / Matrix	ZEBRA	0.98063	1.07175	129	1	-0.0178974	0.985748	1	High
Water / Matrix	BUFFALO	85.0251	156.613	129	1	2.41208	0.0172692	0.0863461	Equal
Water / Matrix	CATTLE	12.8661	14.3868	129	1	2.28457	0.023971	0.0958839	Equal
Water / Matrix	ELEPHANT	38.5944	38.5909	129	1	3.65344	0.000375054	0.00225032	Equal
Water / Matrix	GIRAFFE	3.41618	8.6074	129	1	0.487587	0.62667	1	Equal
Water / Matrix	IMPALA	0.590221	0.932383	129	1	-0.333767	0.739097	1	Equal
Water / Matrix	ZEBRA	1.83241	2.00606	129	1	0.553203	0.581082	1	Equal
Water / Matrix	BUFFALO	168.813	315.109	129	1	2.74764	0.00686236	0.0274494	Low
Water / Matrix	CATTLE	25.3249	28.7436	129	1	2.84741	0.00513038	0.0256519	Low
Water / Matrix	ELEPHANT	76.7388	78.2854	129	1	4.25466	3.99287e-05	0.000239572	Low
Water / Matrix	GIRAFFE	6.89262	17.4209	129	1	0.763788	0.446388	0.892777	Low
Water / Matrix	IMPALA	1.09959	1.7398	129	1	0.060001	0.952248	0.952248	Low
Water / Matrix	ZEBRA	3.43713	3.78472	129	1	1.12125	0.264265	0.792796	Low

## Sheet: experimental_system
Matrixrast	Species	Ratio	SE	df	null	t.ratio	p.value	adjusted_p	Scenario
Water / Matrix	BUFFALO	0.399997	0.272038	45	1	-1.3473	0.184629	0.650602	Very High
Water / Matrix	CATTLE	14.2593	7.71733	45	1	4.9101	1.24017e-05	7.44104e-05	Very High
Water / Matrix	ELEPHANT	6.73782	3.90679	45	1	3.29016	0.001951	0.009755	Very High
Water / Matrix	GIRAFFE	0.271866	0.249452	45	1	-1.41948	0.16265	0.650602	Very High
Water / Matrix	IMPALA	0.809486	0.579391	45	1	-0.295292	0.769129	0.769129	Very High
Water / Matrix	ZEBRA	1.97383	1.06478	45	1	1.2605	0.213985	0.650602	Very High
Water / Matrix	BUFFALO	1.99997	1.3575	45	1	1.02118	0.312629	0.625259	High
Water / Matrix	CATTLE	71.2972	38.8376	45	1	7.83301	6.03896e-10	3.62338e-09	High
Water / Matrix	ELEPHANT	33.6889	19.6242	45	1	6.03793	2.74269e-07	1.37135e-06	High
Water / Matrix	GIRAFFE	1.35929	1.2417	45	1	0.336035	0.738406	0.738406	High
Water / Matrix	IMPALA	4.04737	2.8945	45	1	1.95491	0.0568225	0.170468	High
Water / Matrix	ZEBRA	9.86911	5.33754	45	1	4.23312	0.000112072	0.000448287	High
Water / Matrix	BUFFALO	4	2.71955	45	1	2.039	0.0473493	0.0946986	Equal
Water / Matrix	CATTLE	142.593	78.3938	45	1	9.02192	1.17998e-11	7.0799e-11	Equal
Water / Matrix	ELEPHANT	67.3788	39.5329	45	1	7.17598	5.59114e-09	2.79557e-08	Equal
Water / Matrix	GIRAFFE	2.71868	2.47053	45	1	1.10061	0.276921	0.276921	Equal
Water / Matrix	IMPALA	8.09485	5.79533	45	1	2.92101	0.00543729	0.0163119	Equal
Water / Matrix	ZEBRA	19.7384	10.7604	45	1	5.47108	1.88972e-06	7.55887e-06	Equal
Water / Matrix	BUFFALO	8	5.45463	45	1	3.0498	0.00382963	0.00765926	Low
Water / Matrix	CATTLE	285.187	158.668	45	1	10.1609	3.14698e-13	1.88819e-12	Low
Water / Matrix	ELEPHANT	134.756	79.813	45	1	8.27902	1.35795e-10	6.78973e-10	Low
Water / Matrix	GIRAFFE	5.43733	4.90824	45	1	1.87582	0.0671759	0.0671759	Low
Water / Matrix	IMPALA	16.1897	11.6105	45	1	3.88254	0.00033549	0.00100647	Low
Water / Matrix	ZEBRA	39.4767	21.7584	45	1	6.66892	3.16123e-08	1.26449e-07	Low
