# Supplementary material for: Water sources aggregate parasites with increasing effects in more arid conditions
Source: Nat Commun. 2021 Dec 3;12:7066. doi: 10.1038/s41467-021-27352-y (PMC8642388; doi:10.1038/s41467-021-27352-y)
Supplement: Supplementary file 4 — Source Data [file 41467_2021_27352_MOESM4_ESM.zip › source_data_for_plots/figure_3.xlsx]

## Sheet: Sheet1
Status	Distance	LogRatio
Pre	0	-0.0949174
Pre	10	1.15861
Pre	20	-0.704996
Pre	30	-1.49916
Pre	40	0.909764
Pre	50	0.893349
Pre	60	-0.250741
Pre	70	0.881481
Pre	80	-0.663227
Pre	90	0.407483
Pre	100	-0.981916
Pre	110	1.91512
Pre	120	0.208946
Pre	130	-1.13623
Pre	140	0.335081
Pre	150	-0.249111
During	0	1.34337
During	10	2.61791
During	20	1.00093
During	30	1.35695
During	40	0.5917
During	50	1.76941
During	60	0.441698
During	70	0.347988
During	80	0.668598
During	90	-0.0914674
During	100	1.11739
During	110	0.170224
During	120	0.530856
During	130	0.0751588
During	140	1.01798
During	150	1.06536
Post	0	0.227397
Post	10	0.783709
Post	20	1.21477
Post	30	0.462644
Post	40	-0.342259
Post	50	0.0807701
Post	60	0.813863
Post	70	0.79871
Post	80	0.783364
Post	90	0.263255
Post	100	0.623871
Post	110	-0.029284
Post	120	-0.104649
Post	130	0.705475
Post	140	0.136804
Post	150	0.0680372
