# Supplementary material for: Water sources aggregate parasites with increasing effects in more arid conditions
Source: Nat Commun. 2021 Dec 3;12:7066. doi: 10.1038/s41467-021-27352-y (PMC8642388; doi:10.1038/s41467-021-27352-y)
Supplement: Supplementary file 4 — Source Data [file 41467_2021_27352_MOESM4_ESM.zip › source_data_for_plots/figure_4.xlsx]

## Sheet: Distance
Distance	LogRatio
0	3.81973
10	2.95172
20	2.7044
30	3.11139
40	1.3077
50	1.78921
60	1.23955
70	1.22964
80	0.841274
90	0.293998
100	0.346848
110	1.52266
120	2.10085
130	0.608314
140	0.61877
150	1.86058

## Sheet: MAP
MAP	LogRatio
460	1.55478
470	1.98097
500	2.40137
520	3.52941
530	2.36657
550	2.59008
555	0.57981
570	2.04588
575	1.65343
580	0.552083
600	2.52648
625	0.813967
700	-1.09878
725	-0.641127
750	-0.593556

## Sheet: Rain
Rain30	LogRatio
0.508	4.63439
1.016	2.05218
3.81	3.73417
6.35	2.99125
11.43	2.0746
11.94	2.71318
12.194	2.83888
12.45	4.05094
13.716	3.26647
18.292	3.48036
19.812	4.41606
20.32	1.58569
20.574	-0.875506
25.908	2.09186
27.194	-0.260337
27.4	-1.21374
29.226	-0.401084
33.784	-0.0939524
35.558	0.447379
35.812	4.57757
36.338	1.21395
40.638	0.870312
42.162	-0.670553
44.466	2.54117
47.008	-3.68474
47.496	6.34811
47.75	1.44335
48.532	2.77784
51.56	3.00684
54.612	1.53681
56.406	2.10171
60.192	2.43163
60.446	1.24761
66.288	3.2731
67.308	1.72319
71.876	-0.289958
74.162	-2.29752
84.072	3.48384
84.326	2.98509
90.434	2.70261
91.196	2.1941
91.946	1.58055
92.962	-0.883052
93.724	-1.02715
94.486	0.117594
94.994	2.4133
96.518	-2.92923
96.784	0.884324
100.14	-0.341906
100.836	2.75311
101.09	1.63815
101.344	-0.0153617
110.234	-0.845818
139.462	0.356894
