# Supplementary material for: Water sources aggregate parasites with increasing effects in more arid conditions
Source: Nat Commun. 2021 Dec 3;12:7066. doi: 10.1038/s41467-021-27352-y (PMC8642388; doi:10.1038/s41467-021-27352-y)
Supplement: Supplementary file 4 — Source Data [file 41467_2021_27352_MOESM4_ESM.zip › source_data_for_plots/figure_S10.xlsx]

## Sheet: Sheet1
Location	Site	Sample	Period	MAP	Eggs	Log_Eggs
Mpala	1	0m Wet	Jan-17	625	4	1.60944
Mpala	1	0m Dry	Jan-17	625	0	0
Mpala	1	50m	Jan-17	625	0	0
Mpala	1	1km	Jan-17	625	0	0
Mpala	2	0m Wet	Jan-17	625	0	0
Mpala	2	0m Dry	Jan-17	625	0	0
Mpala	2	50m	Jan-17	625	0	0
Mpala	2	1km	Jan-17	625	0	0
Mpala	3	0m Wet	Jan-17	575	0	0
Mpala	3	0m Dry	Jan-17	575	0	0
Mpala	3	50m	Jan-17	575	0	0
Mpala	3	1km	Jan-17	575	0	0
Mpala	4	0m Wet	Jan-17	600	0	0
Mpala	4	0m Dry	Jan-17	600	0	0
Mpala	4	50m	Jan-17	600	0	0
Mpala	4	1km	Jan-17	600	0	0
Mpala	5	0m Wet	Jan-17	575	0	0
Mpala	5	0m Dry	Jan-17	575	0	0
Mpala	5	50m	Jan-17	575	0	0
Mpala	5	1km	Jan-17	575	0	0
Mpala	6	0m Wet	Jan-17	580	0	0
Mpala	6	0m Dry	Jan-17	580	0	0
Mpala	6	50m	Jan-17	580	0	0
Mpala	6	1km	Jan-17	580	0	0
Mpala	7	0m Wet	Jan-17	580	0	0
Mpala	7	0m Dry	Jan-17	580	0	0
Mpala	7	50m	Jan-17	580	0	0
Mpala	7	1km	Jan-17	580	0	0
Mpala	1	0m Dry	Jul-17	625	0	0
Mpala	1	50m	Jul-17	625	0	0
Mpala	1	0m Wet	Jul-17	625	0	0
Mpala	1	1km	Jul-17	625	0	0
Mpala	2	0m Dry	Jul-17	625	0	0
Mpala	2	50m	Jul-17	625	0	0
Mpala	2	0m Wet	Jul-17	625	13	2.63906
Mpala	2	1km	Jul-17	625	1	0.693147
Mpala	3	0m Dry	Jul-17	575	0	0
Mpala	3	50m	Jul-17	575	0	0
Mpala	3	0m Wet	Jul-17	575	37	3.63759
Mpala	3	1km	Jul-17	575	2	1.09861
Mpala	4	0m Dry	Jul-17	600	0	0
Mpala	4	50m	Jul-17	600	0	0
Mpala	4	0m Wet	Jul-17	600	0	0
Mpala	4	1km	Jul-17	600	0	0
Mpala	5	0m Dry	Jul-17	575	0	0
Mpala	5	50m	Jul-17	575	0	0
Mpala	5	0m Wet	Jul-17	575	0	0
Mpala	5	1km	Jul-17	575	0	0
Mpala	6	0m Dry	Jul-17	580	2	1.09861
Mpala	6	50m	Jul-17	580	0	0
Mpala	6	0m Wet	Jul-17	580	0	0
Mpala	6	1km	Jul-17	580	0	0
Mpala	7	0m Dry	Jul-17	580	0	0
Mpala	7	50m	Jul-17	580	0	0
Mpala	7	0m Wet	Jul-17	580	0	0
Mpala	7	1km	Jul-17	580	1	0.693147
Mpala	8	0m Dry	Jul-17	570	0	0
Mpala	8	50m	Jul-17	570	0	0
Mpala	8	0m Wet	Jul-17	570	59	4.09434
Mpala	8	1km	Jul-17	570	0	0
Mpala	9	0m Dry	Jul-17	555	0	0
Mpala	9	50m	Jul-17	555	0	0
Mpala	9	0m Wet	Jul-17	555	0	0
Mpala	9	1km	Jul-17	555	0	0
Mpala	10	0m Dry	Jul-17	550	0	0
Mpala	10	50m	Jul-17	550	0	0
Mpala	10	0m Wet	Jul-17	550	1	0.693147
Mpala	10	1km	Jul-17	550	0	0
Mpala	11	0m Dry	Jul-17	550	0	0
Mpala	11	50m	Jul-17	550	0	0
Mpala	11	0m Wet	Jul-17	550	4	1.60944
Mpala	11	1km	Jul-17	550	1	0.693147
Mpala	12	0m Dry	Jul-17	530	0	0
Mpala	12	50m	Jul-17	530	0	0
Mpala	12	0m Wet	Jul-17	530	0	0
Mpala	12	1km	Jul-17	530	0	0
Mpala	13	0m Dry	Jul-17	530	0	0
Mpala	13	50m	Jul-17	530	0	0
Mpala	13	0m Wet	Jul-17	530	5	1.79176
Mpala	13	1km	Jul-17	530	0	0
Mpala	14	0m Dry	Jul-17	520	0	0
Mpala	14	50m	Jul-17	520	0	0
Mpala	14	0m Wet	Jul-17	520	3	1.38629
Mpala	14	1km	Jul-17	520	0	0
Mpala	15	0m Dry	Jul-17	500	0	0
Mpala	15	50m	Jul-17	500	0	0
Mpala	15	0m Wet	Jul-17	500	2	1.09861
Mpala	15	1km	Jul-17	500	0	0
Mpala	16	0m Dry	Jul-17	460	0	0
Mpala	16	50m	Jul-17	460	0	0
Mpala	16	0m Wet	Jul-17	460	0	0
Mpala	16	1km	Jul-17	460	1	0.693147
Mpala	17	0m Dry	Jul-17	470	0	0
Mpala	17	50m	Jul-17	470	0	0
Mpala	17	0m Wet	Jul-17	470	5	1.79176
Mpala	17	1km	Jul-17	470	0	0
Mpala	1	0m Dry	Aug-18	625	1	0.693147
Mpala	1	50m	Aug-18	625	0	0
Mpala	1	0m Wet	Aug-18	625	492	6.20051
Mpala	1	1km	Aug-18	625	0	0
Mpala	2	0m Dry	Aug-18	625	1	0.693147
Mpala	2	50m	Aug-18	625	0	0
Mpala	2	0m Wet	Aug-18	625	64	4.17439
Mpala	2	1km	Aug-18	625	0	0
Mpala	3	0m Dry	Aug-18	575	0	0
Mpala	3	50m	Aug-18	575	0	0
Mpala	3	0m Wet	Aug-18	575	1	0.693147
Mpala	3	1km	Aug-18	575	0	0
Mpala	4	0m Dry	Aug-18	600	0	0
Mpala	4	50m	Aug-18	600	0	0
Mpala	4	0m Wet	Aug-18	600	11	2.48491
Mpala	4	1km	Aug-18	600	0	0
Mpala	5	0m Dry	Aug-18	575	16	2.83321
Mpala	5	50m	Aug-18	575	0	0
Mpala	5	0m Wet	Aug-18	575	0	0
Mpala	5	1km	Aug-18	575	0	0
Mpala	6	0m Dry	Aug-18	580	0	0
Mpala	6	50m	Aug-18	580	0	0
Mpala	6	0m Wet	Aug-18	580	13	2.63906
Mpala	6	1km	Aug-18	580	0	0
Mpala	7	0m Dry	Aug-18	580	6	1.94591
Mpala	7	50m	Aug-18	580	0	0
Mpala	7	0m Wet	Aug-18	580	0	0
Mpala	7	1km	Aug-18	580	0	0
Mpala	8	0m Dry	Aug-18	570	0	0
Mpala	8	50m	Aug-18	570	0	0
Mpala	8	0m Wet	Aug-18	570	431	6.06843
Mpala	8	1km	Aug-18	570	0	0
Mpala	9	0m Dry	Aug-18	555	0	0
Mpala	9	50m	Aug-18	555	0	0
Mpala	9	0m Wet	Aug-18	555	158	5.0689
Mpala	9	1km	Aug-18	555	0	0
Mpala	10	0m Dry	Aug-18	550	0	0
Mpala	10	50m	Aug-18	550	0	0
Mpala	10	0m Wet	Aug-18	550	12	2.56495
Mpala	10	1km	Aug-18	550	0	0
Mpala	11	0m Dry	Aug-18	550	0	0
Mpala	11	50m	Aug-18	550	0	0
Mpala	11	0m Wet	Aug-18	550	13	2.63906
Mpala	11	1km	Aug-18	550	0	0
Mpala	12	0m Dry	Aug-18	530	0	0
Mpala	12	50m	Aug-18	530	0	0
Mpala	12	0m Wet	Aug-18	530	247	5.51343
Mpala	12	1km	Aug-18	530	0	0
Mpala	13	0m Dry	Aug-18	530	0	0
Mpala	13	50m	Aug-18	530	0	0
Mpala	13	0m Wet	Aug-18	530	44	3.80666
Mpala	13	1km	Aug-18	530	0	0
Mpala	14	0m Dry	Aug-18	520	0	0
Mpala	14	50m	Aug-18	520	0	0
Mpala	14	0m Wet	Aug-18	520	136	4.91998
Mpala	14	1km	Aug-18	520	0	0
Mpala	15	0m Dry	Aug-18	500	0	0
Mpala	15	50m	Aug-18	500	0	0
Mpala	15	0m Wet	Aug-18	500	17	2.89037
Mpala	15	1km	Aug-18	500	0	0
Mpala	16	0m Dry	Aug-18	460	2	1.09861
Mpala	16	50m	Aug-18	460	0	0
Mpala	16	0m Wet	Aug-18	460	5	1.79176
Mpala	16	1km	Aug-18	460	0	0
Mpala	17	0m Dry	Aug-18	470	0	0
Mpala	17	50m	Aug-18	470	0	0
Mpala	17	0m Wet	Aug-18	470	19	2.99573
Mpala	17	1km	Aug-18	470	0	0
Mpala	1	0m Dry	Sep-16	625	0	0
Mpala	1	50m	Sep-16	625	0	0
Mpala	1	0m Wet	Sep-16	625	6	1.94591
Mpala	2	0m Dry	Sep-16	625	0	0
Mpala	2	50m	Sep-16	625	0	0
Mpala	2	0m Wet	Sep-16	625	0	0
Mpala	3	0m Dry	Sep-16	575	0	0
Mpala	3	50m	Sep-16	575	1	0.693147
Mpala	3	0m Wet	Sep-16	575	14	2.70805
Mpala	4	0m Dry	Sep-16	600	0	0
Mpala	4	50m	Sep-16	600	0	0
Mpala	4	0m Wet	Sep-16	600	0	0
Mpala	5	0m Dry	Sep-16	575	0	0
Mpala	5	50m	Sep-16	575	0	0
Mpala	5	0m Wet	Sep-16	575	2	1.09861
Mpala	6	0m Dry	Sep-16	580	3	1.38629
Mpala	6	50m	Sep-16	580	2	1.09861
Mpala	6	0m Wet	Sep-16	580	3	1.38629
Mpala	7	0m Dry	Sep-16	580	0	0
Mpala	7	50m	Sep-16	580	0	0
Mpala	7	0m Wet	Sep-16	580	7	2.07944
Mpala	8	0m Dry	Sep-16	570	1	0.693147
Mpala	8	50m	Sep-16	570	0	0
Mpala	8	0m Wet	Sep-16	570	2	1.09861
Mpala	9	0m Dry	Sep-16	555	0	0
Mpala	9	50m	Sep-16	555	0	0
Mpala	9	0m Wet	Sep-16	555	0	0
Mpala	10	0m Dry	Sep-16	550	0	0
Mpala	10	50m	Sep-16	550	0	0
Mpala	10	0m Wet	Sep-16	550	0	0
Mpala	11	0m Dry	Sep-16	550	6	1.94591
Mpala	11	50m	Sep-16	550	0	0
Mpala	11	0m Wet	Sep-16	550	5	1.79176
Mpala	12	0m Dry	Sep-16	530	0	0
Mpala	12	50m	Sep-16	530	0	0
Mpala	12	0m Wet	Sep-16	530	17	2.89037
Mpala	13	0m Dry	Sep-16	530	0	0
Mpala	13	50m	Sep-16	530	0	0
Mpala	13	0m Wet	Sep-16	530	4	1.60944
Mpala	14	0m Dry	Sep-16	520	5	1.79176
Mpala	14	50m	Sep-16	520	0	0
Mpala	14	0m Wet	Sep-16	520	1	0.693147
Mpala	15	0m Dry	Sep-16	500	0	0
Mpala	15	50m	Sep-16	500	0	0
Mpala	15	0m Wet	Sep-16	500	2	1.09861
Mpala	16	0m Dry	Sep-16	460	3	1.38629
Mpala	16	50m	Sep-16	460	0	0
Mpala	16	0m Wet	Sep-16	460	14	2.70805
Mpala	17	0m Dry	Sep-16	470	2	1.09861
Mpala	17	50m	Sep-16	470	0	0
Mpala	17	0m Wet	Sep-16	470	5	1.79176
Mpala	6	1km	Sep-16	580	4	1.60944
Mpala	1	1km	Sep-16	625	0	0
Mpala	2	1km	Sep-16	625	0	0
Mpala	3	1km	Sep-16	575	2	1.09861
Mpala	4	1km	Sep-16	600	0	0
Mpala	5	1km	Sep-16	575	0	0
Mpala	7	1km	Sep-16	580	0	0
Mpala	8	1km	Sep-16	570	0	0
Mpala	9	1km	Sep-16	555	0	0
Mpala	10	1km	Sep-16	550	0	0
Mpala	11	1km	Sep-16	550	0	0
Mpala	12	1km	Sep-16	530	0	0
Mpala	13	1km	Sep-16	530	0	0
Mpala	14	1km	Sep-16	520	0	0
Mpala	15	1km	Sep-16	500	0	0
Mpala	16	1km	Sep-16	460	0	0
Mpala	17	1km	Sep-16	470	0	0
Ol Pejeta	-2	50m	Oct-16	750	1	0.693147
Ol Pejeta	-2	0m Dry	Oct-16	750	4	1.60944
Ol Pejeta	-2	1km	Oct-16	750	0	0
Ol Pejeta	-2	0m Wet	Oct-16	750	7	2.07944
Ol Pejeta	0	0m Dry	Oct-16	700	0	0
Ol Pejeta	0	50m	Oct-16	700	2	1.09861
Ol Pejeta	0	0m Wet	Oct-16	700	14	2.70805
Ol Pejeta	0	1km	Oct-16	700	2	1.09861
Ol Pejeta	-1	0m Dry	Oct-16	725	3	1.38629
Ol Pejeta	-1	0m Wet	Oct-16	725	30	3.43399
Ol Pejeta	-1	1km	Oct-16	725	0	0
