# Supplementary material for: Water sources aggregate parasites with increasing effects in more arid conditions
Source: Nat Commun. 2021 Dec 3;12:7066. doi: 10.1038/s41467-021-27352-y (PMC8642388; doi:10.1038/s41467-021-27352-y)
Supplement: Supplementary file 4 — Source Data [file 41467_2021_27352_MOESM4_ESM.zip › source_data_for_plots/figure_S2.xlsx]

## Sheet: Sheet1
Subject_ID	Expert_Count	Public_Count
9895993	1	1
9896001	5	2.4
9896002	3	3
9896008	3	2.42857
9896016	9	7.14286
9896017	8	8
9896022	4	3.4
9896038	12	10.3333
9896046	2	2
9896049	3	3
9896059	6	6
9896064	5	4
9896065	4	3.75
9896070	2	3
9896071	6	5.6
9896073	3	2.85714
9896086	3	3
9896087	4	4.2
9896090	11	11.5
9896094	11	10.4
9896095	11	8.85714
9896099	2	1.4
9896101	1	1
9896172	3	2.8
9896187	6	5.5
9896273	3	3
9896294	10	6.66667
9896310	3	3
9896323	1	1
9896327	3	3
9896330	3	2.8
9896340	1	1
9896355	9	6.66667
9896381	7	5.16667
9896384	10	9
9896390	11	9.91228
9896394	11	10.8333
9896396	12	11.7778
9896413	4	3.71429
9896418	3	3
9896426	1	1
9896452	2	2
9896453	1	1
9896455	2	1.6
9896494	8	7.66667
9896509	9	8.66667
9896513	9	8.4
9896515	6	6.66667
9896538	1	1
9896539	1	1
9896543	4	3.8
9896544	4	3
9896568	1	1
9896576	7	6.33333
9896585	9	7.98462
9896590	5	4.625
9896593	6	5.4
9896594	5	5
9896599	6	5.66667
9896613	2	2
9896618	3	5.2
9896634	4	4.6
9896638	1	1.5
9896641	4	3.42857
9896645	4	3.8806
9896661	3	4
9896668	1	1
9896675	3	3.25
9896680	9	6.57143
9896681	4	4.2
9896707	6	3.71429
9896713	2	1.75
9896718	3	3
9896722	3	3
9896725	2	1.83333
9896734	2	2
9896743	8	8.2
9896748	1	1
9896762	13	12.8
9896775	9	8.9403
9896785	5	4.25
9896786	3	3.8
9896790	6	5.8
9896793	8	8.42857
9896800	7	6.57143
9896863	2	2
9896930	4	3.71429
9896955	11	9.2
9896971	3	3.6
9896977	2	2
9896980	2	1
9896984	13	10.25
9896990	13	11.5
9896999	4	4.6
9897004	1	1.4
9897010	1	1
9897046	6	5.8
9897053	3	2.88889
9897061	1	1
9897079	12	9.875
9897085	2	1.95833
9897087	3	2.57143
9897099	3	3
9897111	1	1.01887
9897151	1	1
9897154	4	4
9897177	1	1
9897199	6	2.42857
9897211	2	2
9897215	1	2
9897221	4	3.875
9897227	1	1
9897228	1	1
9897240	1	1.625
9897292	14	12.6667
9897302	14	10.8
9897324	6	7
9897332	6	7
9897336	7	6.25
9897346	5	5
9897359	10	9.2
9897371	13	12.4
9897375	9	6.28571
9897377	7	5.2
9897385	5	3.24528
9897397	1	1
9897419	6	6
9897435	3	3
9897441	5	5.16667
9897452	8	8.16667
9897457	6	5.71429
9897458	7	7
9897468	11	10.2727
9897480	2	2
9897484	8	6.5
9897488	1	1
9897489	1	1
9897492	2	1.65574
9897495	8	8.875
9897498	12	10.5
9897501	10	10.2
9897515	4	3.5
9897521	12	8.5
9897528	2	3.71429
9897530	12	3.83333
9897535	8	7.28571
9897541	8	7.4
9897545	8	6.5
9897556	10	7.83333
9897600	14	11.75
9897604	11	10
9897611	12	14
9897632	13	14.1667
9897686	11	8.14286
9897692	3	8.5
9897695	8	8.5
9897740	1	1
9897743	4	2.4
9897778	4	3
9897785	12	8.75
10707102	1	1
10707106	3	2
10707111	1	1
10707146	1	1
10707191	1	1
10707208	2	3.35593
10707217	7	3.66667
10707220	1	1
10712537	1	1
10712544	3	2.75
10712562	6	6
10712606	9	8.33333
10712620	6	12.25
10712632	12	12.2
10712639	4	3.25
10712666	7	5.6
10712668	4	3.5
10712677	3	2.16667
10712685	2	2.14286
10712691	2	2
10712770	4	3.75
10712773	4	4
10712780	5	5
10712854	13	13.8333
10712903	11	8.2
10712944	1	1
10712984	4	3.88889
10712986	3	3.25
10712993	2	1.85714
10713024	6	2.57143
10713033	1	4
10713057	1	1
10713067	2	2.25
10713080	6	4.16667
10713091	1	4
10713147	5	4.16667
10713150	5	4.625
10713152	4	3.83333
10713153	5	5
10713159	3	3
10713180	1	1
10713188	1	1
10713193	1	1
10713221	2	1.85714
10713224	2	2
10713247	2	2
10713249	1	1
10713270	1	1
10713295	2	2
10713307	1	1
10713310	1	1
10713312	1	1
10713314	1	1
10713322	1	1
10713324	2	2
10713328	2	2
10713344	1	1
10713382	12	12.4
10713388	11	8
10713397	11	12.1111
10713501	10	10
10713541	5	7
10713544	10	8.2
10713573	3	3
10713613	1	1
10713656	1	1
10713658	1	1
10713665	1	2.71429
10713683	4	3.8
10713687	1	1
10713698	1	1
10713702	1	1
10713712	11	10.1667
10713713	1	1
10713724	2	2
10713725	1	1
10713734	1	1
10713746	1	1
10713747	3	2.2
10713752	1	1
10713759	2	2
10713787	4	3.25
10713797	5	6.25
10713814	2	3
10713843	3	3
10713846	5	5
10713849	9	7.6
10713856	1	1
10713866	2	2
10713868	2	1.75
10713881	1	1
10713891	1	1
10713893	2	1.75
10713902	6	6.66667
10713911	1	1
10713915	2	2.5
10713921	4	2.22222
10713932	1	1
10713940	1	2
10713991	14	14.4
10714011	5	4.5
10714017	3	3
10714034	2	2
10714070	3	3
10714074	7	6.57143
10714076	2	3
10714081	8	7
10714120	4	5.4
10714135	4	3.71429
10714137	3	2.71429
10714143	1	1
10714151	4	1.83333
10714155	1	1
10714175	1	1.33333
10714176	1	1
10714192	1	1
10714205	1	1
10714226	1	1
10714268	1	7
10714323	2	2
10714334	4	4.2
10714350	2	5.25
10714352	2	3.83333
10714361	1	1
10714382	13	13
10714395	8	8.25
10714402	10	7.8
10719092	1	1
10719099	3	3
10719118	1	1
10719133	5	4.75
10719141	3	3
10719149	1	1
10719158	3	6.4
10719171	1	1.33333
10719179	4	4
10719184	6	5.4
10719215	10	9.8
10719235	10	9.8
10719236	11	9
10719337	2	3.83333
10719357	8	6
10719358	7	7.44444
10719360	7	7.75
10719363	8	8.5
10719377	14	7.5
10719380	10	7.57143
10719389	4	2.83333
10719391	1	1
10719497	1	1
10719498	1	1
10719507	1	1.2
10719585	2	2
10719612	1	2.5
10719660	2	2
10719665	6	5.42857
10719689	8	7.8
10719694	6	6.75
10719697	10	10
10719704	6	6.16667
10719713	1	1
10719726	7	6.33333
10719732	10	7.4
10719734	10	7.5
10719745	7	7.25
10719776	1	1
10719779	1	1
10719798	1	1
10719807	1	1
10719813	3	3
10719817	1	1
10719823	1	1
10719852	1	1
10719865	2	3.42857
10719866	2	2
10719870	2	2
10719906	1	1
10719914	2	2
10719929	6	6
10719942	10	8
10719950	8	7.25
10719956	12	9.75
10720013	3	3.4
10720016	6	6.33333
10720025	13	11.5
10720063	4	3.5
10720075	6	3.75
10720084	1	1
10720086	1	1
10720094	4	4.5
10720096	5	5
10720099	3	4.25
10720112	9	10.5
10720177	5	4.33333
10720182	6	5.75
10720251	2	1.8
10720269	6	8.5
10720282	14	14.8333
10720298	2	1.83333
10720308	6	5.8
10720310	7	6.8
10720313	11	9.57143
10720319	8	8.125
10720342	5	3.5
10720345	4	3.33333
10720346	3	3
10720350	6	6
10720359	4	4.25
10720362	3	3.6
10720378	7	6.9
10720380	6	5.66667
10720531	6	6.25
10720555	3	3.25
10720558	7	6.6
10720602	3	3
10720609	2	2
10720610	3	3
10720621	1	1
10720642	2	1.6
10720653	11	9.25
10720669	7	6
10720679	2	1
10720683	3	3
10720718	9	9.2
10720797	6	3.6
10720930	2	2.33333
10720935	1	2
10720940	11	10
10720959	4	4.5
10721016	9	11
10721044	9	7.375
10721078	2	2.33333
10721098	5	5
10721147	6	5.4
10721160	6	6.5
10721165	4	3.75
10721187	5	4.5
10721195	2	2
10721228	7	6.4
10723240	2	2
10723266	1	1
10723268	1	1
10723298	1	1
10723325	1	1
10723350	1	1
10723359	1	1.25
10723366	2	2
10723397	1	1
10723399	1	3.4
10723400	2	2
10723413	2	2
10723428	1	1.5
10723429	2	1.25
10723435	1	1
10723439	4	3.6
10723447	1	6.66667
10723459	1	1
10723478	5	3.66667
10723485	5	4.14286
10723498	1	1
10723522	1	1
10723528	3	2.09091
10723551	3	2.33333
10723554	4	3
10723597	13	9.14286
10723607	7	5.25
10723648	7	8
10723682	10	9.5
10723700	8	8.2
10723769	1	1
10723771	7	6.2
10723802	2	1.8
10723813	1	3.6
10723834	1	1
10723842	6	6.42857
10723852	5	4.75
10723867	3	3
10723870	3	3
10723881	5	5.4
10723890	4	3.25
10723895	1	1
10723896	1	1
10723898	2	2
10723909	11	8.75
10723927	12	9.85714
10723935	4	4.33333
10723963	1	1
10724028	1	1
10724051	8	6
10724092	11	8.6
10724119	1	1
10724143	1	1
10724176	1	1
10724181	1	1
10724199	7	10.6667
10724213	13	13.7143
10724217	11	8.4
10724219	12	9.8
10724237	9	7.5
10724283	1	1
10724284	1	1
10724313	9	7.6
10724329	5	5.6
10724346	11	7.75
10724447	11	11.3333
10724459	5	5
10724461	4	3.4
10726244	2	2
10726250	3	8.75
10726265	2	1.75
10726278	2	2
10726284	1	1.2
10726311	3	3.2
10726333	1	1
10726357	2	1.25
10726369	1	1
10726392	4	7.5
10726405	1	1.2
10726426	2	1.71429
10726447	2	2
10726450	1	1
10726468	5	4.4
10726476	2	2
10726483	1	1
10726501	3	3
10726503	3	3
10726507	1	1.2
10726522	2	2.75
10726528	2	1.75
10726534	2	2
10726535	2	2
10726549	1	1
10726610	3	3
10726634	1	1
10726642	2	2
10726647	9	8.25
10726654	11	7.25
10726662	11	7.16667
10726674	8	4.4
10726679	11	11.75
10726736	1	1
10726741	2	2
10726750	2	1.8
10726839	1	1
10726850	1	1
10726882	7	8.25
10726909	2	1.33333
10726924	13	9.4
10726956	1	1
10726959	4	3.5
10726960	1	1
10726973	1	1
10726975	1	1
10726984	1	1
10726996	1	1
10726998	1	1
10727002	1	1
10727030	1	1
10727136	3	2.6
10727148	1	1
10727184	1	1.16667
10727199	1	1
10727215	2	2
10727253	1	1
10727261	1	1
10727293	2	1.75
10727315	1	1
10727327	7	6.6
10727332	7	7
10727336	5	2.5
10727357	1	1
10728515	1	1
10728534	3	3
10728568	1	1
10728608	4	4
10728662	2	3
10728681	4	4.33333
10728690	6	5.14286
10728705	7	6
10728707	6	6
10728723	3	7
10728736	1	3.4
10728760	10	8.5
10728802	9	10
10728812	8	6.75
10728820	1	1
10728823	2	1.57143
10728933	6	5.5
10728992	5	5.8
10728998	1	1
10729010	5	4.4
10729059	1	1
10729089	3	3
10729114	3	3
10729124	1	1
10729131	3	3
10729135	3	3.2
10729160	1	1
10729187	2	2
10729189	1	1
10729206	1	1
10729266	5	5
10729330	1	1
10729349	4	4.25
10729359	1	1
10729364	1	1
10729400	3	3
10729408	3	3
10729495	5	4.4
10729542	6	5.4
10729562	1	1
10729577	3	3
10729595	5	5.5
10729602	5	5
10729622	5	5.4
10729647	7	6.5
10729669	8	7.16667
10729697	7	6.8
10729729	2	1.8
10729750	3	2.2
10729768	1	1
10729771	1	1
10729836	1	1
10729913	2	1.75
10729951	1	1
10730030	1	1
10730050	5	5
10730075	1	1
10730077	1	1
10730115	4	3.85714
10730123	5	4.8
10730144	1	1
10730150	1	1
10730183	1	1
10730196	1	1
10730203	3	2.83333
10730229	1	1
10730232	6	5.4
10730266	13	8.75
10730304	1	1
10730308	13	13.6
10730363	1	1
10730369	10	9.5
10730376	11	10
10730400	14	9.85714
10730416	10	10.6
10730422	4	3
10730440	1	1
10730453	3	3
10730551	1	1.33333
10730554	1	1.28571
10730622	2	2
10730647	1	1
10730663	6	4
10742748	1	1
10742784	1	1
10742803	1	1
10742824	1	1
10742835	1	1
10747817	2	2
10747819	2	1.5
10747822	2	2
10747844	6	5.6
10747854	3	2.5
10747867	6	3.66667
10747876	4	2.4
10747878	4	2.66667
10747891	11	9.5
10747892	7	4.75
10747897	11	8.25
10747903	3	2.25
10747920	1	1
10747928	3	3
10747939	7	7
10747942	8	8
10747946	7	7
10747962	6	6.25
10747998	9	9
10748001	7	7
10748002	5	5
10748009	5	4.5
10748011	4	4
10748013	4	4
10748016	2	2
10748042	1	1
10748046	1	1
10748050	1	1
10748055	4	4
10748068	7	4.25
10748077	6	5.25
10748106	1	1
10748122	1	1
10748165	7	6.6
10748168	5	5
10748184	4	4
10748204	12	10.1667
10748212	6	6.2
10748228	1	1
10748346	7	7
10748371	8	8
10748379	9	7
10748401	3	3
10748408	3	3
10748447	1	1
10748460	4	3
10748471	2	2
10748536	2	1.5
10748538	4	3
10748552	1	1
10748645	4	4
10748689	6	5.25
10748753	2	2
10748917	1	1
10748989	1	1
10749180	10	7
10749200	8	7.2
10749328	1	1
10749548	2	1.4
10749604	1	1
10749656	5	4
10749717	2	1.8
10749812	1	1
10749930	1	1
10750006	1	1
10750042	3	9
10750077	10	9
10750105	10	10.3333
10750127	4	3
10750256	7	5.5
10750721	5	5
10750765	6	6
10750805	7	7
10750827	7	7.2
10750840	8	8.14286
10750925	6	6
10751035	5	4.8
10751067	4	3.6
10751213	1	1
10751228	1	1
10751355	1	1
10751444	2	2
10751457	2	2
10751542	2	2
10751566	3	2.77778
10751581	2	3.66667
10751669	1	1
10751816	1	4
10751832	1	1
10751841	1	1
10752226	1	1
10752541	2	2
10752650	1	1
10753182	3	2.75
10753280	10	8
10753290	10	9.4
10753307	11	12.25
10753497	4	4
10753504	2	2
10753508	1	1
10753683	1	9.33333
10760805	1	1
10760817	14	13
10760824	5	5
10760829	8	6.5
10760849	4	3.75
10760851	4	3.6
10760861	2	2
10760871	2	1.5
10760882	1	1
10760887	3	3
10760891	2	2
10760899	5	5
10760900	1	1
10760909	1	1
10760920	2	2
10760922	1	1
10760924	1	1
10760953	2	2
10760961	3	2.16667
10760963	5	5.16667
10760965	2	2
10760966	2	2
10760969	2	2
10760997	1	1.2
10761004	1	1.5
10761019	3	3
10761027	5	4.4
10761041	2	2
10761042	1	1
10761043	2	2
10761048	6	5.25
10761054	6	4.85714
10761060	1	1
10761067	1	1
10761087	3	3
10761089	2	2
10761092	3	3
10761095	1	1
10761098	1	1
10761112	1	1
10761121	2	2
10761126	2	2
10761136	2	2
10761151	1	1
10761156	1	1
10761174	11	10
10761188	6	4
10761207	1	1
10761215	2	2
10761250	4	3.5
10761263	1	1
10761267	8	5
10761272	6	4.25
10761273	9	7.75
10761288	11	8.25
10761300	7	8.6
10761306	7	4.83333
10761315	7	5.66667
10761317	9	7.6
10761329	1	1
10761338	2	2
10761342	4	5
10761348	5	4.5
10761351	5	3.75
10761356	6	5.4
10761361	2	2
10761376	1	1.25
10761378	2	2
10761385	3	3
10761390	2	1.66667
10761398	8	8.2
10761402	7	6.75
10761423	2	2.6
10761428	1	1
10761442	2	1.4
10761461	1	1.25
10761464	1	1
10761468	1	1
10761470	1	3
10761473	1	1
10761475	1	1
10761477	1	1
10761483	1	1
10761488	1	1
10761496	2	2
10761497	2	2.4
10761503	1	1
10761521	8	8.8
10761540	4	3.8
10761543	5	5.2
10761551	6	12.5
10761554	7	5.75
10761572	4	4
10761587	11	9.5
10761595	3	3.75
10761655	1	1
10761695	3	2.5
10761712	1	1
10761723	1	1
10761737	9	9.8
10761740	10	7.5
10761758	12	12.75
10761776	11	9.5
10761778	12	13
10761782	12	12.3333
10761788	2	2.2
10761789	1	1
10761791	1	1
10761794	6	4.8
10761801	5	3.75
10761813	6	5.25
10761823	9	7.42857
10761836	10	6.75
10761875	1	1
10761878	1	1
10761881	1	1
10761888	5	5.25
10761890	2	1.5
10761897	1	1.2
10761898	1	1
10761911	3	3
10761917	1	1
10761918	2	2
10761963	6	5
10761964	6	5.8
10762001	1	1
10762002	1	1
10762014	1	1
10762017	1	1
10762028	1	1
10762030	1	1
10762055	5	3.75
10762059	3	2.2
10762080	11	8.5
10762092	6	3.75
10762094	3	1.66667
10762125	5	4.25
10762145	6	5
10762155	1	1
10762158	2	1.33333
10762161	2	2
10762162	2	2
10762166	1	1
10762180	1	1
10762183	1	1
10762192	1	1
10762209	6	5.33333
10762210	6	5
10762213	4	4.25
10762229	6	5.25
10762230	3	3
10762233	5	5.6
10762238	10	8.5
10762240	7	6.5
10762260	2	1.8
10762283	2	2
10762285	1	1
10762316	1	1
10762352	4	3.5
10762365	4	4.5
10762369	3	2.2
10762383	2	2
10762387	9	9
10762393	6	5.25
10762401	7	6.2
10762444	6	7.5
10762453	7	6.5
10762457	7	6.25
10762460	7	6.2
10762469	8	6.83333
10762473	6	6.2
10762493	6	5.75
10762513	3	3.16667
10762515	7	6.75
10762541	12	13
10762542	11	10.2
10762545	10	9.42857
10762557	12	14.75
10762583	2	2
10762586	6	6.4
10762598	2	2
10762599	2	1.71429
10762615	3	2.75
10762617	7	6
10762622	5	4
10762643	2	2
10762655	4	4.5
10762661	4	1.66667
10762662	2	2.5
10762673	13	11.75
10762685	3	2.33333
10762686	2	2
10762713	5	4.75
10762719	3	3
10762723	3	3
10762730	5	5
10762733	4	4.8
10762734	6	5.75
10762736	4	4.33333
10762751	1	1
10762756	6	6.8
10762782	5	4
10762784	6	3.75
10762793	1	1
10762806	2	2.8
10762808	9	5.25
10762825	2	2
10762833	8	7.2
10762841	1	1
10762844	4	3.5
10762845	4	4
10762846	6	6
10762847	10	9.5
10762866	7	6.4
10762867	8	7
10762869	8	8
10762874	9	5.25
10762885	2	2
10762886	2	2
10762894	7	7.25
10762912	6	4.75
10762914	8	6.5
10762916	13	11
10762922	6	8.25
10762934	9	8.8
10762958	7	5.2
10762985	1	1
10763010	1	1.25
10763025	1	1
10763028	4	2.5
10763038	4	3.33333
10763039	4	3.2
10763056	1	1
10763058	1	1
10763064	3	2
10763085	7	6.5
10763102	13	14
10763117	12	9
10763137	1	1
10763138	1	1
10763170	5	4.5
10763178	5	5
10763181	5	4.75
10763182	5	4.75
10763194	8	7.25
10763198	9	8.5
10763203	6	5.8
10763208	9	6
10763211	7	6.25
10763237	7	6.5
10763239	5	4.5
10763246	7	5.57143
10763265	1	1
10763287	2	2
10763288	3	3
10763296	7	5
10763297	8	7.66667
10763303	4	4.25
10763305	10	5.5
10763313	6	4
10763320	10	7.33333
10763323	1	1
10763359	2	1.66667
10763382	2	2
10763383	1	1
10763392	1	1
10763407	3	2.75
10763467	1	1
10763505	1	1
10763513	1	1
10763520	1	1
10763531	2	2
10763543	1	1
10763546	1	1
10763547	2	1.75
10763571	2	2
10763604	10	13.25
10763658	2	10
10763672	1	2
10763675	4	4
10763678	1	1
10763697	1	1
10763704	4	2
10763709	4	4
10763732	9	5.5
10763735	1	1
10763740	1	4
10763741	1	1
10763777	1	1
10763804	1	1
10763805	4	4.5
10763812	5	5
10763829	11	12.5
10763867	14	13
10763900	2	2
10763919	1	1
10763925	3	3
10763930	1	1
10763933	4	4
10763934	7	5.75
10763962	1	1
10763984	1	1
10764005	1	1
10764034	1	1
10764045	13	12
10764054	11	9
10764057	8	8.66667
10764062	3	3
10764069	1	1
10764089	1	1
10764117	2	1.75
10764127	2	3
10764136	2	2
10764137	2	2
10764156	3	3
10764181	5	5
10764188	5	4.75
10764199	1	1
10764224	8	9.25
10764238	1	1
10764246	1	1
10764253	1	1
10764315	1	1
10764325	13	14.5
10764363	5	5
10764372	1	1
10764374	1	1
10764488	3	3
10764512	3	3
10764516	2	2
10764536	1	1
10764544	2	1.75
10764560	5	4.5
10764562	5	5
10764569	1	1
10764572	1	1
10764579	1	1
10764594	2	1
10764608	2	2.25
10764632	2	1.75
10764637	3	1.5
10764659	1	1.25
10764670	1	2
10764678	3	3
10764695	2	1.75
10764696	2	2
10764710	3	2.8
10764725	1	1.25
10764759	2	2
10764761	3	2.5
10764797	5	3.25
10764805	7	5
10764816	5	5
10764825	7	6
10764857	1	1.25
10764904	9	9
10764915	2	2
10764930	4	1.5
10764932	5	4.75
10764935	5	5
10764943	6	4.5
10764950	1	1
10764951	1	1
10764968	1	1
10764976	3	2.5
10764981	4	3
10765012	3	1
10765016	1	1
10765068	4	4
10765111	10	9.25
10765122	7	6.5
10765133	3	2.66667
10765148	10	8.5
10765151	11	10.25
10765163	4	3.25
10765240	1	1
10765253	1	1
10765277	1	1
10765282	1	1
10765287	1	1
10765321	2	2
10765341	3	3
10765369	2	2
10765412	8	9.75
10765414	8	8.75
10765459	9	9.25
10765478	1	1
10765489	4	2.75
10765513	1	1
10765523	3	2.75
10765546	1	1
10765552	1	1
10765567	2	2
10765578	6	4.75
10765583	1	1
10765587	1	1
10765593	2	2
10765609	1	1.25
10765614	1	1
10765623	1	1
10765633	1	1
10765641	1	1
10765647	3	3
10765652	1	1
10765653	1	1
10765669	6	5
10765676	6	6
10765720	1	1
10765731	2	2
10765737	2	2
10765738	2	2
10765749	1	1
10765750	1	1
10765757	1	1
10765760	1	1
10765770	1	1
10765773	2	2
10765779	2	1
10765783	1	1
10765784	1	1.6
10765787	1	1
10765808	4	4
10765814	2	2
10765823	11	8
10765829	5	5
10765838	3	4.25
10765841	2	2
10765853	10	10.75
10765869	6	5.5
10765897	1	1
10765899	3	2.5
10765918	1	1
10765919	1	1
10765961	6	4.25
10765980	4	4
10765993	3	3
10766013	1	1
10766016	1	1
10766020	2	2
10766022	2	2
10766024	2	2
10766025	2	2
10766036	1	1
10766044	1	1.5
10766060	2	2
10766063	2	2
10766069	1	2
10766088	4	6
10766110	10	9.75
10766113	6	4.6
10766162	6	5.25
10766167	4	4.25
10766169	5	5.25
10766225	7	6.75
10766238	4	3.25
10766241	4	4
10766261	2	2
10766276	14	11.1667
10766282	6	5.75
10766316	1	1
10766378	1	1
10766424	6	6
10766468	3	3
10766470	2	2
10766505	5	5
10766518	13	9.5
10766521	1	1
10766525	1	1
10766536	2	1.33333
10766599	5	4.5
10766602	7	7
10766606	3	3
10766623	1	1
10766625	3	3
10766627	2	2
10766649	3	3.25
10766650	3	3.75
10766663	4	2
10766699	1	2
10766703	2	1.5
10766712	2	1.75
10766726	11	13.2
10766745	4	4.5
10766827	2	2.25
10766833	1	1
10766858	3	3
10766859	3	3
10766892	1	1
10766921	14	12.25
10766934	1	1
10766937	6	4.75
10766964	2	3.5
10766967	14	14.5
10766971	14	13.5
10766982	8	8.25
10767045	12	14.25
10767049	4	2.25
10767059	1	1
10767100	8	8
10767106	13	8
10767142	3	3
10767163	2	2
10767170	2	2
10767178	1	1
10767202	1	1
10767210	1	1
10767212	7	6.5
10767214	5	5.25
10767228	9	5.5
10767236	11	10.25
10767255	3	3
10767274	2	2
10767280	1	1
10767286	11	8.75
10767292	7	6.75
10767306	6	5.75
10767311	8	4.6
10767313	1	1
10767315	6	4
10767320	3	3
10767330	7	6
10767347	13	9.5
10767416	12	10
10767417	5	4.5
10767437	2	2
10767442	7	6.25
10767463	1	1
10767472	3	3
10767486	6	3.66667
10767487	4	1
10767492	6	2.75
10767501	4	2.5
10767523	3	3
10767535	4	3
10767579	2	2
10767582	4	2.5
10767588	2	2
10767620	4	2.75
10767624	4	2
10767644	1	1.5
10767647	5	2.6
10767662	7	5
10767666	8	6.75
10767678	3	1.75
10767682	3	2
10767684	3	2.25
10767698	2	2
10767701	1	1
10767711	1	1
10767714	3	2
10767718	1	1
10767726	2	1.75
10767740	6	5.5
10767757	1	1
10767837	1	13
10767860	12	11.25
10767871	9	11
10767881	1	1
10767882	1	1
10767887	3	2.25
10767896	3	2.75
10767903	2	3.25
10767912	7	6.2
10767922	3	3
10767945	1	1
10767951	2	2
10767979	1	1
10767981	1	1
10768020	4	3.5
10768028	4	3.5
10768066	4	4
10768070	2	2
10768092	2	1.75
10768112	5	5.75
10768144	2	3.25
10768169	1	1
10768310	1	1
10768324	1	1.25
10768336	10	12.75
10768340	3	12.75
10768348	3	3.75
10768350	5	9
10768355	5	7.5
10768369	2	2
10768370	2	3.25
10768407	4	3.25
10768423	2	1.75
10768436	4	3.5
10768453	1	1.75
10768460	2	2
10768477	1	1
10768478	1	1
10768485	9	9
10768538	3	3.25
10768539	3	3
10768544	1	1
10768551	4	3.75
10768552	4	4
10768558	12	12.5
10768562	6	6.75
10768563	2	2.75
10768566	6	6
10768591	7	7
10768622	1	1.75
10768630	5	4.25
10768645	5	6.5
10768741	6	6.75
10768742	6	5.75
10768756	7	8.25
10768767	4	3.75
10768779	2	1.5
10768785	2	2
10768790	1	1.75
10768792	1	1
10768825	8	5.25
10768832	5	3
10768834	3	2.25
10768841	5	5.5
10768845	1	1
10768847	2	2
10768851	1	1
10768859	3	2.25
10768862	1	1.75
10768895	1	5.75
10768944	2	5.5
10768947	2	3.5
10768966	1	1
10768976	2	2
10769002	2	2
10769006	1	1
10769018	11	10.25
10769034	8	9
10769039	1	3.75
10769052	1	1
10769057	4	3
10769060	5	6.25
10769064	1	5.5
10769083	9	9.75
10769095	1	1
10769103	8	7
10769115	13	13.5
10769148	3	2.75
10769169	1	1
10769179	1	1
10769182	1	1
10769197	1	2
10769198	1	5.25
10769204	3	4.75
10769216	1	1
10769230	1	1
10769247	1	1
10769263	1	1
10769266	1	3.25
10769300	4	4.5
10769303	2	3.5
10769337	6	5.66667
10769356	2	2
10769367	3	3
10769404	8	12.25
10769418	2	2
10769419	2	2
10769424	5	6.25
10769429	2	2.5
10769433	3	3
10769446	1	5.25
10769458	1	4.33333
10769461	2	4
10769477	3	3.25
10769508	10	9.75
10769510	8	7.5
10769523	1	2.5
10769570	2	2.25
10769580	3	3.25
10769600	1	2.25
10769631	8	9.75
10769652	6	6.75
10769661	3	3.5
10769709	2	4.5
10769736	3	3
10769740	8	9
10769743	6	6.5
10769759	3	9
10769765	3	3.25
10769776	3	9
10769781	1	8.75
10769810	1	7
17903341	1	1.5
17903581	1	1
17903614	1	1
17903900	3	8.25
17903962	8	7.75
17905926	2	1.75
17905947	4	3.25
17906163	2	3
17906350	8	9.66667
17906626	2	2
17906808	4	4.5
17906833	7	5.5
17907779	2	2
17908252	5	6.75
17909860	2	3
17909933	10	8.25
17910136	4	3
17910202	1	1
17910999	10	10.5
17911916	7	4.5
19038472	6	5
19038921	4	4
19038951	1	1
19039812	2	1.75
19040238	4	1
19040257	3	3
19040757	2	2
19040809	5	5.25
19041103	2	1.66667
19041198	11	11
19041222	5	5.25
19041226	3	3
19041272	13	9.75
19041295	13	12.25
19041441	1	1
19041662	1	1
19041692	1	1
19041724	4	4.75
19041734	10	9.25
19041747	1	1
19041826	2	2
19041886	4	4.5
19042101	1	1.75
19042144	4	2.75
19042331	7	5
19042393	5	5.25
19042397	5	5
19044512	3	3.33333
19044515	5	5
19044744	1	1
19044781	3	3
19044893	8	7.25
19045137	5	5
19045443	3	3
19045839	3	5.5
19048420	1	1
19073959	2	2
19074081	4	4
19074212	3	2.5
19074795	3	3
19074813	2	1.75
19074987	5	5.5
19075015	10	9
19076109	12	10.75
19076485	5	5
19076613	10	9
19076786	3	3
19077103	3	3
19077155	1	1
19077247	2	2
19077256	1	1
19077320	1	1.33333
19077447	6	6.5
19078060	10	8.5
19078125	10	9.75
19078262	4	4
19078693	1	1
19079139	1	1
19080078	1	1.33333
19080351	4	3.75
19080359	7	6.75
19080505	1	1
19080530	3	3
19080659	6	5.75
19081227	2	2
19081368	6	5.5
19081422	2	2
19081436	3	3
19081444	3	3
19081644	2	3
19081760	2	2
19081986	1	1
19082149	4	4.25
19082696	5	5.25
19082768	6	5
19082806	4	4
19083007	1	1
19083560	1	1
19083677	1	1.75
19084740	1	1
19085489	1	1
19085494	2	2
19085867	1	1
19086143	6	6
19086872	2	2
19087040	4	1.75
19087153	1	3.5
19087474	5	4.75
19087732	1	1
19088203	10	9.25
19088539	1	1
19089466	7	5.75
19089653	1	1
19089680	4	3.5
19090057	1	1
19090287	1	1
19090435	1	1
19095918	10	1
19095940	8	8.75
19096013	3	2.5
19096027	3	3
19096056	1	1
19096083	1	1
19096089	3	2.25
19101144	1	1
19101197	1	1
19101659	1	1
19101682	2	1.75
19102104	3	3
19102195	1	1
19102314	6	5.25
19102351	3	4
19102735	6	8.75
19102933	8	7.5
19103004	11	8.75
19103056	2	2
19103661	1	1
19103740	6	5.33333
19103817	3	6
19103942	1	1
19104728	1	1
19104732	1	1
19105301	1	1
19105733	2	1.5
19105741	10	9.75
19105750	5	4.83333
19105831	11	10.75
19105922	1	1
19106159	2	1.75
19106280	3	6.25
19107082	13	12.25
19107298	1	1
19107342	7	5.5
19123761	2	2
19123813	1	1
19125822	7	6.75
19126343	2	2
19126444	1	1
19126875	2	4.66667
19126895	2	2
19126906	3	3
19126955	1	1
19126978	2	2
19140050	1	1.25
19140076	7	5.25
19140090	11	8.5
19140202	2	1.25
19140352	2	1.5
19140401	5	3.5
19140411	3	2
19140472	13	9.5
19142695	9	7.5
19142782	3	3
19142788	3	2.25
19142958	2	12.25
19142961	7	8.25
19143071	11	12.6
19143142	8	7.75
19143192	2	2
19143195	2	2
19143208	5	4.25
19143279	9	7.75
19143324	11	14.75
19143382	3	2.75
19143673	5	3.5
19143722	8	7
19143873	1	1
19143965	6	6
19144059	6	5.75
19144066	3	5
19144126	5	3
19144186	7	6.25
19144215	1	1
19144358	1	1
19144474	1	1
19144492	3	2.33333
19144504	6	4.75
19144707	6	11.5
19144840	6	4.75
19144961	4	4.25
19145090	7	14
19145124	6	7.25
19161856	8	6
19163633	9	8.25
19163864	1	3
19163985	10	13.3333
19164039	12	13.5
19164066	1	1
19164150	4	4
19164370	8	8.5
19856736	1	1
19856751	1	1
19856771	2	1.75
19856875	6	4
19856880	2	2
19856954	2	2
19857038	3	2.75
19857072	1	1
20148077	3	2.5
20148112	7	5.5
20148119	8	8
20148315	1	1
20209942	1	1
20209949	2	1
20209977	5	5
20210080	4	4
20210183	6	6
20210226	10	8.5
20210310	9	10
20210427	4	3.5
20210533	9	5
20211122	1	1
20211297	4	3.5
20211299	4	3.75
20211397	1	1
20211734	3	2.25
20211741	2	2
20211746	1	1
20211748	1	1
20211860	3	2.75
20212074	7	5.25
20212115	9	8
20212169	10	9.75
20212230	1	3.5
20212275	7	13.3333
20212276	7	7.5
20212306	11	11.75
20212337	5	5
20212409	2	2
20212477	6	5.75
20212480	2	2
20212516	8	9
20212562	8	13.25
20212577	10	13
20212623	3	1.25
20212693	6	5.75
20212708	4	5.25
20212734	8	10
20212830	1	1
20212871	1	1
20212962	1	1
20213030	4	5
20213131	5	3.5
20213193	2	2
20213236	1	1.66667
20213306	1	1
20213399	1	1
20213463	1	1
20213524	5	5
20213686	4	4
20214749	2	2
20214881	6	5.5
20214969	1	1
20908808	2	1
20908870	1	1
20908935	1	1
20908982	8	7
20909023	7	6.75
20909029	6	4.5
20909032	8	6
20909223	13	13.25
20909254	2	1
20909286	1	1
20909353	7	7.25
20909362	8	7
20909454	1	1
20909633	1	1
20909760	1	1
20909775	1	1
20909816	1	1
20909838	5	5
20909847	2	2
20909862	7	6
20909920	8	5.33333
20910078	1	1
20910087	1	1
20910153	4	3
20910173	1	1
20910185	4	3.25
20910197	1	1
20910338	2	2
20910403	7	6.5
20910498	1	1
20910510	1	1
20910584	9	6.66667
20910612	12	11
20911044	1	1
20911195	1	1
20911197	4	3.75
20911245	10	9.5
20911279	1	1.66667
20911347	6	5.33333
20911817	2	2
20911841	2	1.75
20911860	2	1.5
20911921	1	1
20911948	3	2.25
26318350	1	1
26318512	1	1
26318609	1	1
26319000	11	6.75
26319057	4	4
26319197	2	2
26319203	3	3
26319266	1	1.5
26319269	3	2.5
26319275	1	1
26319305	1	1
26319350	1	1
26319361	5	4.75
26319378	2	2.25
26319390	4	4
26319400	1	1
26319433	2	2
26319695	1	1
26319772	1	1
26319924	1	1
26319931	1	1
26319977	4	2.25
26320018	7	4.75
26320027	1	1
26324892	2	1.75
26324966	1	1
26325074	9	8.5
26325119	2	2
26325150	8	7.5
26325188	1	1
26325257	1	8.5
26325343	4	6.25
26325349	1	1
26325561	1	1
26325586	3	2.75
26325730	5	5
26325818	1	1
26325935	13	14
26325975	4	3.5
26326235	6	4.66667
26326412	5	7.5
26326494	12	8.75
26326531	2	1.75
26326604	5	3.5
26326694	4	3.75
26326737	4	3.25
26326791	6	5
26326953	3	2.75
26326995	5	5
26327006	2	1
26327037	1	1
26327062	7	7
26327221	1	1
26327348	3	2.75
26327351	1	1
26327375	10	7.75
26327603	11	7.75
26327645	1	1.5
26327659	8	7
26327681	10	8.25
26327726	11	9.25
26327874	1	1
26327997	6	4.75
26328057	3	2.25
26328101	6	5.25
26328207	11	9.5
26328246	7	5.8
26328372	11	5.5
26328427	3	2.5
26328575	2	1
26328920	6	3.75
26354602	8	7
26354606	2	2
26354667	1	1
26354741	5	5
26354772	7	4.66667
26354790	2	2
26354896	2	1.25
26354901	4	4
26354917	11	10
26354967	5	3
26355050	6	6.25
26355122	14	8.5
26355253	1	1
26355586	2	1.5
26355601	3	3
26355623	2	4
26355680	3	8
26355710	1	1
26355777	1	2.2
26355936	1	1
26355959	7	10.25
26356017	1	1.5
26356163	4	3
26356251	7	6.5
26356288	11	10.25
26356346	3	2
26356371	5	4.5
26356547	1	2.75
26356548	1	1
26356630	7	5.25
26356631	4	4
26356637	3	3.25
26356640	2	2
26356658	3	3
26356776	4	3.75
26356858	2	2
26356870	2	1.75
26356962	1	1
26356964	1	14.5
26357104	1	1
26357184	2	2
26357238	2	2
26357403	1	1
26357418	10	9.75
26357427	4	4
26357445	8	9.75
26357483	5	5
26357494	9	8.25
26357511	3	3
26357712	8	7.75
26357836	2	2
26357982	8	6.25
26358020	7	6
26358031	6	5.75
26358050	10	8.75
26358094	4	4.75
26358104	5	5
26358120	7	5.75
26358173	3	3
26358203	11	8.75
26358225	4	3.75
26358300	2	2
26358303	2	2
26358468	8	7.25
26358520	3	3.5
26358551	3	5.25
26358642	6	6.5
26358833	5	3.5
26358988	12	10
26359038	5	4.75
26359059	7	5.75
26359166	7	6.75
26359340	10	10.25
26359359	8	8
26359412	4	3.25
26359431	4	4
26359452	3	3
26359544	10	7
26359577	6	4.5
26359614	4	5.5
26359700	5	7
26359706	2	1.66667
26359784	6	5
26359804	1	1
26359853	5	4.66667
26359897	4	4
26360003	7	4.75
26360084	2	2
26360253	1	1.25
26360257	8	6.33333
26360421	1	1
26360459	3	3
26360460	2	1
26360653	7	8
26360674	13	14.25
26360924	8	5.5
26360940	6	6.5
26360985	1	1
26361001	5	4.5
26361068	1	1
26361115	7	6
26361116	8	5.75
26361387	1	2.5
26361455	6	5
26361561	11	11.75
26361597	8	8.5
26361745	5	6
26361826	8	8
26361853	2	2
26361861	4	3.5
26361954	5	6.25
26362050	4	4
26362204	14	12.75
26362256	2	7.66667
26362291	6	6
26362427	1	1
26362519	1	1
26362692	6	6.75
26362794	1	1
26362814	2	1.75
26362892	8	7.5
26362983	2	1.5
26363105	10	11.5
26363160	4	3.75
26363276	6	5.75
26363763	2	1.5
26363821	8	7.75
26363822	9	9.33333
26363887	10	9.5
26363888	11	12
26364058	7	8
26364111	1	1
26364122	4	3.75
26364160	1	1
26376542	7	5.25
26376772	1	1
26376835	3	2.25
26376940	5	4.75
26376986	3	2.5
26377050	4	5.75
26377125	2	2
26377279	3	3
26377300	8	8.5
26377323	3	3.5
26377334	7	8.75
26377364	5	4.5
26377446	1	1
26377493	12	10.25
26377750	5	5.5
26378120	1	1
26378143	13	12
26379698	4	3.5
26379819	13	13
26379929	1	1
26380053	2	2
26380057	1	1
26380087	6	4.75
26380134	2	2
26380246	6	3.75
26380395	4	4
26380617	4	4.25
26380733	3	3.25
26381015	7	6.75
26381498	4	3.5
26381575	1	1
26381601	2	2
26381754	1	1
26382285	6	6.25
26382324	2	1.75
26382430	1	1
26382440	2	2
26382758	5	3.5
26382839	2	2
26382853	2	4.5
26382892	4	6.5
26382921	3	2.25
26382967	9	7.25
26382970	6	4.5
26382986	6	6.5
26383021	1	1
26383169	9	8.25
26383170	7	3
26384477	11	14.6667
26384615	2	1.75
26384742	1	1
26384810	6	5.75
26384899	2	1.66667
26384935	1	1.33333
26384967	5	3
26385007	8	6
26385043	6	6
26385071	2	2
26385176	6	7.25
26385178	8	7.25
26385183	9	10
26385229	5	3.75
26385370	2	1.75
26385409	2	2
26385483	7	11.75
26386631	2	2
26386782	2	3.75
26386829	1	1
26386867	4	3.5
26386918	5	4.5
26386969	2	2
[truncated: 10,572 more rows]
