# Supplementary material for: Water sources aggregate parasites with increasing effects in more arid conditions
Source: Nat Commun. 2021 Dec 3;12:7066. doi: 10.1038/s41467-021-27352-y (PMC8642388; doi:10.1038/s41467-021-27352-y)
Supplement: Supplementary file 4 — Source Data [file 41467_2021_27352_MOESM4_ESM.zip › source_data_for_plots/figure_S3.xlsx]

## Sheet: Sheet1
Species	Time_elapsed_days	Dung_Weight_g
Impala	0.15	1.97
Impala	0.5	1.08
Impala	1	0.53
Impala	1.5	0.48
Impala	3	0.46
Impala	14	0.46
Elephant	0.15	17.31
Elephant	0.5	13.78
Elephant	1	11.02
Elephant	1.5	7.21
Elephant	3	4.51
Elephant	14	4.62
Zebra	0.15	23.75
Zebra	0.5	19.84
Zebra	1	16.7
Zebra	1.5	11.88
Zebra	3	7.3
Zebra	14	7.39
Buffalo	0.15	28.42
Buffalo	0.5	25.63
Buffalo	1	22.83
Buffalo	1.5	17.539
Buffalo	3	9.98
Buffalo	14	5.7
