# Supplementary material for: Water sources aggregate parasites with increasing effects in more arid conditions
Source: Nat Commun. 2021 Dec 3;12:7066. doi: 10.1038/s41467-021-27352-y (PMC8642388; doi:10.1038/s41467-021-27352-y)
Supplement: Supplementary file 4 — Source Data [file 41467_2021_27352_MOESM4_ESM.zip › source_data_for_plots/figure_S4.xlsx]

## Sheet: Locations
Treatment	Location	Status	Activity
WPC	Jericho	Pre	11665.1
WPC	Jericho	During	15513.4
WPC	Jericho	Post	6917.13
WPC	Kambi	Pre	5675.25
WPC	Kambi	During	5673.4
WPC	Kambi	Post	47288.8
WPC	Oscar	Pre	24733
WPC	Oscar	During	12607.5
WPC	Oscar	Post	8728.31
WPC	Sidai	Pre	1783.17
WPC	Sidai	During	2556.13
WPC	Sidai	Post	6342.93
WPC	Tangi	Pre	8381.94
WPC	Tangi	During	6692.82
WPC	Tangi	Post	1505.25
WPM	Jericho	Pre	10368.6
WPM	Jericho	During	6621.49
WPM	Jericho	Post	3817.71
WPM	Kambi	Pre	5337.11
WPM	Kambi	During	1834.9
WPM	Kambi	Post	2211
WPM	Oscar	Pre	7456.42
WPM	Oscar	During	2485.3
WPM	Oscar	Post	16535.2
WPM	Sidai	Pre	2245.76
WPM	Sidai	During	2276.84
WPM	Sidai	Post	1473.15
WPM	Tangi	Pre	5588.11
WPM	Tangi	During	1570.88
WPM	Tangi	Post	22063.3

## Sheet: Mean
Treatment	Status	Activity
WPC	Pre	10447.7
WPC	During	8608.65
WPC	Post	14156.5
WPM	Pre	6199.21
WPM	During	2957.88
WPM	Post	9220.07
