# Supplementary material for: Water sources aggregate parasites with increasing effects in more arid conditions
Source: Nat Commun. 2021 Dec 3;12:7066. doi: 10.1038/s41467-021-27352-y (PMC8642388; doi:10.1038/s41467-021-27352-y)
Supplement: Supplementary file 4 — Source Data [file 41467_2021_27352_MOESM4_ESM.zip › source_data_for_plots/figure_S5.xlsx]

## Sheet: Sheet1
MAP	Treatment	Activity
460	Matrix	1844.47
460	Water	414.11
470	Matrix	125.164
470	Water	6303.93
500	Matrix	476.917
500	Water	612.061
520	Matrix	10.6667
520	Water	2443.08
530	Matrix	185.993
530	Water	335.661
550	Matrix	235.674
550	Water	4518.42
575	Matrix	39.6429
575	Water	1367.15
580	Matrix	8.85526
580	Water	461.48
625	Matrix	314.57
625	Water	589.495
