# Supplementary material for: Water sources aggregate parasites with increasing effects in more arid conditions
Source: Nat Commun. 2021 Dec 3;12:7066. doi: 10.1038/s41467-021-27352-y (PMC8642388; doi:10.1038/s41467-021-27352-y)
Supplement: Supplementary file 4 — Source Data [file 41467_2021_27352_MOESM4_ESM.zip › source_data_for_plots/figure_S6.xlsx]

## Sheet: Sheet1
Species	Treatment	Distance	Parasites
Buffalo	Matrix	0	78.303
Buffalo	Matrix	10	41.4545
Buffalo	Matrix	20	18.4242
Buffalo	Matrix	30	50.6667
Buffalo	Matrix	40	42.6061
Buffalo	Matrix	50	27.6364
Buffalo	Matrix	60	156.606
Buffalo	Matrix	70	0
Buffalo	Matrix	80	29.3636
Buffalo	Matrix	90	92.1212
Buffalo	Matrix	100	0
Buffalo	Matrix	110	46.0606
Buffalo	Matrix	120	50.6667
Buffalo	Matrix	130	18.4242
Buffalo	Matrix	140	87.5152
Buffalo	Matrix	150	82.9091
Buffalo	Water	0	175.798
Buffalo	Water	10	46.8298
Buffalo	Water	20	97.8788
Buffalo	Water	30	126.667
Buffalo	Water	40	230.303
Buffalo	Water	50	51.2424
Buffalo	Water	60	78.303
Buffalo	Water	70	46.0606
Buffalo	Water	80	41.4545
Buffalo	Water	90	80.6061
Buffalo	Water	100	103.636
Buffalo	Water	110	27.6364
Buffalo	Water	120	33.1636
Buffalo	Water	130	92.1212
Buffalo	Water	140	110.545
Buffalo	Water	150	64.4848
Cow	Matrix	0	675.364
Cow	Matrix	10	1336.05
Cow	Matrix	20	910.273
Cow	Matrix	30	1321.36
Cow	Matrix	40	1468.18
Cow	Matrix	50	2055.45
Cow	Matrix	60	734.091
Cow	Matrix	70	1350.73
Cow	Matrix	80	1233.27
Cow	Matrix	90	1747.14
Cow	Matrix	100	1703.09
Cow	Matrix	110	1650.24
Cow	Matrix	120	1424.14
Cow	Matrix	130	1174.55
Cow	Matrix	140	1306.68
Cow	Matrix	150	836.864
Cow	Water	0	8075
Cow	Water	10	6269.14
Cow	Water	20	4786.27
Cow	Water	30	5197.36
Cow	Water	40	3964.09
Cow	Water	50	2988.04
Cow	Water	60	3553
Cow	Water	70	2261
Cow	Water	80	1732.45
Cow	Water	90	2995.09
Cow	Water	100	2402.53
Cow	Water	110	2202.27
Cow	Water	120	2921.68
Cow	Water	130	1893.95
Cow	Water	140	924.955
Cow	Water	150	1923.32
Elephant	Matrix	0	4707.49
Elephant	Matrix	10	4783.42
Elephant	Matrix	20	11714.5
Elephant	Matrix	30	10515.9
Elephant	Matrix	40	8314.04
Elephant	Matrix	50	15033.6
Elephant	Matrix	60	7774.95
Elephant	Matrix	70	10933.5
Elephant	Matrix	80	9870.55
Elephant	Matrix	90	9870.55
Elephant	Matrix	100	10060.4
Elephant	Matrix	110	6681.6
Elephant	Matrix	120	6605.67
Elephant	Matrix	130	7896.44
Elephant	Matrix	140	7744.58
Elephant	Matrix	150	10478
Elephant	Water	0	52503.7
Elephant	Water	10	38115.5
Elephant	Water	20	42785
Elephant	Water	30	36596.9
Elephant	Water	40	20652.2
Elephant	Water	50	18830
Elephant	Water	60	17159.6
Elephant	Water	70	11958.5
Elephant	Water	80	20880
Elephant	Water	90	14122.5
Elephant	Water	100	10288.1
Elephant	Water	110	13477.1
Elephant	Water	120	10679.9
Elephant	Water	130	11996.5
Elephant	Water	140	7516.8
Elephant	Water	150	26916.2
Giraffe	Matrix	0	0.801705
Giraffe	Matrix	10	0.471591
Giraffe	Matrix	20	0.565909
Giraffe	Matrix	30	0.49517
Giraffe	Matrix	40	1.01392
Giraffe	Matrix	50	0.872443
Giraffe	Matrix	60	1.24972
Giraffe	Matrix	70	1.0375
Giraffe	Matrix	80	0.872443
Giraffe	Matrix	90	0.683807
Giraffe	Matrix	100	0.825284
Giraffe	Matrix	110	1.81563
Giraffe	Matrix	120	1.88636
Giraffe	Matrix	130	0.383168
Giraffe	Matrix	140	0.648438
Giraffe	Matrix	150	0.943182
Giraffe	Water	0	0.400852
Giraffe	Water	10	0.660227
Giraffe	Water	20	0.51875
Giraffe	Water	30	1.08466
Giraffe	Water	40	2.49943
Giraffe	Water	50	1.93352
Giraffe	Water	60	1.48551
Giraffe	Water	70	0.919602
Giraffe	Water	80	0.896023
Giraffe	Water	90	0.49517
Giraffe	Water	100	2.54659
Giraffe	Water	110	1.13182
Giraffe	Water	120	2.45227
Giraffe	Water	130	1.17898
Giraffe	Water	140	1.01392
Giraffe	Water	150	1.13182
Impala	Matrix	0	51.2006
Impala	Matrix	10	21.165
Impala	Matrix	20	62.0944
Impala	Matrix	30	28.7906
Impala	Matrix	40	50.7338
Impala	Matrix	50	20.2312
Impala	Matrix	60	42.6412
Impala	Matrix	70	27.7013
Impala	Matrix	80	40.9294
Impala	Matrix	90	37.35
Impala	Matrix	100	15.0956
Impala	Matrix	110	52.6013
Impala	Matrix	120	27.0787
Impala	Matrix	130	58.8263
Impala	Matrix	140	15.7181
Impala	Matrix	150	23.4994
Impala	Water	0	56.025
Impala	Water	10	96.9544
Impala	Water	20	83.2594
Impala	Water	30	44.0419
Impala	Water	40	58.9819
Impala	Water	50	23.8106
Impala	Water	60	11.5162
Impala	Water	70	49.0219
Impala	Water	80	53.2238
Impala	Water	90	25.5225
Impala	Water	100	25.3669
Impala	Water	110	22.5656
Impala	Water	120	24.5888
Impala	Water	130	51.6675
Impala	Water	140	41.2406
Impala	Water	150	150.178
Zebra	Matrix	0	5786.03
Zebra	Matrix	10	5035.17
Zebra	Matrix	20	6448.55
Zebra	Matrix	30	3356.78
Zebra	Matrix	40	1192.54
Zebra	Matrix	50	3224.28
Zebra	Matrix	60	2340.91
Zebra	Matrix	70	2915.1
Zebra	Matrix	80	6006.87
Zebra	Matrix	90	5454.77
Zebra	Matrix	100	5852.28
Zebra	Matrix	110	5763.95
Zebra	Matrix	120	1777.77
Zebra	Matrix	130	4792.25
Zebra	Matrix	140	3599.71
Zebra	Matrix	150	4991
Zebra	Water	0	1413.38
Zebra	Water	10	3776.38
Zebra	Water	20	6139.38
Zebra	Water	30	4505.15
Zebra	Water	40	2760.51
Zebra	Water	50	7795.68
Zebra	Water	60	6823.98
Zebra	Water	70	2186.32
Zebra	Water	80	3080.73
Zebra	Water	90	2959.27
Zebra	Water	100	4416.82
Zebra	Water	110	5532.06
Zebra	Water	120	4814.33
Zebra	Water	130	3886.8
Zebra	Water	140	4615.58
Zebra	Water	150	4505.15
