# Supplementary material for: Water sources aggregate parasites with increasing effects in more arid conditions
Source: Nat Commun. 2021 Dec 3;12:7066. doi: 10.1038/s41467-021-27352-y (PMC8642388; doi:10.1038/s41467-021-27352-y)
Supplement: Supplementary file 4 — Source Data [file 41467_2021_27352_MOESM4_ESM.zip › source_data_for_plots/figure_S7.xlsx]

## Sheet: all_continuous
Treatment	Distance	Status	N	mean	sd	se	ci
Matrix	0	Pre	5	92.9584	81.2619	36.3414	100.9
Matrix	0	During	14	57.1355	102.079	27.2816	58.9384
Matrix	0	Post	9	43.8832	38.0823	12.6941	29.2726
Matrix	10	Pre	4	64.3842	86.5694	43.2847	137.751
Matrix	10	During	11	50.2769	100.32	30.2477	67.396
Matrix	10	Post	12	34.4691	47.2621	13.6434	30.0289
Matrix	20	Pre	4	83.125	97.0828	48.5414	154.48
Matrix	20	During	13	33.0668	33.052	9.16697	19.9731
Matrix	20	Post	9	203.394	204.512	68.1708	157.202
Matrix	30	Pre	3	64.044	73.977	42.7107	183.769
Matrix	30	During	11	129.046	251.516	75.8349	168.971
Matrix	30	Post	8	39.0193	38.7995	13.7177	32.4372
Matrix	40	Pre	5	122.017	138.749	62.0505	172.28
Matrix	40	During	16	51.5611	86.4148	21.6037	46.0472
Matrix	40	Post	11	32.1365	55.7697	16.8152	37.4666
Matrix	50	Pre	4	195.476	175.661	87.8303	279.515
Matrix	50	During	17	28.6599	29.5909	7.17685	15.2142
Matrix	50	Post	12	74.6701	107.416	31.0084	68.249
Matrix	60	Pre	4	43.25	45.2797	22.6398	72.0501
Matrix	60	During	11	58.9471	81.2261	24.4906	54.5684
Matrix	60	Post	9	35.008	39.0335	13.0112	30.0038
Matrix	70	Pre	3	62.2222	93.9535	54.2441	233.393
Matrix	70	During	11	144.088	262.387	79.1126	176.274
Matrix	70	Post	8	49.3062	50.9862	18.0263	42.6255
Matrix	80	Pre	3	78	80.9142	46.7158	201.002
Matrix	80	During	18	44.6078	81.3053	19.1638	40.4322
Matrix	80	Post	12	37.4408	65.1584	18.8096	41.3997
Matrix	90	Pre	3	88.8569	147.311	85.0498	365.94
Matrix	90	During	11	174.735	472.324	142.411	317.312
Matrix	90	Post	11	78.2576	94.768	28.5736	63.666
Matrix	100	Pre	4	89.9158	81.58	40.79	129.812
Matrix	100	During	15	65.7572	86.6248	22.3664	47.9712
Matrix	100	Post	10	49.0042	55.6007	17.5825	39.7743
Matrix	110	Pre	5	58.9	28.876	12.9137	35.8543
Matrix	110	During	16	64.3133	90.1116	22.5279	48.0171
Matrix	110	Post	8	88.8644	150.045	53.0489	125.441
Matrix	120	Pre	3	144.194	81.4129	47.0038	202.241
Matrix	120	During	19	52.2193	69.2979	15.898	33.4005
Matrix	120	Post	8	56.1307	51.4442	18.1883	43.0084
Matrix	130	Pre	3	93.7293	59.8164	34.535	148.592
Matrix	130	During	19	31.7199	45.2658	10.3847	21.8174
Matrix	130	Post	7	16.8161	17.2389	6.5157	15.9434
Matrix	140	Pre	4	51.9698	34.3892	17.1946	54.7208
Matrix	140	During	13	109.817	157.63	43.7188	95.255
Matrix	140	Post	9	23.2242	23.5489	7.84962	18.1013
Matrix	150	Pre	5	85.4	94.719	42.3596	117.609
Matrix	150	During	16	44.2802	44.082	11.0205	23.4896
Matrix	150	Post	9	101.831	124.034	41.3447	95.3412
Filled	0	Pre	5	211.2	196.162	87.7264	243.568
Filled	0	During	22	191.08	191.861	40.9049	85.0664
Filled	0	Post	15	136.898	186.04	48.0352	103.025
Filled	10	Pre	5	548.306	527.374	235.849	654.822
Filled	10	During	23	173.424	183.922	38.3503	79.5337
Filled	10	Post	14	234.811	303.33	81.0685	175.138
Filled	20	Pre	5	77.1567	96.5389	43.1735	119.869
Filled	20	During	21	130.898	127.17	27.7509	57.8873
Filled	20	Post	13	213.484	230.978	64.0617	139.579
Filled	30	Pre	3	147.111	80.9014	46.7084	200.97
Filled	30	During	24	136.443	170.847	34.8741	72.1425
Filled	30	Post	13	133.78	177.964	49.3583	107.542
Filled	40	Pre	5	138.919	108.075	48.3324	134.192
Filled	40	During	21	111.943	115.637	25.234	52.6372
Filled	40	Post	13	46.1561	36.7666	10.1972	22.2178
Filled	50	Pre	3	186.806	170.429	98.3972	423.369
Filled	50	During	17	211.017	449.07	108.916	230.891
Filled	50	Post	12	68.2708	57.0153	16.4589	36.2258
Filled	60	Pre	4	232.448	107.113	53.5566	170.441
Filled	60	During	20	60.0463	69.4126	15.5211	32.4861
Filled	60	Post	11	79.6727	99.3264	29.948	66.7284
Filled	70	Pre	5	190.22	373.436	167.005	463.681
Filled	70	During	20	84.4308	88.4944	19.788	41.4167
Filled	70	Post	13	80.3965	54.2633	15.0499	32.791
Filled	80	Pre	5	93.3576	96.0449	42.9526	119.256
Filled	80	During	21	209.176	741.626	161.836	337.584
Filled	80	Post	12	109.213	138.979	40.1197	88.3029
Filled	90	Pre	5	57.1833	24.2241	10.8333	30.0782
Filled	90	During	18	56.4774	55.8831	13.1718	27.79
Filled	90	Post	11	62.8895	41.7962	12.602	28.0791
Filled	100	Pre	5	51.6004	50.8869	22.7573	63.1845
Filled	100	During	19	96.0973	193.409	44.371	93.22
Filled	100	Post	13	58.5027	45.9788	12.7522	27.7847
Filled	110	Pre	3	343.056	162.154	93.6198	402.814
Filled	110	During	18	77.9988	230.631	54.3602	114.69
Filled	110	Post	13	57.1313	52.0939	14.4482	31.48
Filled	120	Pre	3	91.7778	14.3656	8.29398	35.6861
Filled	120	During	18	66.4512	63.2488	14.9079	31.4529
Filled	120	Post	10	44.7149	68.6007	21.6935	49.074
Filled	130	Pre	5	55.592	43.7118	19.5485	54.2754
Filled	130	During	19	45.079	105.581	24.2218	50.8882
Filled	130	Post	14	64.0959	72.3775	19.3437	41.7895
Filled	140	Pre	4	141.662	124.488	62.2442	198.089
Filled	140	During	22	84.6091	124.066	26.451	55.0078
Filled	140	Post	12	49.2762	34.7822	10.0408	22.0996
Filled	150	Pre	5	48.626	51.6032	23.0777	64.0739
Filled	150	During	21	132.362	281.994	61.5361	128.362
Filled	150	Post	14	61.6597	57.6961	15.4199	33.3127
Drained	0	Pre	5	268.8	73.2824	32.7729	90.9921
Drained	0	During	17	73.4779	130.7	31.6993	67.1996
Drained	0	Post	15	116.128	147.043	37.9664	81.4298
Drained	10	Pre	5	175.433	150.004	67.0838	186.254
Drained	10	During	13	29.0751	39.1565	10.8601	23.662
Drained	10	Post	13	116.676	123.395	34.2237	74.5671
Drained	20	Pre	4	229.812	241.16	120.58	383.739
Drained	20	During	15	58.2349	70.7963	18.2795	39.2057
Drained	20	Post	13	76.6011	68.3287	18.951	41.2906
Drained	30	Pre	5	287.129	99.1808	44.355	123.149
Drained	30	During	15	67.566	97.6256	25.2068	54.0633
Drained	30	Post	13	97.4891	100.645	27.914	60.8193
Drained	40	Pre	3	115.556	114.925	66.3518	285.489
Drained	40	During	12	150.743	193.976	55.9961	123.247
Drained	40	Post	12	67.5201	66.9869	19.3375	42.5615
Drained	50	Pre	3	161.75	175.652	101.413	436.344
Drained	50	During	16	33.1708	41.2686	10.3171	21.9905
Drained	50	Post	9	81.383	62.1594	20.7198	47.7799
Drained	60	Pre	5	179.8	188.068	84.1068	233.518
Drained	60	During	14	51.1153	85.2621	22.7873	49.2289
Drained	60	Post	12	34.8056	34.4834	9.95451	21.9097
Drained	70	Pre	5	107	36.3809	16.2701	45.1729
Drained	70	During	18	75.9449	117.573	27.7123	58.4678
Drained	70	Post	9	57.9996	70.9503	23.6501	54.5372
Drained	80	Pre	4	109.432	94.8519	47.4259	150.93
Drained	80	During	18	80.8606	121.439	28.6235	60.3902
Drained	80	Post	12	50.3715	52.9631	15.2891	33.6512
Drained	90	Pre	3	63.1111	35.4108	20.4444	87.9653
Drained	90	During	14	88.008	89.9921	24.0514	51.9599
Drained	90	Post	12	51.617	65.767	18.9853	41.7864
Drained	100	Pre	4	189.162	140.303	70.1513	223.253
Drained	100	During	15	55.1615	67.4731	17.4215	37.3654
Drained	100	Post	9	55.7344	56.0119	18.6706	43.0545
Drained	110	Pre	3	51.5278	28.2873	16.3317	70.2694
Drained	110	During	11	124.506	328.253	98.972	220.523
Drained	110	Post	11	81.0542	65.3364	19.6997	43.8936
Drained	120	Pre	5	78.4	59.1751	26.4639	73.4756
Drained	120	During	9	113.559	210.236	70.0788	161.602
Drained	120	Post	7	52.5189	47.7885	18.0624	44.197
Drained	130	Pre	3	128	56.4427	32.5872	140.211
Drained	130	During	16	53.6275	63.9619	15.9905	34.0829
Drained	130	Post	9	49.0259	54.0191	18.0064	41.5227
Drained	140	Pre	4	85.3333	52.7102	26.3551	83.8738
Drained	140	During	21	47.3458	41.4545	9.04612	18.8699
Drained	140	Post	9	50.2471	65.8714	21.9571	50.6333
Drained	150	Pre	4	90.7788	65.6141	32.8071	104.407
Drained	150	During	11	73.6031	87.3165	26.3269	58.66
Drained	150	Post	11	76.6045	63.5339	19.1562	42.6827

## Sheet: all_binary
Period	Status	Treatment	Site	Distance	bin
0	Pre	Matrix	Jericho	0	1
0	Pre	Matrix	Jericho	10	1
0	Pre	Matrix	Jericho	20	1
0	Pre	Matrix	Jericho	30	1
0	Pre	Matrix	Jericho	40	1
0	Pre	Matrix	Jericho	50	0
0	Pre	Matrix	Jericho	60	0
0	Pre	Matrix	Jericho	70	0
0	Pre	Matrix	Jericho	80	1
0	Pre	Matrix	Jericho	90	1
0	Pre	Matrix	Jericho	100	1
0	Pre	Matrix	Jericho	110	1
0	Pre	Matrix	Jericho	120	1
0	Pre	Matrix	Jericho	130	1
0	Pre	Matrix	Jericho	140	1
0	Pre	Matrix	Jericho	150	1
0	Pre	Matrix	Kambi	0	1
0	Pre	Matrix	Kambi	10	1
0	Pre	Matrix	Kambi	20	0
0	Pre	Matrix	Kambi	30	1
0	Pre	Matrix	Kambi	40	1
0	Pre	Matrix	Kambi	50	1
0	Pre	Matrix	Kambi	60	1
0	Pre	Matrix	Kambi	70	1
0	Pre	Matrix	Kambi	80	1
0	Pre	Matrix	Kambi	90	0
0	Pre	Matrix	Kambi	100	0
0	Pre	Matrix	Kambi	110	1
0	Pre	Matrix	Kambi	120	0
0	Pre	Matrix	Kambi	130	0
0	Pre	Matrix	Kambi	140	1
0	Pre	Matrix	Kambi	150	1
0	Pre	Matrix	Oscar	0	1
0	Pre	Matrix	Oscar	10	0
0	Pre	Matrix	Oscar	20	1
0	Pre	Matrix	Oscar	30	0
0	Pre	Matrix	Oscar	40	1
0	Pre	Matrix	Oscar	50	1
0	Pre	Matrix	Oscar	60	1
0	Pre	Matrix	Oscar	70	0
0	Pre	Matrix	Oscar	80	1
0	Pre	Matrix	Oscar	90	1
0	Pre	Matrix	Oscar	100	1
0	Pre	Matrix	Oscar	110	1
0	Pre	Matrix	Oscar	120	1
0	Pre	Matrix	Oscar	130	1
0	Pre	Matrix	Oscar	140	1
0	Pre	Matrix	Oscar	150	1
0	Pre	Matrix	Sidai	0	1
0	Pre	Matrix	Sidai	10	1
0	Pre	Matrix	Sidai	20	1
0	Pre	Matrix	Sidai	30	0
0	Pre	Matrix	Sidai	40	1
0	Pre	Matrix	Sidai	50	1
0	Pre	Matrix	Sidai	60	1
0	Pre	Matrix	Sidai	70	1
0	Pre	Matrix	Sidai	80	0
0	Pre	Matrix	Sidai	90	0
0	Pre	Matrix	Sidai	100	1
0	Pre	Matrix	Sidai	110	1
0	Pre	Matrix	Sidai	120	0
0	Pre	Matrix	Sidai	130	1
0	Pre	Matrix	Sidai	140	0
0	Pre	Matrix	Sidai	150	1
0	Pre	Matrix	Tangi	0	1
0	Pre	Matrix	Tangi	10	1
0	Pre	Matrix	Tangi	20	1
0	Pre	Matrix	Tangi	30	1
0	Pre	Matrix	Tangi	40	1
0	Pre	Matrix	Tangi	50	1
0	Pre	Matrix	Tangi	60	1
0	Pre	Matrix	Tangi	70	1
0	Pre	Matrix	Tangi	80	0
0	Pre	Matrix	Tangi	90	1
0	Pre	Matrix	Tangi	100	1
0	Pre	Matrix	Tangi	110	1
0	Pre	Matrix	Tangi	120	1
0	Pre	Matrix	Tangi	130	0
0	Pre	Matrix	Tangi	140	1
0	Pre	Matrix	Tangi	150	1
0	Pre	Filled	Jericho	0	1
0	Pre	Filled	Jericho	10	1
0	Pre	Filled	Jericho	20	1
0	Pre	Filled	Jericho	30	1
0	Pre	Filled	Jericho	40	1
0	Pre	Filled	Jericho	50	0
0	Pre	Filled	Jericho	60	1
0	Pre	Filled	Jericho	70	1
0	Pre	Filled	Jericho	80	1
0	Pre	Filled	Jericho	90	1
0	Pre	Filled	Jericho	100	1
0	Pre	Filled	Jericho	110	1
0	Pre	Filled	Jericho	120	0
0	Pre	Filled	Jericho	130	1
0	Pre	Filled	Jericho	140	1
0	Pre	Filled	Jericho	150	1
0	Pre	Filled	Kambi	0	1
0	Pre	Filled	Kambi	10	1
0	Pre	Filled	Kambi	20	1
0	Pre	Filled	Kambi	30	1
0	Pre	Filled	Kambi	40	1
0	Pre	Filled	Kambi	50	1
0	Pre	Filled	Kambi	60	1
0	Pre	Filled	Kambi	70	1
0	Pre	Filled	Kambi	80	1
0	Pre	Filled	Kambi	90	1
0	Pre	Filled	Kambi	100	1
0	Pre	Filled	Kambi	110	0
0	Pre	Filled	Kambi	120	1
0	Pre	Filled	Kambi	130	1
0	Pre	Filled	Kambi	140	1
0	Pre	Filled	Kambi	150	1
0	Pre	Filled	Oscar	0	1
0	Pre	Filled	Oscar	10	1
0	Pre	Filled	Oscar	20	1
0	Pre	Filled	Oscar	30	0
0	Pre	Filled	Oscar	40	1
0	Pre	Filled	Oscar	50	1
0	Pre	Filled	Oscar	60	1
0	Pre	Filled	Oscar	70	1
0	Pre	Filled	Oscar	80	1
0	Pre	Filled	Oscar	90	1
0	Pre	Filled	Oscar	100	1
0	Pre	Filled	Oscar	110	0
0	Pre	Filled	Oscar	120	0
0	Pre	Filled	Oscar	130	1
0	Pre	Filled	Oscar	140	0
0	Pre	Filled	Oscar	150	1
0	Pre	Filled	Sidai	0	1
0	Pre	Filled	Sidai	10	1
0	Pre	Filled	Sidai	20	1
0	Pre	Filled	Sidai	30	0
0	Pre	Filled	Sidai	40	1
0	Pre	Filled	Sidai	50	0
0	Pre	Filled	Sidai	60	1
0	Pre	Filled	Sidai	70	1
0	Pre	Filled	Sidai	80	1
0	Pre	Filled	Sidai	90	1
0	Pre	Filled	Sidai	100	1
0	Pre	Filled	Sidai	110	1
0	Pre	Filled	Sidai	120	1
0	Pre	Filled	Sidai	130	1
0	Pre	Filled	Sidai	140	1
0	Pre	Filled	Sidai	150	1
0	Pre	Filled	Tangi	0	1
0	Pre	Filled	Tangi	10	1
0	Pre	Filled	Tangi	20	1
0	Pre	Filled	Tangi	30	1
0	Pre	Filled	Tangi	40	1
0	Pre	Filled	Tangi	50	1
0	Pre	Filled	Tangi	60	0
0	Pre	Filled	Tangi	70	1
0	Pre	Filled	Tangi	80	1
0	Pre	Filled	Tangi	90	1
0	Pre	Filled	Tangi	100	1
0	Pre	Filled	Tangi	110	1
0	Pre	Filled	Tangi	120	1
0	Pre	Filled	Tangi	130	1
0	Pre	Filled	Tangi	140	1
0	Pre	Filled	Tangi	150	1
0	Pre	Drained	Jericho	0	1
0	Pre	Drained	Jericho	10	1
0	Pre	Drained	Jericho	20	1
0	Pre	Drained	Jericho	30	1
0	Pre	Drained	Jericho	40	1
0	Pre	Drained	Jericho	50	0
0	Pre	Drained	Jericho	60	1
0	Pre	Drained	Jericho	70	1
0	Pre	Drained	Jericho	80	1
0	Pre	Drained	Jericho	90	1
0	Pre	Drained	Jericho	100	0
0	Pre	Drained	Jericho	110	1
0	Pre	Drained	Jericho	120	1
0	Pre	Drained	Jericho	130	1
0	Pre	Drained	Jericho	140	1
0	Pre	Drained	Jericho	150	1
0	Pre	Drained	Kambi	0	1
0	Pre	Drained	Kambi	10	1
0	Pre	Drained	Kambi	20	1
0	Pre	Drained	Kambi	30	1
0	Pre	Drained	Kambi	40	1
0	Pre	Drained	Kambi	50	1
0	Pre	Drained	Kambi	60	1
0	Pre	Drained	Kambi	70	1
0	Pre	Drained	Kambi	80	1
0	Pre	Drained	Kambi	90	0
0	Pre	Drained	Kambi	100	1
0	Pre	Drained	Kambi	110	1
0	Pre	Drained	Kambi	120	1
0	Pre	Drained	Kambi	130	1
0	Pre	Drained	Kambi	140	1
0	Pre	Drained	Kambi	150	0
0	Pre	Drained	Oscar	0	1
0	Pre	Drained	Oscar	10	1
0	Pre	Drained	Oscar	20	1
0	Pre	Drained	Oscar	30	1
0	Pre	Drained	Oscar	40	0
0	Pre	Drained	Oscar	50	0
0	Pre	Drained	Oscar	60	1
0	Pre	Drained	Oscar	70	1
0	Pre	Drained	Oscar	80	0
0	Pre	Drained	Oscar	90	0
0	Pre	Drained	Oscar	100	1
0	Pre	Drained	Oscar	110	0
0	Pre	Drained	Oscar	120	1
0	Pre	Drained	Oscar	130	1
0	Pre	Drained	Oscar	140	0
0	Pre	Drained	Oscar	150	1
0	Pre	Drained	Sidai	0	1
0	Pre	Drained	Sidai	10	1
0	Pre	Drained	Sidai	20	1
0	Pre	Drained	Sidai	30	1
0	Pre	Drained	Sidai	40	1
0	Pre	Drained	Sidai	50	1
0	Pre	Drained	Sidai	60	1
0	Pre	Drained	Sidai	70	1
0	Pre	Drained	Sidai	80	1
0	Pre	Drained	Sidai	90	1
0	Pre	Drained	Sidai	100	1
0	Pre	Drained	Sidai	110	0
0	Pre	Drained	Sidai	120	1
0	Pre	Drained	Sidai	130	0
0	Pre	Drained	Sidai	140	1
0	Pre	Drained	Sidai	150	1
0	Pre	Drained	Tangi	0	1
0	Pre	Drained	Tangi	10	1
0	Pre	Drained	Tangi	20	0
0	Pre	Drained	Tangi	30	1
0	Pre	Drained	Tangi	40	0
0	Pre	Drained	Tangi	50	1
0	Pre	Drained	Tangi	60	1
0	Pre	Drained	Tangi	70	1
0	Pre	Drained	Tangi	80	1
0	Pre	Drained	Tangi	90	1
0	Pre	Drained	Tangi	100	1
0	Pre	Drained	Tangi	110	1
0	Pre	Drained	Tangi	120	1
0	Pre	Drained	Tangi	130	0
0	Pre	Drained	Tangi	140	1
0	Pre	Drained	Tangi	150	1
3	During	Matrix	Jericho	0	1
3	During	Matrix	Jericho	10	1
3	During	Matrix	Jericho	20	1
3	During	Matrix	Jericho	30	0
3	During	Matrix	Jericho	40	1
3	During	Matrix	Jericho	50	1
3	During	Matrix	Jericho	60	1
3	During	Matrix	Jericho	70	1
3	During	Matrix	Jericho	80	1
3	During	Matrix	Jericho	90	1
3	During	Matrix	Jericho	100	1
3	During	Matrix	Jericho	110	1
3	During	Matrix	Jericho	120	0
3	During	Matrix	Jericho	130	1
3	During	Matrix	Jericho	140	1
3	During	Matrix	Jericho	150	1
3	During	Matrix	Kambi	0	0
3	During	Matrix	Kambi	10	0
3	During	Matrix	Kambi	20	0
3	During	Matrix	Kambi	30	0
3	During	Matrix	Kambi	40	0
3	During	Matrix	Kambi	50	0
3	During	Matrix	Kambi	60	0
3	During	Matrix	Kambi	70	0
3	During	Matrix	Kambi	80	0
3	During	Matrix	Kambi	90	0
3	During	Matrix	Kambi	100	0
3	During	Matrix	Kambi	110	0
3	During	Matrix	Kambi	120	0
3	During	Matrix	Kambi	130	0
3	During	Matrix	Kambi	140	0
3	During	Matrix	Kambi	150	0
3	During	Matrix	Oscar	0	0
3	During	Matrix	Oscar	10	0
3	During	Matrix	Oscar	20	0
3	During	Matrix	Oscar	30	0
3	During	Matrix	Oscar	40	1
3	During	Matrix	Oscar	50	1
3	During	Matrix	Oscar	60	0
3	During	Matrix	Oscar	70	0
3	During	Matrix	Oscar	80	1
3	During	Matrix	Oscar	90	1
3	During	Matrix	Oscar	100	0
3	During	Matrix	Oscar	110	0
3	During	Matrix	Oscar	120	0
3	During	Matrix	Oscar	130	0
3	During	Matrix	Oscar	140	1
3	During	Matrix	Oscar	150	0
3	During	Matrix	Sidai	0	1
3	During	Matrix	Sidai	10	1
3	During	Matrix	Sidai	20	1
3	During	Matrix	Sidai	30	1
3	During	Matrix	Sidai	40	1
3	During	Matrix	Sidai	50	1
3	During	Matrix	Sidai	60	1
3	During	Matrix	Sidai	70	1
3	During	Matrix	Sidai	80	1
3	During	Matrix	Sidai	90	0
3	During	Matrix	Sidai	100	1
3	During	Matrix	Sidai	110	1
3	During	Matrix	Sidai	120	1
3	During	Matrix	Sidai	130	1
3	During	Matrix	Sidai	140	1
3	During	Matrix	Sidai	150	1
3	During	Matrix	Tangi	0	1
3	During	Matrix	Tangi	10	0
3	During	Matrix	Tangi	20	1
3	During	Matrix	Tangi	30	1
3	During	Matrix	Tangi	40	0
3	During	Matrix	Tangi	50	1
3	During	Matrix	Tangi	60	0
3	During	Matrix	Tangi	70	1
3	During	Matrix	Tangi	80	1
3	During	Matrix	Tangi	90	0
3	During	Matrix	Tangi	100	1
3	During	Matrix	Tangi	110	1
3	During	Matrix	Tangi	120	1
3	During	Matrix	Tangi	130	1
3	During	Matrix	Tangi	140	1
3	During	Matrix	Tangi	150	1
3	During	Filled	Jericho	0	1
3	During	Filled	Jericho	10	1
3	During	Filled	Jericho	20	1
3	During	Filled	Jericho	30	1
3	During	Filled	Jericho	40	1
3	During	Filled	Jericho	50	1
3	During	Filled	Jericho	60	1
3	During	Filled	Jericho	70	0
3	During	Filled	Jericho	80	1
3	During	Filled	Jericho	90	1
3	During	Filled	Jericho	100	1
3	During	Filled	Jericho	110	1
3	During	Filled	Jericho	120	1
3	During	Filled	Jericho	130	1
3	During	Filled	Jericho	140	1
3	During	Filled	Jericho	150	1
3	During	Filled	Kambi	0	0
3	During	Filled	Kambi	10	0
3	During	Filled	Kambi	20	0
3	During	Filled	Kambi	30	0
3	During	Filled	Kambi	40	0
3	During	Filled	Kambi	50	0
3	During	Filled	Kambi	60	0
3	During	Filled	Kambi	70	0
3	During	Filled	Kambi	80	0
3	During	Filled	Kambi	90	0
3	During	Filled	Kambi	100	0
3	During	Filled	Kambi	110	0
3	During	Filled	Kambi	120	0
3	During	Filled	Kambi	130	0
3	During	Filled	Kambi	140	0
3	During	Filled	Kambi	150	0
3	During	Filled	Oscar	0	1
3	During	Filled	Oscar	10	1
3	During	Filled	Oscar	20	1
3	During	Filled	Oscar	30	1
3	During	Filled	Oscar	40	1
3	During	Filled	Oscar	50	0
3	During	Filled	Oscar	60	1
3	During	Filled	Oscar	70	1
3	During	Filled	Oscar	80	0
3	During	Filled	Oscar	90	1
3	During	Filled	Oscar	100	1
3	During	Filled	Oscar	110	0
3	During	Filled	Oscar	120	1
3	During	Filled	Oscar	130	0
3	During	Filled	Oscar	140	1
3	During	Filled	Oscar	150	1
3	During	Filled	Sidai	0	1
3	During	Filled	Sidai	10	1
3	During	Filled	Sidai	20	1
3	During	Filled	Sidai	30	1
3	During	Filled	Sidai	40	1
3	During	Filled	Sidai	50	1
3	During	Filled	Sidai	60	1
3	During	Filled	Sidai	70	1
3	During	Filled	Sidai	80	1
3	During	Filled	Sidai	90	1
3	During	Filled	Sidai	100	1
3	During	Filled	Sidai	110	1
3	During	Filled	Sidai	120	1
3	During	Filled	Sidai	130	1
3	During	Filled	Sidai	140	1
3	During	Filled	Sidai	150	1
3	During	Filled	Tangi	0	1
3	During	Filled	Tangi	10	1
3	During	Filled	Tangi	20	1
3	During	Filled	Tangi	30	1
3	During	Filled	Tangi	40	1
3	During	Filled	Tangi	50	1
3	During	Filled	Tangi	60	1
3	During	Filled	Tangi	70	1
3	During	Filled	Tangi	80	1
3	During	Filled	Tangi	90	1
3	During	Filled	Tangi	100	1
3	During	Filled	Tangi	110	1
3	During	Filled	Tangi	120	1
3	During	Filled	Tangi	130	1
3	During	Filled	Tangi	140	1
3	During	Filled	Tangi	150	1
3	During	Drained	Jericho	0	1
3	During	Drained	Jericho	10	1
3	During	Drained	Jericho	20	0
3	During	Drained	Jericho	30	1
3	During	Drained	Jericho	40	1
3	During	Drained	Jericho	50	0
3	During	Drained	Jericho	60	1
3	During	Drained	Jericho	70	0
3	During	Drained	Jericho	80	1
3	During	Drained	Jericho	90	1
3	During	Drained	Jericho	100	1
3	During	Drained	Jericho	110	0
3	During	Drained	Jericho	120	1
3	During	Drained	Jericho	130	1
3	During	Drained	Jericho	140	1
3	During	Drained	Jericho	150	0
3	During	Drained	Kambi	0	1
3	During	Drained	Kambi	10	0
3	During	Drained	Kambi	20	1
3	During	Drained	Kambi	30	0
3	During	Drained	Kambi	40	0
3	During	Drained	Kambi	50	1
3	During	Drained	Kambi	60	0
3	During	Drained	Kambi	70	0
3	During	Drained	Kambi	80	0
3	During	Drained	Kambi	90	0
3	During	Drained	Kambi	100	0
3	During	Drained	Kambi	110	0
3	During	Drained	Kambi	120	0
3	During	Drained	Kambi	130	0
3	During	Drained	Kambi	140	1
3	During	Drained	Kambi	150	0
3	During	Drained	Oscar	0	1
3	During	Drained	Oscar	10	1
3	During	Drained	Oscar	20	1
3	During	Drained	Oscar	30	1
3	During	Drained	Oscar	40	0
3	During	Drained	Oscar	50	1
3	During	Drained	Oscar	60	0
3	During	Drained	Oscar	70	1
3	During	Drained	Oscar	80	0
3	During	Drained	Oscar	90	0
3	During	Drained	Oscar	100	1
3	During	Drained	Oscar	110	0
3	During	Drained	Oscar	120	0
3	During	Drained	Oscar	130	0
3	During	Drained	Oscar	140	1
3	During	Drained	Oscar	150	1
3	During	Drained	Sidai	0	0
3	During	Drained	Sidai	10	1
3	During	Drained	Sidai	20	1
3	During	Drained	Sidai	30	1
3	During	Drained	Sidai	40	1
3	During	Drained	Sidai	50	1
3	During	Drained	Sidai	60	1
3	During	Drained	Sidai	70	1
3	During	Drained	Sidai	80	1
3	During	Drained	Sidai	90	1
3	During	Drained	Sidai	100	1
3	During	Drained	Sidai	110	1
3	During	Drained	Sidai	120	1
3	During	Drained	Sidai	130	1
3	During	Drained	Sidai	140	1
3	During	Drained	Sidai	150	1
3	During	Drained	Tangi	0	1
3	During	Drained	Tangi	10	0
3	During	Drained	Tangi	20	1
3	During	Drained	Tangi	30	1
3	During	Drained	Tangi	40	1
3	During	Drained	Tangi	50	0
3	During	Drained	Tangi	60	0
3	During	Drained	Tangi	70	1
3	During	Drained	Tangi	80	0
3	During	Drained	Tangi	90	0
3	During	Drained	Tangi	100	1
3	During	Drained	Tangi	110	1
3	During	Drained	Tangi	120	1
3	During	Drained	Tangi	130	1
3	During	Drained	Tangi	140	1
3	During	Drained	Tangi	150	1
6	During	Matrix	Jericho	0	1
6	During	Matrix	Jericho	10	1
6	During	Matrix	Jericho	20	0
6	During	Matrix	Jericho	30	0
6	During	Matrix	Jericho	40	1
6	During	Matrix	Jericho	50	0
6	During	Matrix	Jericho	60	1
6	During	Matrix	Jericho	70	1
6	During	Matrix	Jericho	80	1
6	During	Matrix	Jericho	90	0
6	During	Matrix	Jericho	100	1
6	During	Matrix	Jericho	110	0
6	During	Matrix	Jericho	120	1
6	During	Matrix	Jericho	130	1
6	During	Matrix	Jericho	140	0
6	During	Matrix	Jericho	150	1
6	During	Matrix	Kambi	0	0
6	During	Matrix	Kambi	10	0
6	During	Matrix	Kambi	20	0
6	During	Matrix	Kambi	30	0
6	During	Matrix	Kambi	40	0
6	During	Matrix	Kambi	50	1
6	During	Matrix	Kambi	60	0
6	During	Matrix	Kambi	70	0
6	During	Matrix	Kambi	80	1
6	During	Matrix	Kambi	90	0
6	During	Matrix	Kambi	100	1
6	During	Matrix	Kambi	110	0
6	During	Matrix	Kambi	120	1
6	During	Matrix	Kambi	130	1
6	During	Matrix	Kambi	140	1
6	During	Matrix	Kambi	150	1
6	During	Matrix	Oscar	0	1
6	During	Matrix	Oscar	10	0
6	During	Matrix	Oscar	20	1
6	During	Matrix	Oscar	30	1
6	During	Matrix	Oscar	40	1
6	During	Matrix	Oscar	50	1
6	During	Matrix	Oscar	60	1
6	During	Matrix	Oscar	70	0
6	During	Matrix	Oscar	80	1
6	During	Matrix	Oscar	90	0
6	During	Matrix	Oscar	100	1
6	During	Matrix	Oscar	110	1
6	During	Matrix	Oscar	120	1
6	During	Matrix	Oscar	130	1
6	During	Matrix	Oscar	140	1
6	During	Matrix	Oscar	150	1
6	During	Matrix	Sidai	0	0
6	During	Matrix	Sidai	10	1
6	During	Matrix	Sidai	20	1
6	During	Matrix	Sidai	30	0
6	During	Matrix	Sidai	40	0
6	During	Matrix	Sidai	50	1
6	During	Matrix	Sidai	60	1
6	During	Matrix	Sidai	70	1
6	During	Matrix	Sidai	80	1
6	During	Matrix	Sidai	90	0
6	During	Matrix	Sidai	100	1
6	During	Matrix	Sidai	110	1
6	During	Matrix	Sidai	120	1
6	During	Matrix	Sidai	130	1
6	During	Matrix	Sidai	140	1
6	During	Matrix	Sidai	150	1
6	During	Matrix	Tangi	0	0
6	During	Matrix	Tangi	10	0
6	During	Matrix	Tangi	20	0
6	During	Matrix	Tangi	30	1
6	During	Matrix	Tangi	40	1
6	During	Matrix	Tangi	50	1
6	During	Matrix	Tangi	60	1
6	During	Matrix	Tangi	70	0
6	During	Matrix	Tangi	80	0
6	During	Matrix	Tangi	90	0
6	During	Matrix	Tangi	100	0
6	During	Matrix	Tangi	110	0
6	During	Matrix	Tangi	120	1
6	During	Matrix	Tangi	130	1
6	During	Matrix	Tangi	140	0
6	During	Matrix	Tangi	150	1
6	During	Filled	Jericho	0	0
6	During	Filled	Jericho	10	1
6	During	Filled	Jericho	20	1
6	During	Filled	Jericho	30	1
6	During	Filled	Jericho	40	1
6	During	Filled	Jericho	50	1
6	During	Filled	Jericho	60	1
6	During	Filled	Jericho	70	1
6	During	Filled	Jericho	80	1
6	During	Filled	Jericho	90	1
6	During	Filled	Jericho	100	1
6	During	Filled	Jericho	110	1
6	During	Filled	Jericho	120	1
6	During	Filled	Jericho	130	1
6	During	Filled	Jericho	140	1
6	During	Filled	Jericho	150	1
6	During	Filled	Kambi	0	1
6	During	Filled	Kambi	10	1
6	During	Filled	Kambi	20	1
6	During	Filled	Kambi	30	1
6	During	Filled	Kambi	40	1
6	During	Filled	Kambi	50	1
6	During	Filled	Kambi	60	0
6	During	Filled	Kambi	70	1
6	During	Filled	Kambi	80	1
6	During	Filled	Kambi	90	1
6	During	Filled	Kambi	100	1
6	During	Filled	Kambi	110	0
6	During	Filled	Kambi	120	1
6	During	Filled	Kambi	130	1
6	During	Filled	Kambi	140	1
6	During	Filled	Kambi	150	1
6	During	Filled	Oscar	0	1
6	During	Filled	Oscar	10	1
6	During	Filled	Oscar	20	1
6	During	Filled	Oscar	30	1
6	During	Filled	Oscar	40	1
6	During	Filled	Oscar	50	1
6	During	Filled	Oscar	60	1
6	During	Filled	Oscar	70	1
6	During	Filled	Oscar	80	1
6	During	Filled	Oscar	90	1
6	During	Filled	Oscar	100	1
6	During	Filled	Oscar	110	1
6	During	Filled	Oscar	120	1
6	During	Filled	Oscar	130	1
6	During	Filled	Oscar	140	1
6	During	Filled	Oscar	150	1
6	During	Filled	Sidai	0	1
6	During	Filled	Sidai	10	1
6	During	Filled	Sidai	20	1
6	During	Filled	Sidai	30	1
6	During	Filled	Sidai	40	1
6	During	Filled	Sidai	50	0
6	During	Filled	Sidai	60	1
6	During	Filled	Sidai	70	1
6	During	Filled	Sidai	80	1
6	During	Filled	Sidai	90	1
6	During	Filled	Sidai	100	0
6	During	Filled	Sidai	110	0
6	During	Filled	Sidai	120	0
6	During	Filled	Sidai	130	0
6	During	Filled	Sidai	140	1
6	During	Filled	Sidai	150	1
6	During	Filled	Tangi	0	1
6	During	Filled	Tangi	10	1
6	During	Filled	Tangi	20	1
6	During	Filled	Tangi	30	1
6	During	Filled	Tangi	40	1
6	During	Filled	Tangi	50	1
6	During	Filled	Tangi	60	1
6	During	Filled	Tangi	70	1
6	During	Filled	Tangi	80	1
6	During	Filled	Tangi	90	1
6	During	Filled	Tangi	100	1
6	During	Filled	Tangi	110	1
6	During	Filled	Tangi	120	0
6	During	Filled	Tangi	130	1
6	During	Filled	Tangi	140	1
6	During	Filled	Tangi	150	1
6	During	Drained	Jericho	0	1
6	During	Drained	Jericho	10	1
6	During	Drained	Jericho	20	1
6	During	Drained	Jericho	30	1
6	During	Drained	Jericho	40	1
6	During	Drained	Jericho	50	1
6	During	Drained	Jericho	60	1
6	During	Drained	Jericho	70	1
6	During	Drained	Jericho	80	1
6	During	Drained	Jericho	90	1
6	During	Drained	Jericho	100	0
6	During	Drained	Jericho	110	1
6	During	Drained	Jericho	120	1
6	During	Drained	Jericho	130	1
6	During	Drained	Jericho	140	1
6	During	Drained	Jericho	150	1
6	During	Drained	Kambi	0	0
6	During	Drained	Kambi	10	0
6	During	Drained	Kambi	20	0
6	During	Drained	Kambi	30	1
6	During	Drained	Kambi	40	1
6	During	Drained	Kambi	50	1
6	During	Drained	Kambi	60	0
6	During	Drained	Kambi	70	1
6	During	Drained	Kambi	80	1
6	During	Drained	Kambi	90	1
6	During	Drained	Kambi	100	0
6	During	Drained	Kambi	110	1
6	During	Drained	Kambi	120	0
6	During	Drained	Kambi	130	1
6	During	Drained	Kambi	140	0
6	During	Drained	Kambi	150	1
6	During	Drained	Oscar	0	1
6	During	Drained	Oscar	10	0
6	During	Drained	Oscar	20	0
6	During	Drained	Oscar	30	1
6	During	Drained	Oscar	40	0
6	During	Drained	Oscar	50	1
6	During	Drained	Oscar	60	1
6	During	Drained	Oscar	70	1
6	During	Drained	Oscar	80	1
6	During	Drained	Oscar	90	1
6	During	Drained	Oscar	100	1
6	During	Drained	Oscar	110	0
6	During	Drained	Oscar	120	0
6	During	Drained	Oscar	130	1
6	During	Drained	Oscar	140	1
6	During	Drained	Oscar	150	0
6	During	Drained	Sidai	0	1
6	During	Drained	Sidai	10	1
6	During	Drained	Sidai	20	0
6	During	Drained	Sidai	30	1
6	During	Drained	Sidai	40	1
6	During	Drained	Sidai	50	0
6	During	Drained	Sidai	60	0
6	During	Drained	Sidai	70	1
6	During	Drained	Sidai	80	0
6	During	Drained	Sidai	90	1
6	During	Drained	Sidai	100	1
6	During	Drained	Sidai	110	1
6	During	Drained	Sidai	120	1
6	During	Drained	Sidai	130	1
6	During	Drained	Sidai	140	1
6	During	Drained	Sidai	150	1
6	During	Drained	Tangi	0	0
6	During	Drained	Tangi	10	0
6	During	Drained	Tangi	20	1
6	During	Drained	Tangi	30	0
6	During	Drained	Tangi	40	0
6	During	Drained	Tangi	50	0
6	During	Drained	Tangi	60	1
6	During	Drained	Tangi	70	1
6	During	Drained	Tangi	80	1
6	During	Drained	Tangi	90	1
6	During	Drained	Tangi	100	0
6	During	Drained	Tangi	110	0
6	During	Drained	Tangi	120	0
6	During	Drained	Tangi	130	1
6	During	Drained	Tangi	140	1
6	During	Drained	Tangi	150	1
8	During	Matrix	Jericho	0	1
8	During	Matrix	Jericho	10	0
8	During	Matrix	Jericho	20	1
8	During	Matrix	Jericho	30	0
8	During	Matrix	Jericho	40	0
8	During	Matrix	Jericho	50	0
8	During	Matrix	Jericho	60	0
8	During	Matrix	Jericho	70	0
8	During	Matrix	Jericho	80	0
8	During	Matrix	Jericho	90	0
8	During	Matrix	Jericho	100	1
8	During	Matrix	Jericho	110	1
8	During	Matrix	Jericho	120	0
8	During	Matrix	Jericho	130	0
8	During	Matrix	Jericho	140	1
8	During	Matrix	Jericho	150	1
8	During	Matrix	Kambi	0	0
8	During	Matrix	Kambi	10	1
8	During	Matrix	Kambi	20	0
8	During	Matrix	Kambi	30	1
8	During	Matrix	Kambi	40	1
8	During	Matrix	Kambi	50	0
8	During	Matrix	Kambi	60	0
8	During	Matrix	Kambi	70	0
8	During	Matrix	Kambi	80	1
8	During	Matrix	Kambi	90	1
8	During	Matrix	Kambi	100	0
8	During	Matrix	Kambi	110	1
8	During	Matrix	Kambi	120	1
8	During	Matrix	Kambi	130	1
8	During	Matrix	Kambi	140	0
8	During	Matrix	Kambi	150	1
8	During	Matrix	Oscar	0	1
8	During	Matrix	Oscar	10	0
8	During	Matrix	Oscar	20	0
8	During	Matrix	Oscar	30	0
8	During	Matrix	Oscar	40	1
8	During	Matrix	Oscar	50	1
8	During	Matrix	Oscar	60	0
8	During	Matrix	Oscar	70	0
8	During	Matrix	Oscar	80	0
8	During	Matrix	Oscar	90	1
8	During	Matrix	Oscar	100	0
8	During	Matrix	Oscar	110	1
8	During	Matrix	Oscar	120	1
8	During	Matrix	Oscar	130	0
8	During	Matrix	Oscar	140	0
8	During	Matrix	Oscar	150	1
8	During	Matrix	Sidai	0	1
8	During	Matrix	Sidai	10	1
8	During	Matrix	Sidai	20	1
8	During	Matrix	Sidai	30	1
8	During	Matrix	Sidai	40	1
8	During	Matrix	Sidai	50	1
8	During	Matrix	Sidai	60	0
8	During	Matrix	Sidai	70	1
8	During	Matrix	Sidai	80	1
8	During	Matrix	Sidai	90	1
8	During	Matrix	Sidai	100	1
8	During	Matrix	Sidai	110	1
8	During	Matrix	Sidai	120	1
8	During	Matrix	Sidai	130	1
8	During	Matrix	Sidai	140	0
8	During	Matrix	Sidai	150	1
8	During	Matrix	Tangi	0	0
8	During	Matrix	Tangi	10	0
8	During	Matrix	Tangi	20	1
8	During	Matrix	Tangi	30	0
8	During	Matrix	Tangi	40	1
8	During	Matrix	Tangi	50	1
8	During	Matrix	Tangi	60	1
8	During	Matrix	Tangi	70	0
8	During	Matrix	Tangi	80	1
8	During	Matrix	Tangi	90	0
8	During	Matrix	Tangi	100	1
8	During	Matrix	Tangi	110	1
8	During	Matrix	Tangi	120	1
8	During	Matrix	Tangi	130	1
8	During	Matrix	Tangi	140	1
8	During	Matrix	Tangi	150	1
8	During	Filled	Jericho	0	1
8	During	Filled	Jericho	10	1
8	During	Filled	Jericho	20	1
8	During	Filled	Jericho	30	1
8	During	Filled	Jericho	40	0
8	During	Filled	Jericho	50	0
8	During	Filled	Jericho	60	1
8	During	Filled	Jericho	70	0
8	During	Filled	Jericho	80	1
8	During	Filled	Jericho	90	1
8	During	Filled	Jericho	100	1
8	During	Filled	Jericho	110	1
8	During	Filled	Jericho	120	1
8	During	Filled	Jericho	130	1
8	During	Filled	Jericho	140	0
8	During	Filled	Jericho	150	0
8	During	Filled	Kambi	0	1
8	During	Filled	Kambi	10	1
8	During	Filled	Kambi	20	1
8	During	Filled	Kambi	30	1
8	During	Filled	Kambi	40	1
8	During	Filled	Kambi	50	1
8	During	Filled	Kambi	60	1
8	During	Filled	Kambi	70	1
8	During	Filled	Kambi	80	1
8	During	Filled	Kambi	90	1
8	During	Filled	Kambi	100	1
8	During	Filled	Kambi	110	1
8	During	Filled	Kambi	120	1
8	During	Filled	Kambi	130	1
8	During	Filled	Kambi	140	1
8	During	Filled	Kambi	150	1
8	During	Filled	Oscar	0	1
8	During	Filled	Oscar	10	1
8	During	Filled	Oscar	20	1
8	During	Filled	Oscar	30	1
8	During	Filled	Oscar	40	0
8	During	Filled	Oscar	50	0
8	During	Filled	Oscar	60	0
8	During	Filled	Oscar	70	1
8	During	Filled	Oscar	80	1
8	During	Filled	Oscar	90	0
8	During	Filled	Oscar	100	0
8	During	Filled	Oscar	110	1
8	During	Filled	Oscar	120	0
8	During	Filled	Oscar	130	0
8	During	Filled	Oscar	140	0
8	During	Filled	Oscar	150	0
8	During	Filled	Sidai	0	1
8	During	Filled	Sidai	10	1
8	During	Filled	Sidai	20	0
8	During	Filled	Sidai	30	1
8	During	Filled	Sidai	40	1
8	During	Filled	Sidai	50	1
8	During	Filled	Sidai	60	1
8	During	Filled	Sidai	70	1
8	During	Filled	Sidai	80	1
8	During	Filled	Sidai	90	1
8	During	Filled	Sidai	100	0
8	During	Filled	Sidai	110	1
8	During	Filled	Sidai	120	1
8	During	Filled	Sidai	130	1
8	During	Filled	Sidai	140	1
8	During	Filled	Sidai	150	1
8	During	Filled	Tangi	0	1
8	During	Filled	Tangi	10	1
8	During	Filled	Tangi	20	0
8	During	Filled	Tangi	30	1
8	During	Filled	Tangi	40	1
8	During	Filled	Tangi	50	1
8	During	Filled	Tangi	60	1
8	During	Filled	Tangi	70	1
8	During	Filled	Tangi	80	0
8	During	Filled	Tangi	90	1
8	During	Filled	Tangi	100	1
8	During	Filled	Tangi	110	1
8	During	Filled	Tangi	120	1
8	During	Filled	Tangi	130	1
8	During	Filled	Tangi	140	1
8	During	Filled	Tangi	150	1
8	During	Drained	Jericho	0	1
8	During	Drained	Jericho	10	0
8	During	Drained	Jericho	20	1
8	During	Drained	Jericho	30	1
8	During	Drained	Jericho	40	1
8	During	Drained	Jericho	50	0
8	During	Drained	Jericho	60	1
8	During	Drained	Jericho	70	1
8	During	Drained	Jericho	80	0
8	During	Drained	Jericho	90	0
8	During	Drained	Jericho	100	1
8	During	Drained	Jericho	110	1
8	During	Drained	Jericho	120	0
8	During	Drained	Jericho	130	1
8	During	Drained	Jericho	140	0
8	During	Drained	Jericho	150	0
8	During	Drained	Kambi	0	1
8	During	Drained	Kambi	10	1
8	During	Drained	Kambi	20	1
8	During	Drained	Kambi	30	1
8	During	Drained	Kambi	40	1
8	During	Drained	Kambi	50	1
8	During	Drained	Kambi	60	1
8	During	Drained	Kambi	70	0
8	During	Drained	Kambi	80	1
8	During	Drained	Kambi	90	1
8	During	Drained	Kambi	100	1
8	During	Drained	Kambi	110	1
8	During	Drained	Kambi	120	1
8	During	Drained	Kambi	130	0
8	During	Drained	Kambi	140	1
8	During	Drained	Kambi	150	1
8	During	Drained	Oscar	0	0
8	During	Drained	Oscar	10	1
8	During	Drained	Oscar	20	0
8	During	Drained	Oscar	30	0
8	During	Drained	Oscar	40	0
8	During	Drained	Oscar	50	1
8	During	Drained	Oscar	60	0
8	During	Drained	Oscar	70	0
8	During	Drained	Oscar	80	0
8	During	Drained	Oscar	90	0
8	During	Drained	Oscar	100	1
8	During	Drained	Oscar	110	1
8	During	Drained	Oscar	120	0
8	During	Drained	Oscar	130	0
8	During	Drained	Oscar	140	0
8	During	Drained	Oscar	150	1
8	During	Drained	Sidai	0	1
8	During	Drained	Sidai	10	1
8	During	Drained	Sidai	20	1
8	During	Drained	Sidai	30	1
8	During	Drained	Sidai	40	0
8	During	Drained	Sidai	50	1
8	During	Drained	Sidai	60	1
8	During	Drained	Sidai	70	1
8	During	Drained	Sidai	80	0
8	During	Drained	Sidai	90	0
8	During	Drained	Sidai	100	0
8	During	Drained	Sidai	110	0
8	During	Drained	Sidai	120	0
8	During	Drained	Sidai	130	1
8	During	Drained	Sidai	140	1
8	During	Drained	Sidai	150	1
8	During	Drained	Tangi	0	1
8	During	Drained	Tangi	10	0
8	During	Drained	Tangi	20	1
8	During	Drained	Tangi	30	1
8	During	Drained	Tangi	40	0
8	During	Drained	Tangi	50	1
8	During	Drained	Tangi	60	0
8	During	Drained	Tangi	70	1
8	During	Drained	Tangi	80	1
8	During	Drained	Tangi	90	1
8	During	Drained	Tangi	100	0
8	During	Drained	Tangi	110	1
8	During	Drained	Tangi	120	0
8	During	Drained	Tangi	130	1
8	During	Drained	Tangi	140	1
8	During	Drained	Tangi	150	0
9	During	Matrix	Jericho	0	1
9	During	Matrix	Jericho	10	0
9	During	Matrix	Jericho	20	1
9	During	Matrix	Jericho	30	1
9	During	Matrix	Jericho	40	1
9	During	Matrix	Jericho	50	0
9	During	Matrix	Jericho	60	0
9	During	Matrix	Jericho	70	0
9	During	Matrix	Jericho	80	1
9	During	Matrix	Jericho	90	1
9	During	Matrix	Jericho	100	1
9	During	Matrix	Jericho	110	0
9	During	Matrix	Jericho	120	1
9	During	Matrix	Jericho	130	0
9	During	Matrix	Jericho	140	0
9	During	Matrix	Jericho	150	1
9	During	Matrix	Kambi	0	0
9	During	Matrix	Kambi	10	0
9	During	Matrix	Kambi	20	1
9	During	Matrix	Kambi	30	1
9	During	Matrix	Kambi	40	1
9	During	Matrix	Kambi	50	0
9	During	Matrix	Kambi	60	1
9	During	Matrix	Kambi	70	1
9	During	Matrix	Kambi	80	1
9	During	Matrix	Kambi	90	1
9	During	Matrix	Kambi	100	1
9	During	Matrix	Kambi	110	1
9	During	Matrix	Kambi	120	1
9	During	Matrix	Kambi	130	1
9	During	Matrix	Kambi	140	1
9	During	Matrix	Kambi	150	1
9	During	Matrix	Oscar	0	1
9	During	Matrix	Oscar	10	1
9	During	Matrix	Oscar	20	1
9	During	Matrix	Oscar	30	0
9	During	Matrix	Oscar	40	0
9	During	Matrix	Oscar	50	0
9	During	Matrix	Oscar	60	0
9	During	Matrix	Oscar	70	0
9	During	Matrix	Oscar	80	0
9	During	Matrix	Oscar	90	0
9	During	Matrix	Oscar	100	0
9	During	Matrix	Oscar	110	0
9	During	Matrix	Oscar	120	0
9	During	Matrix	Oscar	130	0
9	During	Matrix	Oscar	140	0
9	During	Matrix	Oscar	150	0
9	During	Matrix	Sidai	0	1
9	During	Matrix	Sidai	10	1
9	During	Matrix	Sidai	20	1
9	During	Matrix	Sidai	30	1
9	During	Matrix	Sidai	40	1
9	During	Matrix	Sidai	50	1
9	During	Matrix	Sidai	60	1
9	During	Matrix	Sidai	70	0
9	During	Matrix	Sidai	80	1
9	During	Matrix	Sidai	90	1
9	During	Matrix	Sidai	100	0
9	During	Matrix	Sidai	110	1
9	During	Matrix	Sidai	120	1
9	During	Matrix	Sidai	130	1
9	During	Matrix	Sidai	140	1
9	During	Matrix	Sidai	150	0
9	During	Matrix	Tangi	0	0
9	During	Matrix	Tangi	10	1
9	During	Matrix	Tangi	20	0
9	During	Matrix	Tangi	30	0
9	During	Matrix	Tangi	40	1
9	During	Matrix	Tangi	50	1
9	During	Matrix	Tangi	60	1
9	During	Matrix	Tangi	70	1
9	During	Matrix	Tangi	80	0
9	During	Matrix	Tangi	90	1
9	During	Matrix	Tangi	100	1
9	During	Matrix	Tangi	110	0
9	During	Matrix	Tangi	120	1
9	During	Matrix	Tangi	130	1
9	During	Matrix	Tangi	140	0
9	During	Matrix	Tangi	150	0
9	During	Filled	Jericho	0	1
9	During	Filled	Jericho	10	0
9	During	Filled	Jericho	20	0
9	During	Filled	Jericho	30	1
9	During	Filled	Jericho	40	1
9	During	Filled	Jericho	50	0
9	During	Filled	Jericho	60	0
9	During	Filled	Jericho	70	1
9	During	Filled	Jericho	80	1
9	During	Filled	Jericho	90	0
9	During	Filled	Jericho	100	0
9	During	Filled	Jericho	110	1
9	During	Filled	Jericho	120	1
9	During	Filled	Jericho	130	1
9	During	Filled	Jericho	140	1
9	During	Filled	Jericho	150	0
9	During	Filled	Kambi	0	1
9	During	Filled	Kambi	10	1
9	During	Filled	Kambi	20	1
9	During	Filled	Kambi	30	1
9	During	Filled	Kambi	40	1
9	During	Filled	Kambi	50	1
9	During	Filled	Kambi	60	1
9	During	Filled	Kambi	70	1
9	During	Filled	Kambi	80	1
9	During	Filled	Kambi	90	1
9	During	Filled	Kambi	100	1
9	During	Filled	Kambi	110	1
9	During	Filled	Kambi	120	1
9	During	Filled	Kambi	130	1
9	During	Filled	Kambi	140	1
9	During	Filled	Kambi	150	1
9	During	Filled	Oscar	0	1
9	During	Filled	Oscar	10	1
9	During	Filled	Oscar	20	1
9	During	Filled	Oscar	30	1
9	During	Filled	Oscar	40	1
9	During	Filled	Oscar	50	0
9	During	Filled	Oscar	60	1
9	During	Filled	Oscar	70	1
9	During	Filled	Oscar	80	1
9	During	Filled	Oscar	90	0
9	During	Filled	Oscar	100	1
9	During	Filled	Oscar	110	1
9	During	Filled	Oscar	120	1
9	During	Filled	Oscar	130	1
9	During	Filled	Oscar	140	1
9	During	Filled	Oscar	150	1
9	During	Filled	Sidai	0	1
9	During	Filled	Sidai	10	1
9	During	Filled	Sidai	20	1
9	During	Filled	Sidai	30	1
9	During	Filled	Sidai	40	1
9	During	Filled	Sidai	50	1
9	During	Filled	Sidai	60	1
9	During	Filled	Sidai	70	1
9	During	Filled	Sidai	80	1
9	During	Filled	Sidai	90	1
9	During	Filled	Sidai	100	1
9	During	Filled	Sidai	110	1
9	During	Filled	Sidai	120	0
9	During	Filled	Sidai	130	1
9	During	Filled	Sidai	140	1
9	During	Filled	Sidai	150	1
9	During	Filled	Tangi	0	1
9	During	Filled	Tangi	10	1
9	During	Filled	Tangi	20	1
9	During	Filled	Tangi	30	1
9	During	Filled	Tangi	40	1
9	During	Filled	Tangi	50	1
9	During	Filled	Tangi	60	1
9	During	Filled	Tangi	70	0
9	During	Filled	Tangi	80	1
9	During	Filled	Tangi	90	0
9	During	Filled	Tangi	100	1
9	During	Filled	Tangi	110	0
9	During	Filled	Tangi	120	0
9	During	Filled	Tangi	130	1
9	During	Filled	Tangi	140	1
9	During	Filled	Tangi	150	1
9	During	Drained	Jericho	0	0
9	During	Drained	Jericho	10	0
9	During	Drained	Jericho	20	0
9	During	Drained	Jericho	30	0
9	During	Drained	Jericho	40	0
9	During	Drained	Jericho	50	1
9	During	Drained	Jericho	60	1
9	During	Drained	Jericho	70	0
9	During	Drained	Jericho	80	1
9	During	Drained	Jericho	90	0
9	During	Drained	Jericho	100	1
9	During	Drained	Jericho	110	1
9	During	Drained	Jericho	120	1
9	During	Drained	Jericho	130	1
9	During	Drained	Jericho	140	1
9	During	Drained	Jericho	150	0
9	During	Drained	Kambi	0	1
9	During	Drained	Kambi	10	0
9	During	Drained	Kambi	20	0
9	During	Drained	Kambi	30	0
9	During	Drained	Kambi	40	1
9	During	Drained	Kambi	50	1
9	During	Drained	Kambi	60	1
9	During	Drained	Kambi	70	1
9	During	Drained	Kambi	80	1
9	During	Drained	Kambi	90	1
9	During	Drained	Kambi	100	1
9	During	Drained	Kambi	110	0
9	During	Drained	Kambi	120	1
9	During	Drained	Kambi	130	1
9	During	Drained	Kambi	140	1
9	During	Drained	Kambi	150	0
9	During	Drained	Oscar	0	0
9	During	Drained	Oscar	10	1
9	During	Drained	Oscar	20	0
9	During	Drained	Oscar	30	0
9	During	Drained	Oscar	40	0
9	During	Drained	Oscar	50	0
9	During	Drained	Oscar	60	1
9	During	Drained	Oscar	70	1
9	During	Drained	Oscar	80	1
9	During	Drained	Oscar	90	0
9	During	Drained	Oscar	100	0
9	During	Drained	Oscar	110	0
9	During	Drained	Oscar	120	0
9	During	Drained	Oscar	130	0
9	During	Drained	Oscar	140	0
9	During	Drained	Oscar	150	0
9	During	Drained	Sidai	0	1
9	During	Drained	Sidai	10	0
9	During	Drained	Sidai	20	1
9	During	Drained	Sidai	30	0
9	During	Drained	Sidai	40	1
9	During	Drained	Sidai	50	1
9	During	Drained	Sidai	60	0
9	During	Drained	Sidai	70	1
9	During	Drained	Sidai	80	1
9	During	Drained	Sidai	90	1
9	During	Drained	Sidai	100	1
9	During	Drained	Sidai	110	0
9	During	Drained	Sidai	120	0
9	During	Drained	Sidai	130	0
9	During	Drained	Sidai	140	1
9	During	Drained	Sidai	150	0
9	During	Drained	Tangi	0	1
9	During	Drained	Tangi	10	1
9	During	Drained	Tangi	20	1
9	During	Drained	Tangi	30	0
9	During	Drained	Tangi	40	0
9	During	Drained	Tangi	50	0
9	During	Drained	Tangi	60	1
9	During	Drained	Tangi	70	0
9	During	Drained	Tangi	80	1
9	During	Drained	Tangi	90	0
9	During	Drained	Tangi	100	1
9	During	Drained	Tangi	110	0
9	During	Drained	Tangi	120	0
9	During	Drained	Tangi	130	1
9	During	Drained	Tangi	140	1
9	During	Drained	Tangi	150	0
12	During	Matrix	Jericho	0	0
12	During	Matrix	Jericho	10	0
12	During	Matrix	Jericho	20	0
12	During	Matrix	Jericho	30	0
12	During	Matrix	Jericho	40	1
12	During	Matrix	Jericho	50	1
12	During	Matrix	Jericho	60	0
12	During	Matrix	Jericho	70	0
12	During	Matrix	Jericho	80	1
12	During	Matrix	Jericho	90	1
12	During	Matrix	Jericho	100	0
12	During	Matrix	Jericho	110	1
12	During	Matrix	Jericho	120	1
12	During	Matrix	Jericho	130	1
12	During	Matrix	Jericho	140	0
12	During	Matrix	Jericho	150	1
12	During	Matrix	Kambi	0	1
12	During	Matrix	Kambi	10	1
12	During	Matrix	Kambi	20	0
12	During	Matrix	Kambi	30	1
12	During	Matrix	Kambi	40	0
12	During	Matrix	Kambi	50	0
12	During	Matrix	Kambi	60	1
12	During	Matrix	Kambi	70	1
12	During	Matrix	Kambi	80	1
12	During	Matrix	Kambi	90	0
12	During	Matrix	Kambi	100	1
12	During	Matrix	Kambi	110	1
12	During	Matrix	Kambi	120	1
12	During	Matrix	Kambi	130	1
12	During	Matrix	Kambi	140	0
12	During	Matrix	Kambi	150	0
12	During	Matrix	Oscar	0	1
12	During	Matrix	Oscar	10	0
12	During	Matrix	Oscar	20	0
12	During	Matrix	Oscar	30	0
12	During	Matrix	Oscar	40	0
12	During	Matrix	Oscar	50	1
12	During	Matrix	Oscar	60	0
12	During	Matrix	Oscar	70	1
12	During	Matrix	Oscar	80	1
12	During	Matrix	Oscar	90	1
12	During	Matrix	Oscar	100	1
12	During	Matrix	Oscar	110	0
12	During	Matrix	Oscar	120	1
12	During	Matrix	Oscar	130	1
12	During	Matrix	Oscar	140	1
12	During	Matrix	Oscar	150	0
12	During	Matrix	Sidai	0	1
12	During	Matrix	Sidai	10	1
12	During	Matrix	Sidai	20	1
12	During	Matrix	Sidai	30	0
12	During	Matrix	Sidai	40	1
12	During	Matrix	Sidai	50	1
12	During	Matrix	Sidai	60	0
12	During	Matrix	Sidai	70	0
12	During	Matrix	Sidai	80	1
12	During	Matrix	Sidai	90	0
12	During	Matrix	Sidai	100	0
12	During	Matrix	Sidai	110	1
12	During	Matrix	Sidai	120	1
12	During	Matrix	Sidai	130	1
12	During	Matrix	Sidai	140	1
12	During	Matrix	Sidai	150	0
12	During	Matrix	Tangi	0	0
12	During	Matrix	Tangi	10	0
12	During	Matrix	Tangi	20	0
12	During	Matrix	Tangi	30	1
12	During	Matrix	Tangi	40	0
12	During	Matrix	Tangi	50	1
12	During	Matrix	Tangi	60	0
12	During	Matrix	Tangi	70	1
12	During	Matrix	Tangi	80	0
12	During	Matrix	Tangi	90	0
12	During	Matrix	Tangi	100	0
12	During	Matrix	Tangi	110	1
12	During	Matrix	Tangi	120	0
12	During	Matrix	Tangi	130	1
12	During	Matrix	Tangi	140	0
12	During	Matrix	Tangi	150	0
12	During	Filled	Jericho	0	1
12	During	Filled	Jericho	10	1
12	During	Filled	Jericho	20	1
12	During	Filled	Jericho	30	1
12	During	Filled	Jericho	40	0
12	During	Filled	Jericho	50	1
12	During	Filled	Jericho	60	1
12	During	Filled	Jericho	70	1
12	During	Filled	Jericho	80	0
12	During	Filled	Jericho	90	1
12	During	Filled	Jericho	100	1
12	During	Filled	Jericho	110	1
12	During	Filled	Jericho	120	1
12	During	Filled	Jericho	130	1
12	During	Filled	Jericho	140	1
12	During	Filled	Jericho	150	1
12	During	Filled	Kambi	0	1
12	During	Filled	Kambi	10	1
12	During	Filled	Kambi	20	1
12	During	Filled	Kambi	30	1
12	During	Filled	Kambi	40	1
12	During	Filled	Kambi	50	1
12	During	Filled	Kambi	60	1
12	During	Filled	Kambi	70	1
12	During	Filled	Kambi	80	1
12	During	Filled	Kambi	90	1
12	During	Filled	Kambi	100	1
12	During	Filled	Kambi	110	1
12	During	Filled	Kambi	120	1
12	During	Filled	Kambi	130	1
12	During	Filled	Kambi	140	1
12	During	Filled	Kambi	150	1
12	During	Filled	Oscar	0	1
12	During	Filled	Oscar	10	1
12	During	Filled	Oscar	20	1
12	During	Filled	Oscar	30	1
12	During	Filled	Oscar	40	1
12	During	Filled	Oscar	50	1
12	During	Filled	Oscar	60	1
12	During	Filled	Oscar	70	0
12	During	Filled	Oscar	80	1
12	During	Filled	Oscar	90	0
12	During	Filled	Oscar	100	0
12	During	Filled	Oscar	110	0
12	During	Filled	Oscar	120	0
12	During	Filled	Oscar	130	0
12	During	Filled	Oscar	140	1
12	During	Filled	Oscar	150	1
12	During	Filled	Sidai	0	1
12	During	Filled	Sidai	10	1
12	During	Filled	Sidai	20	1
12	During	Filled	Sidai	30	1
12	During	Filled	Sidai	40	1
12	During	Filled	Sidai	50	0
12	During	Filled	Sidai	60	1
12	During	Filled	Sidai	70	1
12	During	Filled	Sidai	80	1
12	During	Filled	Sidai	90	1
12	During	Filled	Sidai	100	1
12	During	Filled	Sidai	110	1
12	During	Filled	Sidai	120	1
12	During	Filled	Sidai	130	1
12	During	Filled	Sidai	140	1
12	During	Filled	Sidai	150	1
12	During	Filled	Tangi	0	0
12	During	Filled	Tangi	10	1
12	During	Filled	Tangi	20	1
12	During	Filled	Tangi	30	1
12	During	Filled	Tangi	40	1
12	During	Filled	Tangi	50	1
12	During	Filled	Tangi	60	0
12	During	Filled	Tangi	70	1
12	During	Filled	Tangi	80	1
12	During	Filled	Tangi	90	0
12	During	Filled	Tangi	100	1
12	During	Filled	Tangi	110	0
12	During	Filled	Tangi	120	1
12	During	Filled	Tangi	130	0
12	During	Filled	Tangi	140	1
12	During	Filled	Tangi	150	1
12	During	Drained	Jericho	0	1
12	During	Drained	Jericho	10	1
12	During	Drained	Jericho	20	1
12	During	Drained	Jericho	30	0
12	During	Drained	Jericho	40	0
12	During	Drained	Jericho	50	0
12	During	Drained	Jericho	60	0
12	During	Drained	Jericho	70	1
12	During	Drained	Jericho	80	1
12	During	Drained	Jericho	90	1
12	During	Drained	Jericho	100	1
12	During	Drained	Jericho	110	0
12	During	Drained	Jericho	120	0
12	During	Drained	Jericho	130	0
12	During	Drained	Jericho	140	1
12	During	Drained	Jericho	150	0
12	During	Drained	Kambi	0	0
12	During	Drained	Kambi	10	0
12	During	Drained	Kambi	20	0
12	During	Drained	Kambi	30	1
12	During	Drained	Kambi	40	1
12	During	Drained	Kambi	50	1
12	During	Drained	Kambi	60	0
12	During	Drained	Kambi	70	1
12	During	Drained	Kambi	80	1
12	During	Drained	Kambi	90	1
12	During	Drained	Kambi	100	0
12	During	Drained	Kambi	110	1
12	During	Drained	Kambi	120	0
12	During	Drained	Kambi	130	0
12	During	Drained	Kambi	140	1
12	During	Drained	Kambi	150	0
12	During	Drained	Oscar	0	0
12	During	Drained	Oscar	10	1
12	During	Drained	Oscar	20	0
12	During	Drained	Oscar	30	1
12	During	Drained	Oscar	40	0
12	During	Drained	Oscar	50	1
12	During	Drained	Oscar	60	1
12	During	Drained	Oscar	70	1
12	During	Drained	Oscar	80	1
12	During	Drained	Oscar	90	0
12	During	Drained	Oscar	100	0
12	During	Drained	Oscar	110	0
12	During	Drained	Oscar	120	0
12	During	Drained	Oscar	130	1
12	During	Drained	Oscar	140	1
12	During	Drained	Oscar	150	0
12	During	Drained	Sidai	0	1
12	During	Drained	Sidai	10	1
12	During	Drained	Sidai	20	1
12	During	Drained	Sidai	30	0
12	During	Drained	Sidai	40	0
12	During	Drained	Sidai	50	0
12	During	Drained	Sidai	60	0
12	During	Drained	Sidai	70	0
12	During	Drained	Sidai	80	1
12	During	Drained	Sidai	90	0
12	During	Drained	Sidai	100	0
12	During	Drained	Sidai	110	0
12	During	Drained	Sidai	120	0
12	During	Drained	Sidai	130	0
12	During	Drained	Sidai	140	1
12	During	Drained	Sidai	150	1
12	During	Drained	Tangi	0	1
12	During	Drained	Tangi	10	0
12	During	Drained	Tangi	20	1
12	During	Drained	Tangi	30	1
12	During	Drained	Tangi	40	1
12	During	Drained	Tangi	50	1
12	During	Drained	Tangi	60	1
12	During	Drained	Tangi	70	1
12	During	Drained	Tangi	80	1
12	During	Drained	Tangi	90	1
12	During	Drained	Tangi	100	1
12	During	Drained	Tangi	110	0
12	During	Drained	Tangi	120	1
12	During	Drained	Tangi	130	1
12	During	Drained	Tangi	140	1
12	During	Drained	Tangi	150	0
15	Post	Matrix	Jericho	0	0
15	Post	Matrix	Jericho	10	1
15	Post	Matrix	Jericho	20	0
15	Post	Matrix	Jericho	30	1
15	Post	Matrix	Jericho	40	1
15	Post	Matrix	Jericho	50	1
15	Post	Matrix	Jericho	60	1
15	Post	Matrix	Jericho	70	0
15	Post	Matrix	Jericho	80	1
15	Post	Matrix	Jericho	90	1
15	Post	Matrix	Jericho	100	1
15	Post	Matrix	Jericho	110	1
15	Post	Matrix	Jericho	120	1
15	Post	Matrix	Jericho	130	1
15	Post	Matrix	Jericho	140	1
15	Post	Matrix	Jericho	150	1
15	Post	Matrix	Kambi	0	1
15	Post	Matrix	Kambi	10	1
15	Post	Matrix	Kambi	20	1
15	Post	Matrix	Kambi	30	0
15	Post	Matrix	Kambi	40	1
15	Post	Matrix	Kambi	50	0
15	Post	Matrix	Kambi	60	0
15	Post	Matrix	Kambi	70	1
15	Post	Matrix	Kambi	80	1
15	Post	Matrix	Kambi	90	1
15	Post	Matrix	Kambi	100	1
15	Post	Matrix	Kambi	110	1
15	Post	Matrix	Kambi	120	1
15	Post	Matrix	Kambi	130	1
15	Post	Matrix	Kambi	140	1
15	Post	Matrix	Kambi	150	0
15	Post	Matrix	Oscar	0	1
15	Post	Matrix	Oscar	10	1
15	Post	Matrix	Oscar	20	1
15	Post	Matrix	Oscar	30	0
15	Post	Matrix	Oscar	40	1
15	Post	Matrix	Oscar	50	1
15	Post	Matrix	Oscar	60	0
15	Post	Matrix	Oscar	70	1
15	Post	Matrix	Oscar	80	1
15	Post	Matrix	Oscar	90	1
15	Post	Matrix	Oscar	100	0
15	Post	Matrix	Oscar	110	1
15	Post	Matrix	Oscar	120	1
15	Post	Matrix	Oscar	130	1
15	Post	Matrix	Oscar	140	1
15	Post	Matrix	Oscar	150	1
15	Post	Matrix	Sidai	0	1
15	Post	Matrix	Sidai	10	1
15	Post	Matrix	Sidai	20	1
15	Post	Matrix	Sidai	30	1
15	Post	Matrix	Sidai	40	1
15	Post	Matrix	Sidai	50	1
15	Post	Matrix	Sidai	60	1
15	Post	Matrix	Sidai	70	0
15	Post	Matrix	Sidai	80	1
15	Post	Matrix	Sidai	90	0
15	Post	Matrix	Sidai	100	1
15	Post	Matrix	Sidai	110	0
15	Post	Matrix	Sidai	120	0
15	Post	Matrix	Sidai	130	0
15	Post	Matrix	Sidai	140	0
15	Post	Matrix	Sidai	150	1
15	Post	Matrix	Tangi	0	1
15	Post	Matrix	Tangi	10	1
15	Post	Matrix	Tangi	20	0
15	Post	Matrix	Tangi	30	1
15	Post	Matrix	Tangi	40	1
15	Post	Matrix	Tangi	50	1
15	Post	Matrix	Tangi	60	1
15	Post	Matrix	Tangi	70	1
15	Post	Matrix	Tangi	80	1
15	Post	Matrix	Tangi	90	1
15	Post	Matrix	Tangi	100	1
15	Post	Matrix	Tangi	110	0
15	Post	Matrix	Tangi	120	1
15	Post	Matrix	Tangi	130	1
15	Post	Matrix	Tangi	140	1
15	Post	Matrix	Tangi	150	0
15	Post	Filled	Jericho	0	1
15	Post	Filled	Jericho	10	1
15	Post	Filled	Jericho	20	1
15	Post	Filled	Jericho	30	1
15	Post	Filled	Jericho	40	1
15	Post	Filled	Jericho	50	1
15	Post	Filled	Jericho	60	1
15	Post	Filled	Jericho	70	1
15	Post	Filled	Jericho	80	1
15	Post	Filled	Jericho	90	1
15	Post	Filled	Jericho	100	1
15	Post	Filled	Jericho	110	1
15	Post	Filled	Jericho	120	1
15	Post	Filled	Jericho	130	1
15	Post	Filled	Jericho	140	1
15	Post	Filled	Jericho	150	1
15	Post	Filled	Kambi	0	1
15	Post	Filled	Kambi	10	1
15	Post	Filled	Kambi	20	1
15	Post	Filled	Kambi	30	1
15	Post	Filled	Kambi	40	1
15	Post	Filled	Kambi	50	1
15	Post	Filled	Kambi	60	1
15	Post	Filled	Kambi	70	1
15	Post	Filled	Kambi	80	1
15	Post	Filled	Kambi	90	1
15	Post	Filled	Kambi	100	1
15	Post	Filled	Kambi	110	1
15	Post	Filled	Kambi	120	1
15	Post	Filled	Kambi	130	1
15	Post	Filled	Kambi	140	1
15	Post	Filled	Kambi	150	1
15	Post	Filled	Oscar	0	1
15	Post	Filled	Oscar	10	1
15	Post	Filled	Oscar	20	1
15	Post	Filled	Oscar	30	1
15	Post	Filled	Oscar	40	1
15	Post	Filled	Oscar	50	1
15	Post	Filled	Oscar	60	1
15	Post	Filled	Oscar	70	1
15	Post	Filled	Oscar	80	1
15	Post	Filled	Oscar	90	1
15	Post	Filled	Oscar	100	1
15	Post	Filled	Oscar	110	1
15	Post	Filled	Oscar	120	0
15	Post	Filled	Oscar	130	1
15	Post	Filled	Oscar	140	0
15	Post	Filled	Oscar	150	1
15	Post	Filled	Sidai	0	1
15	Post	Filled	Sidai	10	1
15	Post	Filled	Sidai	20	1
15	Post	Filled	Sidai	30	1
15	Post	Filled	Sidai	40	1
15	Post	Filled	Sidai	50	1
15	Post	Filled	Sidai	60	1
15	Post	Filled	Sidai	70	1
15	Post	Filled	Sidai	80	1
15	Post	Filled	Sidai	90	1
15	Post	Filled	Sidai	100	1
15	Post	Filled	Sidai	110	1
15	Post	Filled	Sidai	120	1
15	Post	Filled	Sidai	130	1
15	Post	Filled	Sidai	140	1
15	Post	Filled	Sidai	150	1
15	Post	Filled	Tangi	0	1
15	Post	Filled	Tangi	10	1
15	Post	Filled	Tangi	20	1
15	Post	Filled	Tangi	30	1
15	Post	Filled	Tangi	40	1
15	Post	Filled	Tangi	50	1
15	Post	Filled	Tangi	60	1
15	Post	Filled	Tangi	70	1
15	Post	Filled	Tangi	80	1
15	Post	Filled	Tangi	90	1
15	Post	Filled	Tangi	100	1
15	Post	Filled	Tangi	110	1
15	Post	Filled	Tangi	120	1
15	Post	Filled	Tangi	130	1
15	Post	Filled	Tangi	140	1
15	Post	Filled	Tangi	150	1
15	Post	Drained	Jericho	0	1
15	Post	Drained	Jericho	10	1
15	Post	Drained	Jericho	20	1
15	Post	Drained	Jericho	30	1
15	Post	Drained	Jericho	40	1
15	Post	Drained	Jericho	50	1
15	Post	Drained	Jericho	60	1
15	Post	Drained	Jericho	70	0
15	Post	Drained	Jericho	80	1
15	Post	Drained	Jericho	90	1
15	Post	Drained	Jericho	100	1
15	Post	Drained	Jericho	110	1
15	Post	Drained	Jericho	120	1
15	Post	Drained	Jericho	130	1
15	Post	Drained	Jericho	140	1
15	Post	Drained	Jericho	150	1
15	Post	Drained	Kambi	0	1
15	Post	Drained	Kambi	10	1
15	Post	Drained	Kambi	20	1
15	Post	Drained	Kambi	30	1
15	Post	Drained	Kambi	40	1
15	Post	Drained	Kambi	50	1
15	Post	Drained	Kambi	60	1
15	Post	Drained	Kambi	70	1
15	Post	Drained	Kambi	80	1
15	Post	Drained	Kambi	90	1
15	Post	Drained	Kambi	100	0
15	Post	Drained	Kambi	110	1
15	Post	Drained	Kambi	120	1
15	Post	Drained	Kambi	130	1
15	Post	Drained	Kambi	140	1
15	Post	Drained	Kambi	150	0
15	Post	Drained	Oscar	0	1
15	Post	Drained	Oscar	10	1
15	Post	Drained	Oscar	20	0
15	Post	Drained	Oscar	30	0
15	Post	Drained	Oscar	40	1
15	Post	Drained	Oscar	50	0
15	Post	Drained	Oscar	60	0
15	Post	Drained	Oscar	70	1
15	Post	Drained	Oscar	80	1
15	Post	Drained	Oscar	90	1
15	Post	Drained	Oscar	100	1
15	Post	Drained	Oscar	110	1
15	Post	Drained	Oscar	120	1
15	Post	Drained	Oscar	130	0
15	Post	Drained	Oscar	140	1
15	Post	Drained	Oscar	150	1
15	Post	Drained	Sidai	0	1
15	Post	Drained	Sidai	10	1
15	Post	Drained	Sidai	20	1
15	Post	Drained	Sidai	30	1
15	Post	Drained	Sidai	40	0
15	Post	Drained	Sidai	50	0
15	Post	Drained	Sidai	60	1
15	Post	Drained	Sidai	70	0
15	Post	Drained	Sidai	80	1
15	Post	Drained	Sidai	90	1
15	Post	Drained	Sidai	100	1
15	Post	Drained	Sidai	110	1
15	Post	Drained	Sidai	120	0
15	Post	Drained	Sidai	130	0
15	Post	Drained	Sidai	140	0
15	Post	Drained	Sidai	150	0
15	Post	Drained	Tangi	0	1
15	Post	Drained	Tangi	10	1
15	Post	Drained	Tangi	20	1
15	Post	Drained	Tangi	30	1
15	Post	Drained	Tangi	40	1
15	Post	Drained	Tangi	50	1
15	Post	Drained	Tangi	60	1
15	Post	Drained	Tangi	70	1
15	Post	Drained	Tangi	80	1
15	Post	Drained	Tangi	90	1
15	Post	Drained	Tangi	100	1
15	Post	Drained	Tangi	110	0
15	Post	Drained	Tangi	120	0
15	Post	Drained	Tangi	130	1
15	Post	Drained	Tangi	140	0
15	Post	Drained	Tangi	150	1
20	Post	Matrix	Jericho	0	0
20	Post	Matrix	Jericho	10	0
20	Post	Matrix	Jericho	20	1
20	Post	Matrix	Jericho	30	1
20	Post	Matrix	Jericho	40	0
20	Post	Matrix	Jericho	50	1
20	Post	Matrix	Jericho	60	0
20	Post	Matrix	Jericho	70	0
20	Post	Matrix	Jericho	80	0
20	Post	Matrix	Jericho	90	1
20	Post	Matrix	Jericho	100	0
20	Post	Matrix	Jericho	110	0
20	Post	Matrix	Jericho	120	0
20	Post	Matrix	Jericho	130	0
20	Post	Matrix	Jericho	140	0
20	Post	Matrix	Jericho	150	0
20	Post	Matrix	Kambi	0	0
20	Post	Matrix	Kambi	10	0
20	Post	Matrix	Kambi	20	0
20	Post	Matrix	Kambi	30	0
20	Post	Matrix	Kambi	40	0
20	Post	Matrix	Kambi	50	0
20	Post	Matrix	Kambi	60	0
20	Post	Matrix	Kambi	70	1
20	Post	Matrix	Kambi	80	0
20	Post	Matrix	Kambi	90	0
20	Post	Matrix	Kambi	100	0
20	Post	Matrix	Kambi	110	1
20	Post	Matrix	Kambi	120	0
20	Post	Matrix	Kambi	130	0
20	Post	Matrix	Kambi	140	0
20	Post	Matrix	Kambi	150	0
20	Post	Matrix	Oscar	0	0
20	Post	Matrix	Oscar	10	1
20	Post	Matrix	Oscar	20	0
20	Post	Matrix	Oscar	30	0
20	Post	Matrix	Oscar	40	1
20	Post	Matrix	Oscar	50	0
20	Post	Matrix	Oscar	60	1
20	Post	Matrix	Oscar	70	0
20	Post	Matrix	Oscar	80	1
20	Post	Matrix	Oscar	90	1
20	Post	Matrix	Oscar	100	1
20	Post	Matrix	Oscar	110	0
20	Post	Matrix	Oscar	120	1
20	Post	Matrix	Oscar	130	0
20	Post	Matrix	Oscar	140	1
20	Post	Matrix	Oscar	150	1
20	Post	Matrix	Sidai	0	0
20	Post	Matrix	Sidai	10	1
20	Post	Matrix	Sidai	20	0
20	Post	Matrix	Sidai	30	0
20	Post	Matrix	Sidai	40	0
20	Post	Matrix	Sidai	50	1
20	Post	Matrix	Sidai	60	1
20	Post	Matrix	Sidai	70	1
20	Post	Matrix	Sidai	80	1
20	Post	Matrix	Sidai	90	0
20	Post	Matrix	Sidai	100	0
20	Post	Matrix	Sidai	110	0
20	Post	Matrix	Sidai	120	0
20	Post	Matrix	Sidai	130	0
20	Post	Matrix	Sidai	140	0
20	Post	Matrix	Sidai	150	1
20	Post	Matrix	Tangi	0	0
20	Post	Matrix	Tangi	10	0
20	Post	Matrix	Tangi	20	0
20	Post	Matrix	Tangi	30	0
20	Post	Matrix	Tangi	40	0
20	Post	Matrix	Tangi	50	1
20	Post	Matrix	Tangi	60	1
20	Post	Matrix	Tangi	70	0
20	Post	Matrix	Tangi	80	0
20	Post	Matrix	Tangi	90	0
20	Post	Matrix	Tangi	100	0
20	Post	Matrix	Tangi	110	0
20	Post	Matrix	Tangi	120	0
20	Post	Matrix	Tangi	130	1
20	Post	Matrix	Tangi	140	0
20	Post	Matrix	Tangi	150	0
20	Post	Filled	Jericho	0	1
20	Post	Filled	Jericho	10	1
20	Post	Filled	Jericho	20	1
20	Post	Filled	Jericho	30	0
20	Post	Filled	Jericho	40	1
20	Post	Filled	Jericho	50	1
20	Post	Filled	Jericho	60	0
20	Post	Filled	Jericho	70	0
20	Post	Filled	Jericho	80	1
20	Post	Filled	Jericho	90	1
20	Post	Filled	Jericho	100	0
20	Post	Filled	Jericho	110	1
20	Post	Filled	Jericho	120	0
20	Post	Filled	Jericho	130	1
20	Post	Filled	Jericho	140	0
20	Post	Filled	Jericho	150	1
20	Post	Filled	Kambi	0	1
20	Post	Filled	Kambi	10	1
20	Post	Filled	Kambi	20	1
20	Post	Filled	Kambi	30	1
20	Post	Filled	Kambi	40	1
20	Post	Filled	Kambi	50	1
20	Post	Filled	Kambi	60	1
20	Post	Filled	Kambi	70	1
20	Post	Filled	Kambi	80	1
20	Post	Filled	Kambi	90	0
20	Post	Filled	Kambi	100	1
20	Post	Filled	Kambi	110	1
20	Post	Filled	Kambi	120	1
20	Post	Filled	Kambi	130	1
20	Post	Filled	Kambi	140	1
20	Post	Filled	Kambi	150	1
20	Post	Filled	Oscar	0	1
20	Post	Filled	Oscar	10	1
20	Post	Filled	Oscar	20	1
20	Post	Filled	Oscar	30	1
20	Post	Filled	Oscar	40	1
20	Post	Filled	Oscar	50	0
20	Post	Filled	Oscar	60	1
20	Post	Filled	Oscar	70	1
20	Post	Filled	Oscar	80	0
20	Post	Filled	Oscar	90	1
20	Post	Filled	Oscar	100	0
20	Post	Filled	Oscar	110	0
20	Post	Filled	Oscar	120	0
20	Post	Filled	Oscar	130	1
20	Post	Filled	Oscar	140	1
20	Post	Filled	Oscar	150	0
20	Post	Filled	Sidai	0	1
20	Post	Filled	Sidai	10	1
20	Post	Filled	Sidai	20	0
20	Post	Filled	Sidai	30	0
20	Post	Filled	Sidai	40	0
20	Post	Filled	Sidai	50	0
20	Post	Filled	Sidai	60	0
20	Post	Filled	Sidai	70	0
20	Post	Filled	Sidai	80	0
20	Post	Filled	Sidai	90	0
20	Post	Filled	Sidai	100	1
20	Post	Filled	Sidai	110	1
20	Post	Filled	Sidai	120	0
20	Post	Filled	Sidai	130	1
20	Post	Filled	Sidai	140	0
20	Post	Filled	Sidai	150	1
20	Post	Filled	Tangi	0	1
20	Post	Filled	Tangi	10	0
20	Post	Filled	Tangi	20	0
20	Post	Filled	Tangi	30	1
20	Post	Filled	Tangi	40	1
20	Post	Filled	Tangi	50	0
20	Post	Filled	Tangi	60	0
20	Post	Filled	Tangi	70	1
20	Post	Filled	Tangi	80	1
20	Post	Filled	Tangi	90	0
20	Post	Filled	Tangi	100	1
20	Post	Filled	Tangi	110	1
20	Post	Filled	Tangi	120	1
20	Post	Filled	Tangi	130	1
20	Post	Filled	Tangi	140	1
20	Post	Filled	Tangi	150	1
20	Post	Drained	Jericho	0	1
20	Post	Drained	Jericho	10	1
20	Post	Drained	Jericho	20	1
20	Post	Drained	Jericho	30	1
20	Post	Drained	Jericho	40	1
20	Post	Drained	Jericho	50	0
20	Post	Drained	Jericho	60	0
20	Post	Drained	Jericho	70	0
20	Post	Drained	Jericho	80	0
20	Post	Drained	Jericho	90	0
20	Post	Drained	Jericho	100	0
20	Post	Drained	Jericho	110	1
20	Post	Drained	Jericho	120	0
20	Post	Drained	Jericho	130	1
20	Post	Drained	Jericho	140	0
20	Post	Drained	Jericho	150	0
20	Post	Drained	Kambi	0	1
20	Post	Drained	Kambi	10	0
20	Post	Drained	Kambi	20	1
20	Post	Drained	Kambi	30	1
20	Post	Drained	Kambi	40	0
20	Post	Drained	Kambi	50	0
20	Post	Drained	Kambi	60	1
20	Post	Drained	Kambi	70	1
20	Post	Drained	Kambi	80	1
20	Post	Drained	Kambi	90	1
20	Post	Drained	Kambi	100	0
20	Post	Drained	Kambi	110	0
20	Post	Drained	Kambi	120	0
20	Post	Drained	Kambi	130	0
20	Post	Drained	Kambi	140	0
20	Post	Drained	Kambi	150	1
20	Post	Drained	Oscar	0	1
20	Post	Drained	Oscar	10	1
20	Post	Drained	Oscar	20	1
20	Post	Drained	Oscar	30	1
20	Post	Drained	Oscar	40	1
20	Post	Drained	Oscar	50	1
20	Post	Drained	Oscar	60	1
20	Post	Drained	Oscar	70	1
20	Post	Drained	Oscar	80	1
20	Post	Drained	Oscar	90	1
20	Post	Drained	Oscar	100	1
20	Post	Drained	Oscar	110	1
20	Post	Drained	Oscar	120	0
20	Post	Drained	Oscar	130	0
20	Post	Drained	Oscar	140	1
20	Post	Drained	Oscar	150	1
20	Post	Drained	Sidai	0	1
20	Post	Drained	Sidai	10	0
20	Post	Drained	Sidai	20	1
20	Post	Drained	Sidai	30	1
20	Post	Drained	Sidai	40	0
20	Post	Drained	Sidai	50	0
20	Post	Drained	Sidai	60	1
20	Post	Drained	Sidai	70	0
20	Post	Drained	Sidai	80	0
20	Post	Drained	Sidai	90	0
20	Post	Drained	Sidai	100	0
20	Post	Drained	Sidai	110	0
20	Post	Drained	Sidai	120	1
20	Post	Drained	Sidai	130	0
20	Post	Drained	Sidai	140	0
20	Post	Drained	Sidai	150	0
20	Post	Drained	Tangi	0	1
20	Post	Drained	Tangi	10	1
20	Post	Drained	Tangi	20	0
20	Post	Drained	Tangi	30	1
20	Post	Drained	Tangi	40	1
20	Post	Drained	Tangi	50	0
20	Post	Drained	Tangi	60	0
20	Post	Drained	Tangi	70	0
20	Post	Drained	Tangi	80	1
20	Post	Drained	Tangi	90	0
20	Post	Drained	Tangi	100	1
20	Post	Drained	Tangi	110	0
20	Post	Drained	Tangi	120	0
20	Post	Drained	Tangi	130	1
20	Post	Drained	Tangi	140	0
20	Post	Drained	Tangi	150	1
21	Post	Matrix	Jericho	0	1
21	Post	Matrix	Jericho	10	1
21	Post	Matrix	Jericho	20	1
21	Post	Matrix	Jericho	30	1
21	Post	Matrix	Jericho	40	1
21	Post	Matrix	Jericho	50	1
21	Post	Matrix	Jericho	60	1
21	Post	Matrix	Jericho	70	1
21	Post	Matrix	Jericho	80	1
21	Post	Matrix	Jericho	90	1
21	Post	Matrix	Jericho	100	1
21	Post	Matrix	Jericho	110	1
21	Post	Matrix	Jericho	120	0
21	Post	Matrix	Jericho	130	1
21	Post	Matrix	Jericho	140	1
21	Post	Matrix	Jericho	150	1
21	Post	Matrix	Kambi	0	1
21	Post	Matrix	Kambi	10	1
21	Post	Matrix	Kambi	20	1
21	Post	Matrix	Kambi	30	1
21	Post	Matrix	Kambi	40	1
21	Post	Matrix	Kambi	50	1
21	Post	Matrix	Kambi	60	1
21	Post	Matrix	Kambi	70	0
21	Post	Matrix	Kambi	80	1
21	Post	Matrix	Kambi	90	1
21	Post	Matrix	Kambi	100	1
21	Post	Matrix	Kambi	110	1
21	Post	Matrix	Kambi	120	0
21	Post	Matrix	Kambi	130	0
21	Post	Matrix	Kambi	140	1
21	Post	Matrix	Kambi	150	1
21	Post	Matrix	Oscar	0	1
21	Post	Matrix	Oscar	10	1
21	Post	Matrix	Oscar	20	1
21	Post	Matrix	Oscar	30	0
21	Post	Matrix	Oscar	40	1
21	Post	Matrix	Oscar	50	1
21	Post	Matrix	Oscar	60	1
21	Post	Matrix	Oscar	70	1
21	Post	Matrix	Oscar	80	1
21	Post	Matrix	Oscar	90	1
21	Post	Matrix	Oscar	100	1
21	Post	Matrix	Oscar	110	1
21	Post	Matrix	Oscar	120	1
21	Post	Matrix	Oscar	130	0
21	Post	Matrix	Oscar	140	1
21	Post	Matrix	Oscar	150	1
21	Post	Matrix	Sidai	0	1
21	Post	Matrix	Sidai	10	1
21	Post	Matrix	Sidai	20	1
21	Post	Matrix	Sidai	30	1
21	Post	Matrix	Sidai	40	1
21	Post	Matrix	Sidai	50	1
21	Post	Matrix	Sidai	60	0
21	Post	Matrix	Sidai	70	0
21	Post	Matrix	Sidai	80	1
21	Post	Matrix	Sidai	90	1
21	Post	Matrix	Sidai	100	1
21	Post	Matrix	Sidai	110	1
21	Post	Matrix	Sidai	120	1
21	Post	Matrix	Sidai	130	0
21	Post	Matrix	Sidai	140	1
21	Post	Matrix	Sidai	150	0
21	Post	Matrix	Tangi	0	1
21	Post	Matrix	Tangi	10	1
21	Post	Matrix	Tangi	20	1
21	Post	Matrix	Tangi	30	1
21	Post	Matrix	Tangi	40	1
21	Post	Matrix	Tangi	50	1
21	Post	Matrix	Tangi	60	0
21	Post	Matrix	Tangi	70	1
21	Post	Matrix	Tangi	80	1
21	Post	Matrix	Tangi	90	1
21	Post	Matrix	Tangi	100	1
21	Post	Matrix	Tangi	110	0
21	Post	Matrix	Tangi	120	1
21	Post	Matrix	Tangi	130	1
21	Post	Matrix	Tangi	140	0
[truncated: 161 more rows]

## Sheet: elephant_continuous
Treatment	Distance	Status	N	mean	sd	se	ci
Matrix	0	During	1	298.667
Matrix	0	Post	2	32	15.0849	10.6667	135.533
Matrix	10	Pre	1	42.6667
Matrix	10	During	2	109.333	147.078	104	1321.45
Matrix	10	Post	3	56.8889	44.4089	25.6395	110.318
Matrix	20	During	2	24	26.3987	18.6667	237.182
Matrix	20	Post	6	277.333	190.811	77.8983	200.244
Matrix	30	Pre	1	85.3333
Matrix	30	During	5	260.267	338.791	151.512	420.664
Matrix	30	Post	3	64	56.4427	32.5872	140.211
Matrix	40	During	3	71.1111	24.6336	14.2222	61.1933
Matrix	40	Post	2	74.6667	75.4247	53.3333	677.664
Matrix	50	Pre	2	320	90.5097	64	813.197
Matrix	50	During	1	85.3333
Matrix	50	Post	3	199.111	160.118	92.4444	397.756
Matrix	60	During	1	128
Matrix	60	Post	1	106.667
Matrix	70	Pre	1	85.3333
Matrix	70	During	5	240	344.031	153.855	427.171
Matrix	70	Post	2	117.333	15.0849	10.6667	135.533
Matrix	80	During	4	112	94.4065	47.2033	150.222
Matrix	80	Post	3	64	73.9008	42.6667	183.58
Matrix	90	During	2	874.667	935.267	661.333	8403.04
Matrix	90	Post	6	88.8889	73.1788	29.8751	76.7965
Matrix	100	Pre	1	170.667
Matrix	100	During	1	170.667
Matrix	100	Post	3	99.5556	44.4089	25.6395	110.318
Matrix	110	During	3	163.556	162.936	94.0712	404.756
Matrix	110	Post	2	266.667	226.274	160	2032.99
Matrix	120	Pre	2	64	30.1699	21.3333	271.066
Matrix	120	During	1	213.333
Matrix	120	Post	2	85.3333	30.1699	21.3333	271.066
Matrix	130	Pre	2	128	0	0	0
Matrix	130	During	1	21.3333
Matrix	140	During	5	213.333	141.509	63.2849	175.707
Matrix	140	Post	1	42.6667
Matrix	150	Pre	1	213.333
Matrix	150	During	1	42.6667
Matrix	150	Post	3	200.889	45.3595	26.1883	112.679
Filled	0	Pre	2	170.667	60.3398	42.6667	542.131
Filled	0	During	12	213.333	202.756	58.5306	128.825
Filled	0	Post	10	102.4	177.329	56.0764	126.854
Filled	10	Pre	3	469.333	384	221.703	953.909
Filled	10	During	10	117.333	107.875	34.113	77.1689
Filled	10	Post	10	71.4667	81.3593	25.7281	58.2009
Filled	20	Pre	1	96
Filled	20	During	3	65.7778	54.4766	31.4521	135.327
Filled	20	Post	6	201.778	272.875	111.401	286.365
Filled	30	Pre	1	213.333
Filled	30	During	3	312.889	331.411	191.34	823.271
Filled	30	Post	2	58.6667	45.2548	32	406.599
Filled	40	Pre	3	117.333	125.758	72.6065	312.401
Filled	40	During	5	110.933	64.7072	28.9379	80.3446
Filled	40	Post	2	16	7.54247	5.33333	67.7664
Filled	50	During	3	568.889	639.051	368.956	1587.49
Filled	50	Post	5	68.2667	55.22	24.6951	68.5646
Filled	60	During	1	42.6667
Filled	60	Post	3	44.4444	54.4766	31.4521	135.327
Filled	70	Pre	1	341.333
Filled	70	During	4	101.333	103.6	51.8002	164.851
Filled	70	Post	7	41.9048	49.5004	18.7094	45.7802
Filled	80	During	3	1173.33	1940.16	1120.15	4819.63
Filled	80	Post	5	157.867	178.87	79.9929	222.096
Filled	90	During	3	85.3333	42.6667	24.6336	105.99
Filled	90	Post	5	76.8	44.2377	19.7837	54.9284
Filled	100	During	2	341.333	422.378	298.667	3794.92
Filled	100	Post	5	70.4	52.0376	23.2719	64.6132
Filled	110	Pre	1	128
Filled	110	During	3	320	462.987	267.306	1150.12
Filled	110	Post	3	64	73.9008	42.6667	183.58
Filled	120	During	1	21.3333
Filled	120	Post	3	106.667	110.851	64	275.37
Filled	130	During	2	213.333	181.019	128	1626.39
Filled	130	Post	3	149.333	56.4427	32.5872	140.211
Filled	140	Pre	3	113.778	49.2672	28.4444	122.387
Filled	140	During	4	186.667	177.101	88.5505	281.807
Filled	140	Post	3	49.7778	24.6336	14.2222	61.1933
Filled	150	Pre	1	85.3333
Filled	150	During	5	363.733	414.225	185.247	514.329
Filled	150	Post	4	48	32	16	50.9191
Drained	0	Pre	4	117.333	87.9596	43.9798	139.963
Drained	0	During	2	170.667	181.019	128	1626.39
Drained	0	Post	7	129.524	144.451	54.5973	133.595
Drained	10	Pre	3	128	147.802	85.3333	367.16
Drained	10	During	3	24.8889	16.2936	9.40712	40.4756
Drained	10	Post	4	168	97.1292	48.5646	154.554
Drained	20	Pre	2	170.667	120.68	85.3333	1084.26
Drained	20	During	1	42.6667
Drained	20	Post	2	128	150.849	106.667	1355.33
Drained	30	Pre	3	241.778	149.84	86.5104	372.224
Drained	30	During	1	170.667
Drained	30	Post	3	135.111	74.9202	43.2552	186.112
Drained	40	Pre	1	128
Drained	40	During	4	304	226.023	113.011	359.652
Drained	40	Post	5	109.867	69.2923	30.9885	86.0377
Drained	50	Pre	1	213.333
Drained	50	During	1	170.667
Drained	50	Post	6	79.1111	58.4643	23.8679	61.3545
Drained	60	During	1	5.33333
Drained	60	Post	2	32	15.0849	10.6667	135.533
Drained	70	Pre	2	64	30.1699	21.3333	271.066
Drained	70	During	4	122.667	78.6252	39.3126	125.11
Drained	70	Post	1	192
Drained	80	During	1	85.3333
Drained	80	Post	4	74.6667	70.7547	35.3773	112.586
Drained	90	During	1	213.333
Drained	90	Post	2	149.333	90.5097	64	813.197
Drained	100	Pre	2	106.667	30.1699	21.3333	271.066
Drained	100	During	4	85.3333	34.8372	17.4186	55.4337
Drained	100	Post	3	92.4444	49.2672	28.4444	122.387
Drained	110	During	1	1024
Drained	110	Post	5	98.1333	55.6305	24.8787	69.0744
Drained	120	During	1	640
Drained	120	Post	1	64
Drained	130	Pre	1	85.3333
Drained	130	During	3	99.5556	98.5344	56.8889	244.773
Drained	130	Post	1	170.667
Drained	140	Pre	1	85.3333
Drained	140	Post	1	42.6667
Drained	150	Pre	1	85.3333
Drained	150	During	1	170.667
Drained	150	Post	6	88.8889	75.6256	30.874	79.3642

## Sheet: elephant_binary
Status	Treatment	Site	Distance	bin
Pre	Matrix	Jericho	0	0
Pre	Matrix	Jericho	10	0
Pre	Matrix	Jericho	20	0
Pre	Matrix	Jericho	30	0
Pre	Matrix	Jericho	40	0
Pre	Matrix	Jericho	50	0
Pre	Matrix	Jericho	60	0
Pre	Matrix	Jericho	70	0
Pre	Matrix	Jericho	80	0
Pre	Matrix	Jericho	90	0
Pre	Matrix	Jericho	100	1
Pre	Matrix	Jericho	110	0
Pre	Matrix	Jericho	120	1
Pre	Matrix	Jericho	130	1
Pre	Matrix	Jericho	140	0
Pre	Matrix	Jericho	150	0
Pre	Matrix	Kambi	0	0
Pre	Matrix	Kambi	10	0
Pre	Matrix	Kambi	20	0
Pre	Matrix	Kambi	30	0
Pre	Matrix	Kambi	40	0
Pre	Matrix	Kambi	50	1
Pre	Matrix	Kambi	60	0
Pre	Matrix	Kambi	70	1
Pre	Matrix	Kambi	80	0
Pre	Matrix	Kambi	90	0
Pre	Matrix	Kambi	100	0
Pre	Matrix	Kambi	110	0
Pre	Matrix	Kambi	120	0
Pre	Matrix	Kambi	130	0
Pre	Matrix	Kambi	140	0
Pre	Matrix	Kambi	150	0
Pre	Matrix	Oscar	0	0
Pre	Matrix	Oscar	10	0
Pre	Matrix	Oscar	20	0
Pre	Matrix	Oscar	30	0
Pre	Matrix	Oscar	40	0
Pre	Matrix	Oscar	50	0
Pre	Matrix	Oscar	60	0
Pre	Matrix	Oscar	70	0
Pre	Matrix	Oscar	80	0
Pre	Matrix	Oscar	90	0
Pre	Matrix	Oscar	100	0
Pre	Matrix	Oscar	110	0
Pre	Matrix	Oscar	120	0
Pre	Matrix	Oscar	130	0
Pre	Matrix	Oscar	140	0
Pre	Matrix	Oscar	150	0
Pre	Matrix	Sidai	0	0
Pre	Matrix	Sidai	10	0
Pre	Matrix	Sidai	20	0
Pre	Matrix	Sidai	30	0
Pre	Matrix	Sidai	40	0
Pre	Matrix	Sidai	50	1
Pre	Matrix	Sidai	60	0
Pre	Matrix	Sidai	70	0
Pre	Matrix	Sidai	80	0
Pre	Matrix	Sidai	90	0
Pre	Matrix	Sidai	100	0
Pre	Matrix	Sidai	110	0
Pre	Matrix	Sidai	120	0
Pre	Matrix	Sidai	130	1
Pre	Matrix	Sidai	140	0
Pre	Matrix	Sidai	150	0
Pre	Matrix	Tangi	0	0
Pre	Matrix	Tangi	10	1
Pre	Matrix	Tangi	20	0
Pre	Matrix	Tangi	30	1
Pre	Matrix	Tangi	40	0
Pre	Matrix	Tangi	50	0
Pre	Matrix	Tangi	60	0
Pre	Matrix	Tangi	70	0
Pre	Matrix	Tangi	80	0
Pre	Matrix	Tangi	90	0
Pre	Matrix	Tangi	100	0
Pre	Matrix	Tangi	110	0
Pre	Matrix	Tangi	120	1
Pre	Matrix	Tangi	130	0
Pre	Matrix	Tangi	140	0
Pre	Matrix	Tangi	150	1
Pre	Filled	Jericho	0	1
Pre	Filled	Jericho	10	1
Pre	Filled	Jericho	20	0
Pre	Filled	Jericho	30	0
Pre	Filled	Jericho	40	0
Pre	Filled	Jericho	50	0
Pre	Filled	Jericho	60	0
Pre	Filled	Jericho	70	0
Pre	Filled	Jericho	80	0
Pre	Filled	Jericho	90	0
Pre	Filled	Jericho	100	0
Pre	Filled	Jericho	110	1
Pre	Filled	Jericho	120	0
Pre	Filled	Jericho	130	0
Pre	Filled	Jericho	140	0
Pre	Filled	Jericho	150	0
Pre	Filled	Kambi	0	0
Pre	Filled	Kambi	10	1
Pre	Filled	Kambi	20	0
Pre	Filled	Kambi	30	0
Pre	Filled	Kambi	40	1
Pre	Filled	Kambi	50	0
Pre	Filled	Kambi	60	0
Pre	Filled	Kambi	70	0
Pre	Filled	Kambi	80	0
Pre	Filled	Kambi	90	0
Pre	Filled	Kambi	100	0
Pre	Filled	Kambi	110	0
Pre	Filled	Kambi	120	0
Pre	Filled	Kambi	130	0
Pre	Filled	Kambi	140	1
Pre	Filled	Kambi	150	0
Pre	Filled	Oscar	0	0
Pre	Filled	Oscar	10	0
Pre	Filled	Oscar	20	0
Pre	Filled	Oscar	30	0
Pre	Filled	Oscar	40	1
Pre	Filled	Oscar	50	0
Pre	Filled	Oscar	60	0
Pre	Filled	Oscar	70	0
Pre	Filled	Oscar	80	0
Pre	Filled	Oscar	90	0
Pre	Filled	Oscar	100	0
Pre	Filled	Oscar	110	0
Pre	Filled	Oscar	120	0
Pre	Filled	Oscar	130	0
Pre	Filled	Oscar	140	0
Pre	Filled	Oscar	150	1
Pre	Filled	Sidai	0	0
Pre	Filled	Sidai	10	0
Pre	Filled	Sidai	20	0
Pre	Filled	Sidai	30	0
Pre	Filled	Sidai	40	0
Pre	Filled	Sidai	50	0
Pre	Filled	Sidai	60	0
Pre	Filled	Sidai	70	0
Pre	Filled	Sidai	80	0
Pre	Filled	Sidai	90	0
Pre	Filled	Sidai	100	0
Pre	Filled	Sidai	110	0
Pre	Filled	Sidai	120	0
Pre	Filled	Sidai	130	0
Pre	Filled	Sidai	140	1
Pre	Filled	Sidai	150	0
Pre	Filled	Tangi	0	1
Pre	Filled	Tangi	10	1
Pre	Filled	Tangi	20	1
Pre	Filled	Tangi	30	1
Pre	Filled	Tangi	40	1
Pre	Filled	Tangi	50	0
Pre	Filled	Tangi	60	0
Pre	Filled	Tangi	70	1
Pre	Filled	Tangi	80	0
Pre	Filled	Tangi	90	0
Pre	Filled	Tangi	100	0
Pre	Filled	Tangi	110	0
Pre	Filled	Tangi	120	0
Pre	Filled	Tangi	130	0
Pre	Filled	Tangi	140	1
Pre	Filled	Tangi	150	0
Pre	Drained	Jericho	0	0
Pre	Drained	Jericho	10	1
Pre	Drained	Jericho	20	0
Pre	Drained	Jericho	30	0
Pre	Drained	Jericho	40	0
Pre	Drained	Jericho	50	0
Pre	Drained	Jericho	60	0
Pre	Drained	Jericho	70	0
Pre	Drained	Jericho	80	0
Pre	Drained	Jericho	90	0
Pre	Drained	Jericho	100	0
Pre	Drained	Jericho	110	0
Pre	Drained	Jericho	120	0
Pre	Drained	Jericho	130	0
Pre	Drained	Jericho	140	0
Pre	Drained	Jericho	150	0
Pre	Drained	Kambi	0	1
Pre	Drained	Kambi	10	0
Pre	Drained	Kambi	20	1
Pre	Drained	Kambi	30	1
Pre	Drained	Kambi	40	1
Pre	Drained	Kambi	50	1
Pre	Drained	Kambi	60	0
Pre	Drained	Kambi	70	1
Pre	Drained	Kambi	80	0
Pre	Drained	Kambi	90	0
Pre	Drained	Kambi	100	0
Pre	Drained	Kambi	110	0
Pre	Drained	Kambi	120	0
Pre	Drained	Kambi	130	0
Pre	Drained	Kambi	140	1
Pre	Drained	Kambi	150	0
Pre	Drained	Oscar	0	1
Pre	Drained	Oscar	10	0
Pre	Drained	Oscar	20	0
Pre	Drained	Oscar	30	1
Pre	Drained	Oscar	40	0
Pre	Drained	Oscar	50	0
Pre	Drained	Oscar	60	0
Pre	Drained	Oscar	70	0
Pre	Drained	Oscar	80	0
Pre	Drained	Oscar	90	0
Pre	Drained	Oscar	100	1
Pre	Drained	Oscar	110	0
Pre	Drained	Oscar	120	0
Pre	Drained	Oscar	130	1
Pre	Drained	Oscar	140	0
Pre	Drained	Oscar	150	0
Pre	Drained	Sidai	0	1
Pre	Drained	Sidai	10	1
Pre	Drained	Sidai	20	1
Pre	Drained	Sidai	30	1
Pre	Drained	Sidai	40	0
Pre	Drained	Sidai	50	0
Pre	Drained	Sidai	60	0
Pre	Drained	Sidai	70	1
Pre	Drained	Sidai	80	0
Pre	Drained	Sidai	90	0
Pre	Drained	Sidai	100	1
Pre	Drained	Sidai	110	0
Pre	Drained	Sidai	120	0
Pre	Drained	Sidai	130	0
Pre	Drained	Sidai	140	0
Pre	Drained	Sidai	150	1
Pre	Drained	Tangi	0	1
Pre	Drained	Tangi	10	1
Pre	Drained	Tangi	20	0
Pre	Drained	Tangi	30	0
Pre	Drained	Tangi	40	0
Pre	Drained	Tangi	50	0
Pre	Drained	Tangi	60	0
Pre	Drained	Tangi	70	0
Pre	Drained	Tangi	80	0
Pre	Drained	Tangi	90	0
Pre	Drained	Tangi	100	0
Pre	Drained	Tangi	110	0
Pre	Drained	Tangi	120	0
Pre	Drained	Tangi	130	0
Pre	Drained	Tangi	140	0
Pre	Drained	Tangi	150	0
During	Matrix	Jericho	0	0
During	Matrix	Jericho	10	0
During	Matrix	Jericho	20	0
During	Matrix	Jericho	30	0
During	Matrix	Jericho	40	0
During	Matrix	Jericho	50	0
During	Matrix	Jericho	60	0
During	Matrix	Jericho	70	1
During	Matrix	Jericho	80	0
During	Matrix	Jericho	90	0
During	Matrix	Jericho	100	0
During	Matrix	Jericho	110	0
During	Matrix	Jericho	120	0
During	Matrix	Jericho	130	0
During	Matrix	Jericho	140	0
During	Matrix	Jericho	150	0
During	Matrix	Kambi	0	0
During	Matrix	Kambi	10	0
During	Matrix	Kambi	20	0
During	Matrix	Kambi	30	0
During	Matrix	Kambi	40	0
During	Matrix	Kambi	50	0
During	Matrix	Kambi	60	0
During	Matrix	Kambi	70	0
During	Matrix	Kambi	80	0
During	Matrix	Kambi	90	0
During	Matrix	Kambi	100	0
During	Matrix	Kambi	110	0
During	Matrix	Kambi	120	0
During	Matrix	Kambi	130	0
During	Matrix	Kambi	140	0
During	Matrix	Kambi	150	0
During	Matrix	Oscar	0	0
During	Matrix	Oscar	10	0
During	Matrix	Oscar	20	0
During	Matrix	Oscar	30	0
During	Matrix	Oscar	40	0
During	Matrix	Oscar	50	1
During	Matrix	Oscar	60	0
During	Matrix	Oscar	70	0
During	Matrix	Oscar	80	0
During	Matrix	Oscar	90	1
During	Matrix	Oscar	100	0
During	Matrix	Oscar	110	0
During	Matrix	Oscar	120	0
During	Matrix	Oscar	130	0
During	Matrix	Oscar	140	1
During	Matrix	Oscar	150	0
During	Matrix	Sidai	0	0
During	Matrix	Sidai	10	0
During	Matrix	Sidai	20	0
During	Matrix	Sidai	30	1
During	Matrix	Sidai	40	0
During	Matrix	Sidai	50	0
During	Matrix	Sidai	60	0
During	Matrix	Sidai	70	1
During	Matrix	Sidai	80	1
During	Matrix	Sidai	90	0
During	Matrix	Sidai	100	0
During	Matrix	Sidai	110	0
During	Matrix	Sidai	120	0
During	Matrix	Sidai	130	0
During	Matrix	Sidai	140	1
During	Matrix	Sidai	150	0
During	Matrix	Tangi	0	1
During	Matrix	Tangi	10	0
During	Matrix	Tangi	20	0
During	Matrix	Tangi	30	1
During	Matrix	Tangi	40	0
During	Matrix	Tangi	50	0
During	Matrix	Tangi	60	0
During	Matrix	Tangi	70	1
During	Matrix	Tangi	80	0
During	Matrix	Tangi	90	0
During	Matrix	Tangi	100	0
During	Matrix	Tangi	110	0
During	Matrix	Tangi	120	0
During	Matrix	Tangi	130	0
During	Matrix	Tangi	140	1
During	Matrix	Tangi	150	0
During	Filled	Jericho	0	1
During	Filled	Jericho	10	0
During	Filled	Jericho	20	0
During	Filled	Jericho	30	1
During	Filled	Jericho	40	0
During	Filled	Jericho	50	0
During	Filled	Jericho	60	0
During	Filled	Jericho	70	0
During	Filled	Jericho	80	0
During	Filled	Jericho	90	0
During	Filled	Jericho	100	0
During	Filled	Jericho	110	0
During	Filled	Jericho	120	0
During	Filled	Jericho	130	0
During	Filled	Jericho	140	1
During	Filled	Jericho	150	0
During	Filled	Kambi	0	0
During	Filled	Kambi	10	0
During	Filled	Kambi	20	0
During	Filled	Kambi	30	0
During	Filled	Kambi	40	0
During	Filled	Kambi	50	0
During	Filled	Kambi	60	0
During	Filled	Kambi	70	0
During	Filled	Kambi	80	0
During	Filled	Kambi	90	0
During	Filled	Kambi	100	0
During	Filled	Kambi	110	0
During	Filled	Kambi	120	0
During	Filled	Kambi	130	0
During	Filled	Kambi	140	0
During	Filled	Kambi	150	0
During	Filled	Oscar	0	1
During	Filled	Oscar	10	1
During	Filled	Oscar	20	1
During	Filled	Oscar	30	0
During	Filled	Oscar	40	1
During	Filled	Oscar	50	0
During	Filled	Oscar	60	1
During	Filled	Oscar	70	1
During	Filled	Oscar	80	0
During	Filled	Oscar	90	0
During	Filled	Oscar	100	1
During	Filled	Oscar	110	0
During	Filled	Oscar	120	0
During	Filled	Oscar	130	0
During	Filled	Oscar	140	0
During	Filled	Oscar	150	1
During	Filled	Sidai	0	1
During	Filled	Sidai	10	1
During	Filled	Sidai	20	0
During	Filled	Sidai	30	0
During	Filled	Sidai	40	0
During	Filled	Sidai	50	0
During	Filled	Sidai	60	0
During	Filled	Sidai	70	1
During	Filled	Sidai	80	1
During	Filled	Sidai	90	0
During	Filled	Sidai	100	0
During	Filled	Sidai	110	0
During	Filled	Sidai	120	0
During	Filled	Sidai	130	0
During	Filled	Sidai	140	0
During	Filled	Sidai	150	1
During	Filled	Tangi	0	0
During	Filled	Tangi	10	1
During	Filled	Tangi	20	1
During	Filled	Tangi	30	0
During	Filled	Tangi	40	0
During	Filled	Tangi	50	1
During	Filled	Tangi	60	0
During	Filled	Tangi	70	0
During	Filled	Tangi	80	0
During	Filled	Tangi	90	0
During	Filled	Tangi	100	0
During	Filled	Tangi	110	1
During	Filled	Tangi	120	0
During	Filled	Tangi	130	0
During	Filled	Tangi	140	0
During	Filled	Tangi	150	0
During	Drained	Jericho	0	0
During	Drained	Jericho	10	0
During	Drained	Jericho	20	0
During	Drained	Jericho	30	0
During	Drained	Jericho	40	0
During	Drained	Jericho	50	0
During	Drained	Jericho	60	0
During	Drained	Jericho	70	0
During	Drained	Jericho	80	0
During	Drained	Jericho	90	0
During	Drained	Jericho	100	0
During	Drained	Jericho	110	0
During	Drained	Jericho	120	0
During	Drained	Jericho	130	0
During	Drained	Jericho	140	0
During	Drained	Jericho	150	0
During	Drained	Kambi	0	0
During	Drained	Kambi	10	0
During	Drained	Kambi	20	0
During	Drained	Kambi	30	0
During	Drained	Kambi	40	0
During	Drained	Kambi	50	0
During	Drained	Kambi	60	0
During	Drained	Kambi	70	0
During	Drained	Kambi	80	0
During	Drained	Kambi	90	0
During	Drained	Kambi	100	0
During	Drained	Kambi	110	0
During	Drained	Kambi	120	0
During	Drained	Kambi	130	0
During	Drained	Kambi	140	0
During	Drained	Kambi	150	0
During	Drained	Oscar	0	0
During	Drained	Oscar	10	0
During	Drained	Oscar	20	0
During	Drained	Oscar	30	0
During	Drained	Oscar	40	0
During	Drained	Oscar	50	0
During	Drained	Oscar	60	0
During	Drained	Oscar	70	0
During	Drained	Oscar	80	0
During	Drained	Oscar	90	0
During	Drained	Oscar	100	1
During	Drained	Oscar	110	0
During	Drained	Oscar	120	0
During	Drained	Oscar	130	0
During	Drained	Oscar	140	0
During	Drained	Oscar	150	0
During	Drained	Sidai	0	0
During	Drained	Sidai	10	0
During	Drained	Sidai	20	0
During	Drained	Sidai	30	1
During	Drained	Sidai	40	1
During	Drained	Sidai	50	0
During	Drained	Sidai	60	0
During	Drained	Sidai	70	1
During	Drained	Sidai	80	0
During	Drained	Sidai	90	0
During	Drained	Sidai	100	0
During	Drained	Sidai	110	1
During	Drained	Sidai	120	0
During	Drained	Sidai	130	1
During	Drained	Sidai	140	0
During	Drained	Sidai	150	0
During	Drained	Tangi	0	0
During	Drained	Tangi	10	0
During	Drained	Tangi	20	0
During	Drained	Tangi	30	0
During	Drained	Tangi	40	0
During	Drained	Tangi	50	0
During	Drained	Tangi	60	0
During	Drained	Tangi	70	0
During	Drained	Tangi	80	0
During	Drained	Tangi	90	0
During	Drained	Tangi	100	0
During	Drained	Tangi	110	0
During	Drained	Tangi	120	0
During	Drained	Tangi	130	0
During	Drained	Tangi	140	0
During	Drained	Tangi	150	0
During	Matrix	Jericho	0	0
During	Matrix	Jericho	10	0
During	Matrix	Jericho	20	0
During	Matrix	Jericho	30	0
During	Matrix	Jericho	40	0
During	Matrix	Jericho	50	0
During	Matrix	Jericho	60	0
During	Matrix	Jericho	70	0
During	Matrix	Jericho	80	1
During	Matrix	Jericho	90	0
During	Matrix	Jericho	100	0
During	Matrix	Jericho	110	0
During	Matrix	Jericho	120	0
During	Matrix	Jericho	130	1
During	Matrix	Jericho	140	0
During	Matrix	Jericho	150	0
During	Matrix	Kambi	0	0
During	Matrix	Kambi	10	0
During	Matrix	Kambi	20	0
During	Matrix	Kambi	30	0
During	Matrix	Kambi	40	0
During	Matrix	Kambi	50	0
During	Matrix	Kambi	60	0
During	Matrix	Kambi	70	0
During	Matrix	Kambi	80	0
During	Matrix	Kambi	90	0
During	Matrix	Kambi	100	0
During	Matrix	Kambi	110	0
During	Matrix	Kambi	120	1
During	Matrix	Kambi	130	0
During	Matrix	Kambi	140	0
During	Matrix	Kambi	150	0
During	Matrix	Oscar	0	0
During	Matrix	Oscar	10	0
During	Matrix	Oscar	20	0
During	Matrix	Oscar	30	1
During	Matrix	Oscar	40	1
During	Matrix	Oscar	50	0
During	Matrix	Oscar	60	0
During	Matrix	Oscar	70	0
During	Matrix	Oscar	80	0
During	Matrix	Oscar	90	0
During	Matrix	Oscar	100	0
During	Matrix	Oscar	110	1
During	Matrix	Oscar	120	0
During	Matrix	Oscar	130	0
During	Matrix	Oscar	140	1
During	Matrix	Oscar	150	1
During	Matrix	Sidai	0	0
During	Matrix	Sidai	10	1
During	Matrix	Sidai	20	0
During	Matrix	Sidai	30	0
During	Matrix	Sidai	40	0
During	Matrix	Sidai	50	0
During	Matrix	Sidai	60	0
During	Matrix	Sidai	70	1
During	Matrix	Sidai	80	1
During	Matrix	Sidai	90	0
During	Matrix	Sidai	100	0
During	Matrix	Sidai	110	0
During	Matrix	Sidai	120	0
During	Matrix	Sidai	130	0
During	Matrix	Sidai	140	1
During	Matrix	Sidai	150	0
During	Matrix	Tangi	0	0
During	Matrix	Tangi	10	0
During	Matrix	Tangi	20	0
During	Matrix	Tangi	30	1
During	Matrix	Tangi	40	1
During	Matrix	Tangi	50	0
During	Matrix	Tangi	60	0
During	Matrix	Tangi	70	0
During	Matrix	Tangi	80	0
During	Matrix	Tangi	90	0
During	Matrix	Tangi	100	0
During	Matrix	Tangi	110	0
During	Matrix	Tangi	120	0
During	Matrix	Tangi	130	0
During	Matrix	Tangi	140	0
During	Matrix	Tangi	150	0
During	Filled	Jericho	0	0
During	Filled	Jericho	10	0
During	Filled	Jericho	20	0
During	Filled	Jericho	30	0
During	Filled	Jericho	40	0
During	Filled	Jericho	50	1
During	Filled	Jericho	60	0
During	Filled	Jericho	70	0
During	Filled	Jericho	80	1
During	Filled	Jericho	90	0
During	Filled	Jericho	100	0
During	Filled	Jericho	110	0
During	Filled	Jericho	120	0
During	Filled	Jericho	130	0
During	Filled	Jericho	140	0
During	Filled	Jericho	150	0
During	Filled	Kambi	0	0
During	Filled	Kambi	10	0
During	Filled	Kambi	20	0
During	Filled	Kambi	30	0
During	Filled	Kambi	40	0
During	Filled	Kambi	50	0
During	Filled	Kambi	60	0
During	Filled	Kambi	70	1
During	Filled	Kambi	80	0
During	Filled	Kambi	90	0
During	Filled	Kambi	100	0
During	Filled	Kambi	110	0
During	Filled	Kambi	120	0
During	Filled	Kambi	130	0
During	Filled	Kambi	140	1
During	Filled	Kambi	150	0
During	Filled	Oscar	0	1
During	Filled	Oscar	10	1
During	Filled	Oscar	20	0
During	Filled	Oscar	30	1
During	Filled	Oscar	40	1
During	Filled	Oscar	50	1
During	Filled	Oscar	60	0
During	Filled	Oscar	70	0
During	Filled	Oscar	80	0
During	Filled	Oscar	90	0
During	Filled	Oscar	100	0
During	Filled	Oscar	110	1
During	Filled	Oscar	120	0
During	Filled	Oscar	130	1
During	Filled	Oscar	140	0
During	Filled	Oscar	150	0
During	Filled	Sidai	0	1
During	Filled	Sidai	10	0
During	Filled	Sidai	20	0
During	Filled	Sidai	30	0
During	Filled	Sidai	40	0
During	Filled	Sidai	50	0
During	Filled	Sidai	60	0
During	Filled	Sidai	70	0
During	Filled	Sidai	80	0
During	Filled	Sidai	90	0
During	Filled	Sidai	100	0
During	Filled	Sidai	110	0
During	Filled	Sidai	120	0
During	Filled	Sidai	130	0
During	Filled	Sidai	140	0
During	Filled	Sidai	150	1
During	Filled	Tangi	0	1
During	Filled	Tangi	10	1
During	Filled	Tangi	20	0
During	Filled	Tangi	30	0
During	Filled	Tangi	40	0
During	Filled	Tangi	50	0
During	Filled	Tangi	60	0
During	Filled	Tangi	70	0
During	Filled	Tangi	80	0
During	Filled	Tangi	90	1
During	Filled	Tangi	100	0
During	Filled	Tangi	110	0
During	Filled	Tangi	120	0
During	Filled	Tangi	130	1
During	Filled	Tangi	140	0
During	Filled	Tangi	150	0
During	Drained	Jericho	0	1
During	Drained	Jericho	10	0
During	Drained	Jericho	20	0
During	Drained	Jericho	30	0
During	Drained	Jericho	40	1
During	Drained	Jericho	50	1
During	Drained	Jericho	60	0
During	Drained	Jericho	70	1
During	Drained	Jericho	80	0
During	Drained	Jericho	90	0
During	Drained	Jericho	100	0
During	Drained	Jericho	110	0
During	Drained	Jericho	120	0
During	Drained	Jericho	130	0
During	Drained	Jericho	140	0
During	Drained	Jericho	150	0
During	Drained	Kambi	0	0
During	Drained	Kambi	10	0
During	Drained	Kambi	20	0
During	Drained	Kambi	30	0
During	Drained	Kambi	40	0
During	Drained	Kambi	50	0
During	Drained	Kambi	60	0
During	Drained	Kambi	70	0
During	Drained	Kambi	80	0
During	Drained	Kambi	90	0
During	Drained	Kambi	100	0
During	Drained	Kambi	110	0
During	Drained	Kambi	120	0
During	Drained	Kambi	130	0
During	Drained	Kambi	140	0
During	Drained	Kambi	150	1
During	Drained	Oscar	0	0
During	Drained	Oscar	10	0
During	Drained	Oscar	20	0
During	Drained	Oscar	30	0
During	Drained	Oscar	40	0
During	Drained	Oscar	50	0
During	Drained	Oscar	60	0
During	Drained	Oscar	70	0
During	Drained	Oscar	80	0
During	Drained	Oscar	90	1
During	Drained	Oscar	100	1
During	Drained	Oscar	110	0
During	Drained	Oscar	120	0
During	Drained	Oscar	130	0
During	Drained	Oscar	140	0
During	Drained	Oscar	150	0
During	Drained	Sidai	0	0
During	Drained	Sidai	10	1
During	Drained	Sidai	20	0
During	Drained	Sidai	30	0
During	Drained	Sidai	40	1
During	Drained	Sidai	50	0
During	Drained	Sidai	60	0
During	Drained	Sidai	70	1
During	Drained	Sidai	80	0
During	Drained	Sidai	90	0
During	Drained	Sidai	100	1
During	Drained	Sidai	110	0
During	Drained	Sidai	120	1
During	Drained	Sidai	130	1
During	Drained	Sidai	140	0
During	Drained	Sidai	150	0
During	Drained	Tangi	0	0
During	Drained	Tangi	10	0
During	Drained	Tangi	20	0
During	Drained	Tangi	30	0
During	Drained	Tangi	40	0
During	Drained	Tangi	50	0
During	Drained	Tangi	60	0
During	Drained	Tangi	70	0
During	Drained	Tangi	80	0
During	Drained	Tangi	90	0
During	Drained	Tangi	100	0
During	Drained	Tangi	110	0
During	Drained	Tangi	120	0
During	Drained	Tangi	130	0
During	Drained	Tangi	140	0
During	Drained	Tangi	150	0
During	Matrix	Jericho	0	0
During	Matrix	Jericho	10	0
During	Matrix	Jericho	20	0
During	Matrix	Jericho	30	0
During	Matrix	Jericho	40	0
During	Matrix	Jericho	50	0
During	Matrix	Jericho	60	0
During	Matrix	Jericho	70	0
During	Matrix	Jericho	80	0
During	Matrix	Jericho	90	0
During	Matrix	Jericho	100	0
During	Matrix	Jericho	110	0
During	Matrix	Jericho	120	0
During	Matrix	Jericho	130	0
During	Matrix	Jericho	140	0
During	Matrix	Jericho	150	0
During	Matrix	Kambi	0	0
During	Matrix	Kambi	10	0
During	Matrix	Kambi	20	0
During	Matrix	Kambi	30	0
During	Matrix	Kambi	40	0
During	Matrix	Kambi	50	0
During	Matrix	Kambi	60	0
During	Matrix	Kambi	70	0
During	Matrix	Kambi	80	0
During	Matrix	Kambi	90	0
During	Matrix	Kambi	100	0
During	Matrix	Kambi	110	0
During	Matrix	Kambi	120	0
During	Matrix	Kambi	130	0
During	Matrix	Kambi	140	0
During	Matrix	Kambi	150	0
During	Matrix	Oscar	0	0
During	Matrix	Oscar	10	0
During	Matrix	Oscar	20	0
During	Matrix	Oscar	30	0
During	Matrix	Oscar	40	0
During	Matrix	Oscar	50	0
During	Matrix	Oscar	60	0
During	Matrix	Oscar	70	0
During	Matrix	Oscar	80	0
During	Matrix	Oscar	90	0
During	Matrix	Oscar	100	0
During	Matrix	Oscar	110	0
During	Matrix	Oscar	120	0
During	Matrix	Oscar	130	0
During	Matrix	Oscar	140	0
During	Matrix	Oscar	150	0
During	Matrix	Sidai	0	0
During	Matrix	Sidai	10	0
During	Matrix	Sidai	20	0
During	Matrix	Sidai	30	0
During	Matrix	Sidai	40	0
During	Matrix	Sidai	50	0
During	Matrix	Sidai	60	0
During	Matrix	Sidai	70	0
During	Matrix	Sidai	80	0
During	Matrix	Sidai	90	0
During	Matrix	Sidai	100	0
During	Matrix	Sidai	110	1
During	Matrix	Sidai	120	0
During	Matrix	Sidai	130	0
During	Matrix	Sidai	140	0
During	Matrix	Sidai	150	0
During	Matrix	Tangi	0	0
During	Matrix	Tangi	10	0
During	Matrix	Tangi	20	0
During	Matrix	Tangi	30	0
During	Matrix	Tangi	40	0
During	Matrix	Tangi	50	0
During	Matrix	Tangi	60	1
During	Matrix	Tangi	70	0
During	Matrix	Tangi	80	0
During	Matrix	Tangi	90	0
During	Matrix	Tangi	100	0
During	Matrix	Tangi	110	0
During	Matrix	Tangi	120	0
During	Matrix	Tangi	130	0
During	Matrix	Tangi	140	0
During	Matrix	Tangi	150	0
During	Filled	Jericho	0	0
During	Filled	Jericho	10	0
During	Filled	Jericho	20	0
During	Filled	Jericho	30	0
During	Filled	Jericho	40	0
During	Filled	Jericho	50	0
During	Filled	Jericho	60	0
During	Filled	Jericho	70	0
During	Filled	Jericho	80	0
During	Filled	Jericho	90	1
During	Filled	Jericho	100	0
During	Filled	Jericho	110	0
During	Filled	Jericho	120	0
During	Filled	Jericho	130	0
During	Filled	Jericho	140	0
During	Filled	Jericho	150	0
During	Filled	Kambi	0	0
During	Filled	Kambi	10	0
During	Filled	Kambi	20	0
During	Filled	Kambi	30	0
During	Filled	Kambi	40	0
During	Filled	Kambi	50	0
During	Filled	Kambi	60	0
During	Filled	Kambi	70	0
During	Filled	Kambi	80	0
During	Filled	Kambi	90	0
During	Filled	Kambi	100	0
During	Filled	Kambi	110	0
During	Filled	Kambi	120	0
During	Filled	Kambi	130	0
During	Filled	Kambi	140	0
During	Filled	Kambi	150	0
During	Filled	Oscar	0	1
During	Filled	Oscar	10	1
During	Filled	Oscar	20	0
During	Filled	Oscar	30	0
During	Filled	Oscar	40	0
During	Filled	Oscar	50	0
During	Filled	Oscar	60	0
During	Filled	Oscar	70	0
During	Filled	Oscar	80	0
During	Filled	Oscar	90	0
During	Filled	Oscar	100	0
During	Filled	Oscar	110	0
During	Filled	Oscar	120	0
During	Filled	Oscar	130	0
During	Filled	Oscar	140	0
During	Filled	Oscar	150	0
During	Filled	Sidai	0	0
During	Filled	Sidai	10	0
During	Filled	Sidai	20	0
During	Filled	Sidai	30	0
During	Filled	Sidai	40	0
During	Filled	Sidai	50	0
During	Filled	Sidai	60	0
During	Filled	Sidai	70	0
During	Filled	Sidai	80	0
During	Filled	Sidai	90	0
During	Filled	Sidai	100	0
During	Filled	Sidai	110	0
During	Filled	Sidai	120	0
During	Filled	Sidai	130	0
During	Filled	Sidai	140	0
During	Filled	Sidai	150	0
During	Filled	Tangi	0	1
During	Filled	Tangi	10	1
During	Filled	Tangi	20	0
During	Filled	Tangi	30	1
During	Filled	Tangi	40	1
During	Filled	Tangi	50	0
During	Filled	Tangi	60	0
During	Filled	Tangi	70	0
During	Filled	Tangi	80	0
During	Filled	Tangi	90	0
During	Filled	Tangi	100	0
During	Filled	Tangi	110	0
During	Filled	Tangi	120	0
During	Filled	Tangi	130	0
During	Filled	Tangi	140	0
During	Filled	Tangi	150	0
During	Drained	Jericho	0	1
During	Drained	Jericho	10	0
During	Drained	Jericho	20	0
During	Drained	Jericho	30	0
During	Drained	Jericho	40	0
During	Drained	Jericho	50	0
During	Drained	Jericho	60	0
During	Drained	Jericho	70	0
During	Drained	Jericho	80	0
During	Drained	Jericho	90	0
During	Drained	Jericho	100	0
During	Drained	Jericho	110	0
During	Drained	Jericho	120	0
During	Drained	Jericho	130	0
During	Drained	Jericho	140	0
During	Drained	Jericho	150	0
During	Drained	Kambi	0	0
During	Drained	Kambi	10	0
During	Drained	Kambi	20	0
During	Drained	Kambi	30	0
During	Drained	Kambi	40	0
During	Drained	Kambi	50	0
During	Drained	Kambi	60	0
During	Drained	Kambi	70	0
During	Drained	Kambi	80	0
During	Drained	Kambi	90	0
During	Drained	Kambi	100	0
During	Drained	Kambi	110	0
During	Drained	Kambi	120	0
During	Drained	Kambi	130	0
During	Drained	Kambi	140	0
During	Drained	Kambi	150	0
During	Drained	Oscar	0	0
During	Drained	Oscar	10	0
During	Drained	Oscar	20	0
During	Drained	Oscar	30	0
During	Drained	Oscar	40	0
During	Drained	Oscar	50	0
During	Drained	Oscar	60	0
During	Drained	Oscar	70	0
During	Drained	Oscar	80	0
During	Drained	Oscar	90	0
During	Drained	Oscar	100	0
During	Drained	Oscar	110	0
During	Drained	Oscar	120	0
During	Drained	Oscar	130	0
During	Drained	Oscar	140	0
During	Drained	Oscar	150	0
During	Drained	Sidai	0	0
During	Drained	Sidai	10	1
During	Drained	Sidai	20	0
During	Drained	Sidai	30	0
During	Drained	Sidai	40	0
During	Drained	Sidai	50	0
During	Drained	Sidai	60	0
During	Drained	Sidai	70	0
During	Drained	Sidai	80	0
During	Drained	Sidai	90	0
During	Drained	Sidai	100	0
During	Drained	Sidai	110	0
During	Drained	Sidai	120	0
During	Drained	Sidai	130	0
During	Drained	Sidai	140	0
During	Drained	Sidai	150	0
During	Drained	Tangi	0	0
During	Drained	Tangi	10	0
During	Drained	Tangi	20	0
During	Drained	Tangi	30	0
During	Drained	Tangi	40	0
During	Drained	Tangi	50	0
During	Drained	Tangi	60	0
During	Drained	Tangi	70	0
During	Drained	Tangi	80	0
During	Drained	Tangi	90	0
During	Drained	Tangi	100	0
During	Drained	Tangi	110	0
During	Drained	Tangi	120	0
During	Drained	Tangi	130	0
During	Drained	Tangi	140	0
During	Drained	Tangi	150	0
During	Matrix	Jericho	0	0
During	Matrix	Jericho	10	0
During	Matrix	Jericho	20	0
During	Matrix	Jericho	30	0
During	Matrix	Jericho	40	0
During	Matrix	Jericho	50	0
During	Matrix	Jericho	60	0
During	Matrix	Jericho	70	0
During	Matrix	Jericho	80	0
During	Matrix	Jericho	90	0
During	Matrix	Jericho	100	0
During	Matrix	Jericho	110	0
During	Matrix	Jericho	120	0
During	Matrix	Jericho	130	0
During	Matrix	Jericho	140	0
During	Matrix	Jericho	150	0
During	Matrix	Kambi	0	0
During	Matrix	Kambi	10	0
During	Matrix	Kambi	20	1
During	Matrix	Kambi	30	1
During	Matrix	Kambi	40	1
During	Matrix	Kambi	50	0
During	Matrix	Kambi	60	0
During	Matrix	Kambi	70	0
During	Matrix	Kambi	80	0
During	Matrix	Kambi	90	1
During	Matrix	Kambi	100	1
During	Matrix	Kambi	110	0
During	Matrix	Kambi	120	0
During	Matrix	Kambi	130	0
During	Matrix	Kambi	140	0
During	Matrix	Kambi	150	0
During	Matrix	Oscar	0	0
During	Matrix	Oscar	10	1
During	Matrix	Oscar	20	1
During	Matrix	Oscar	30	0
During	Matrix	Oscar	40	0
During	Matrix	Oscar	50	0
During	Matrix	Oscar	60	0
During	Matrix	Oscar	70	0
During	Matrix	Oscar	80	0
During	Matrix	Oscar	90	0
During	Matrix	Oscar	100	0
During	Matrix	Oscar	110	0
During	Matrix	Oscar	120	0
During	Matrix	Oscar	130	0
During	Matrix	Oscar	140	0
During	Matrix	Oscar	150	0
During	Matrix	Sidai	0	0
During	Matrix	Sidai	10	0
During	Matrix	Sidai	20	0
During	Matrix	Sidai	30	0
During	Matrix	Sidai	40	0
During	Matrix	Sidai	50	0
During	Matrix	Sidai	60	0
During	Matrix	Sidai	70	0
During	Matrix	Sidai	80	0
During	Matrix	Sidai	90	0
During	Matrix	Sidai	100	0
During	Matrix	Sidai	110	1
During	Matrix	Sidai	120	0
During	Matrix	Sidai	130	0
During	Matrix	Sidai	140	0
During	Matrix	Sidai	150	0
During	Matrix	Tangi	0	0
During	Matrix	Tangi	10	0
During	Matrix	Tangi	20	0
During	Matrix	Tangi	30	0
During	Matrix	Tangi	40	0
During	Matrix	Tangi	50	0
During	Matrix	Tangi	60	0
During	Matrix	Tangi	70	0
During	Matrix	Tangi	80	0
During	Matrix	Tangi	90	0
During	Matrix	Tangi	100	0
During	Matrix	Tangi	110	0
During	Matrix	Tangi	120	0
During	Matrix	Tangi	130	0
During	Matrix	Tangi	140	0
During	Matrix	Tangi	150	0
During	Filled	Jericho	0	0
During	Filled	Jericho	10	0
During	Filled	Jericho	20	0
During	Filled	Jericho	30	0
During	Filled	Jericho	40	1
During	Filled	Jericho	50	0
During	Filled	Jericho	60	0
During	Filled	Jericho	70	0
During	Filled	Jericho	80	0
During	Filled	Jericho	90	0
During	Filled	Jericho	100	0
During	Filled	Jericho	110	0
During	Filled	Jericho	120	0
During	Filled	Jericho	130	0
During	Filled	Jericho	140	0
During	Filled	Jericho	150	0
During	Filled	Kambi	0	1
During	Filled	Kambi	10	1
During	Filled	Kambi	20	0
During	Filled	Kambi	30	0
During	Filled	Kambi	40	0
During	Filled	Kambi	50	0
During	Filled	Kambi	60	0
During	Filled	Kambi	70	0
During	Filled	Kambi	80	0
During	Filled	Kambi	90	0
During	Filled	Kambi	100	0
During	Filled	Kambi	110	0
During	Filled	Kambi	120	0
During	Filled	Kambi	130	0
During	Filled	Kambi	140	0
During	Filled	Kambi	150	0
During	Filled	Oscar	0	1
During	Filled	Oscar	10	1
During	Filled	Oscar	20	0
During	Filled	Oscar	30	0
During	Filled	Oscar	40	0
During	Filled	Oscar	50	0
During	Filled	Oscar	60	0
During	Filled	Oscar	70	0
During	Filled	Oscar	80	0
During	Filled	Oscar	90	0
During	Filled	Oscar	100	1
During	Filled	Oscar	110	0
During	Filled	Oscar	120	0
During	Filled	Oscar	130	0
During	Filled	Oscar	140	1
During	Filled	Oscar	150	0
During	Filled	Sidai	0	0
During	Filled	Sidai	10	0
During	Filled	Sidai	20	0
During	Filled	Sidai	30	0
During	Filled	Sidai	40	1
During	Filled	Sidai	50	0
During	Filled	Sidai	60	0
During	Filled	Sidai	70	1
During	Filled	Sidai	80	0
During	Filled	Sidai	90	0
During	Filled	Sidai	100	0
During	Filled	Sidai	110	0
During	Filled	Sidai	120	0
During	Filled	Sidai	130	0
During	Filled	Sidai	140	1
During	Filled	Sidai	150	0
During	Filled	Tangi	0	1
During	Filled	Tangi	10	0
During	Filled	Tangi	20	1
During	Filled	Tangi	30	0
During	Filled	Tangi	40	0
During	Filled	Tangi	50	0
During	Filled	Tangi	60	0
During	Filled	Tangi	70	0
During	Filled	Tangi	80	1
During	Filled	Tangi	90	0
During	Filled	Tangi	100	0
During	Filled	Tangi	110	0
During	Filled	Tangi	120	0
During	Filled	Tangi	130	0
During	Filled	Tangi	140	0
During	Filled	Tangi	150	0
During	Drained	Jericho	0	0
During	Drained	Jericho	10	0
During	Drained	Jericho	20	0
During	Drained	Jericho	30	0
During	Drained	Jericho	40	0
During	Drained	Jericho	50	0
During	Drained	Jericho	60	0
During	Drained	Jericho	70	0
During	Drained	Jericho	80	1
During	Drained	Jericho	90	0
During	Drained	Jericho	100	0
During	Drained	Jericho	110	0
During	Drained	Jericho	120	0
During	Drained	Jericho	130	0
During	Drained	Jericho	140	0
During	Drained	Jericho	150	0
During	Drained	Kambi	0	0
During	Drained	Kambi	10	0
During	Drained	Kambi	20	0
During	Drained	Kambi	30	0
During	Drained	Kambi	40	0
During	Drained	Kambi	50	0
During	Drained	Kambi	60	0
During	Drained	Kambi	70	1
During	Drained	Kambi	80	0
During	Drained	Kambi	90	0
During	Drained	Kambi	100	1
During	Drained	Kambi	110	0
During	Drained	Kambi	120	0
During	Drained	Kambi	130	1
During	Drained	Kambi	140	0
During	Drained	Kambi	150	0
During	Drained	Oscar	0	0
During	Drained	Oscar	10	0
During	Drained	Oscar	20	0
During	Drained	Oscar	30	0
During	Drained	Oscar	40	0
During	Drained	Oscar	50	0
During	Drained	Oscar	60	0
During	Drained	Oscar	70	0
During	Drained	Oscar	80	0
During	Drained	Oscar	90	0
During	Drained	Oscar	100	0
During	Drained	Oscar	110	0
During	Drained	Oscar	120	0
During	Drained	Oscar	130	0
During	Drained	Oscar	140	0
During	Drained	Oscar	150	0
During	Drained	Sidai	0	0
During	Drained	Sidai	10	0
During	Drained	Sidai	20	0
During	Drained	Sidai	30	0
During	Drained	Sidai	40	0
During	Drained	Sidai	50	0
During	Drained	Sidai	60	0
During	Drained	Sidai	70	0
During	Drained	Sidai	80	0
During	Drained	Sidai	90	0
During	Drained	Sidai	100	0
During	Drained	Sidai	110	0
During	Drained	Sidai	120	0
During	Drained	Sidai	130	0
During	Drained	Sidai	140	0
During	Drained	Sidai	150	0
During	Drained	Tangi	0	0
During	Drained	Tangi	10	0
During	Drained	Tangi	20	1
During	Drained	Tangi	30	0
During	Drained	Tangi	40	0
During	Drained	Tangi	50	0
During	Drained	Tangi	60	1
During	Drained	Tangi	70	0
During	Drained	Tangi	80	0
During	Drained	Tangi	90	0
During	Drained	Tangi	100	0
During	Drained	Tangi	110	0
During	Drained	Tangi	120	0
During	Drained	Tangi	130	0
During	Drained	Tangi	140	0
During	Drained	Tangi	150	0
During	Matrix	Jericho	0	0
During	Matrix	Jericho	10	0
During	Matrix	Jericho	20	0
During	Matrix	Jericho	30	0
During	Matrix	Jericho	40	0
During	Matrix	Jericho	50	0
During	Matrix	Jericho	60	0
During	Matrix	Jericho	70	0
During	Matrix	Jericho	80	0
During	Matrix	Jericho	90	0
During	Matrix	Jericho	100	0
During	Matrix	Jericho	110	0
During	Matrix	Jericho	120	0
During	Matrix	Jericho	130	0
During	Matrix	Jericho	140	0
During	Matrix	Jericho	150	0
During	Matrix	Kambi	0	0
During	Matrix	Kambi	10	0
During	Matrix	Kambi	20	0
During	Matrix	Kambi	30	0
During	Matrix	Kambi	40	0
During	Matrix	Kambi	50	0
During	Matrix	Kambi	60	0
During	Matrix	Kambi	70	1
During	Matrix	Kambi	80	0
During	Matrix	Kambi	90	0
During	Matrix	Kambi	100	0
During	Matrix	Kambi	110	0
During	Matrix	Kambi	120	0
During	Matrix	Kambi	130	0
During	Matrix	Kambi	140	0
During	Matrix	Kambi	150	0
During	Matrix	Oscar	0	0
During	Matrix	Oscar	10	0
During	Matrix	Oscar	20	0
During	Matrix	Oscar	30	0
During	Matrix	Oscar	40	0
During	Matrix	Oscar	50	0
During	Matrix	Oscar	60	0
During	Matrix	Oscar	70	0
During	Matrix	Oscar	80	0
During	Matrix	Oscar	90	0
During	Matrix	Oscar	100	0
During	Matrix	Oscar	110	0
During	Matrix	Oscar	120	0
During	Matrix	Oscar	130	0
During	Matrix	Oscar	140	0
During	Matrix	Oscar	150	0
During	Matrix	Sidai	0	0
During	Matrix	Sidai	10	0
During	Matrix	Sidai	20	0
During	Matrix	Sidai	30	0
During	Matrix	Sidai	40	0
During	Matrix	Sidai	50	0
During	Matrix	Sidai	60	0
During	Matrix	Sidai	70	0
During	Matrix	Sidai	80	1
During	Matrix	Sidai	90	0
During	Matrix	Sidai	100	0
During	Matrix	Sidai	110	0
During	Matrix	Sidai	120	0
During	Matrix	Sidai	130	0
During	Matrix	Sidai	140	0
During	Matrix	Sidai	150	0
During	Matrix	Tangi	0	0
During	Matrix	Tangi	10	0
During	Matrix	Tangi	20	0
During	Matrix	Tangi	30	0
During	Matrix	Tangi	40	0
During	Matrix	Tangi	50	0
During	Matrix	Tangi	60	0
During	Matrix	Tangi	70	0
During	Matrix	Tangi	80	0
During	Matrix	Tangi	90	0
During	Matrix	Tangi	100	0
During	Matrix	Tangi	110	0
During	Matrix	Tangi	120	0
During	Matrix	Tangi	130	0
During	Matrix	Tangi	140	0
During	Matrix	Tangi	150	0
During	Filled	Jericho	0	1
During	Filled	Jericho	10	1
During	Filled	Jericho	20	0
During	Filled	Jericho	30	0
During	Filled	Jericho	40	0
During	Filled	Jericho	50	0
During	Filled	Jericho	60	0
During	Filled	Jericho	70	0
During	Filled	Jericho	80	0
During	Filled	Jericho	90	1
During	Filled	Jericho	100	0
During	Filled	Jericho	110	1
During	Filled	Jericho	120	0
During	Filled	Jericho	130	0
During	Filled	Jericho	140	0
During	Filled	Jericho	150	1
During	Filled	Kambi	0	0
During	Filled	Kambi	10	0
During	Filled	Kambi	20	0
During	Filled	Kambi	30	0
During	Filled	Kambi	40	0
During	Filled	Kambi	50	0
During	Filled	Kambi	60	0
During	Filled	Kambi	70	0
During	Filled	Kambi	80	0
During	Filled	Kambi	90	0
During	Filled	Kambi	100	0
During	Filled	Kambi	110	0
During	Filled	Kambi	120	1
During	Filled	Kambi	130	0
During	Filled	Kambi	140	0
During	Filled	Kambi	150	1
During	Filled	Oscar	0	0
During	Filled	Oscar	10	0
During	Filled	Oscar	20	0
During	Filled	Oscar	30	0
During	Filled	Oscar	40	0
During	Filled	Oscar	50	0
During	Filled	Oscar	60	0
During	Filled	Oscar	70	0
During	Filled	Oscar	80	0
During	Filled	Oscar	90	0
During	Filled	Oscar	100	0
During	Filled	Oscar	110	0
During	Filled	Oscar	120	0
During	Filled	Oscar	130	0
During	Filled	Oscar	140	0
During	Filled	Oscar	150	0
During	Filled	Sidai	0	0
During	Filled	Sidai	10	0
During	Filled	Sidai	20	0
During	Filled	Sidai	30	0
During	Filled	Sidai	40	0
During	Filled	Sidai	50	0
During	Filled	Sidai	60	0
During	Filled	Sidai	70	0
During	Filled	Sidai	80	0
During	Filled	Sidai	90	0
During	Filled	Sidai	100	0
During	Filled	Sidai	110	0
During	Filled	Sidai	120	0
During	Filled	Sidai	130	0
During	Filled	Sidai	140	0
During	Filled	Sidai	150	0
During	Filled	Tangi	0	0
During	Filled	Tangi	10	0
During	Filled	Tangi	20	0
During	Filled	Tangi	30	0
During	Filled	Tangi	40	0
During	Filled	Tangi	50	0
During	Filled	Tangi	60	0
During	Filled	Tangi	70	0
During	Filled	Tangi	80	0
During	Filled	Tangi	90	0
During	Filled	Tangi	100	0
During	Filled	Tangi	110	0
During	Filled	Tangi	120	0
During	Filled	Tangi	130	0
During	Filled	Tangi	140	0
During	Filled	Tangi	150	0
During	Drained	Jericho	0	0
During	Drained	Jericho	10	0
During	Drained	Jericho	20	0
During	Drained	Jericho	30	0
During	Drained	Jericho	40	0
During	Drained	Jericho	50	0
During	Drained	Jericho	60	0
During	Drained	Jericho	70	0
During	Drained	Jericho	80	0
During	Drained	Jericho	90	0
During	Drained	Jericho	100	0
During	Drained	Jericho	110	0
During	Drained	Jericho	120	0
During	Drained	Jericho	130	0
During	Drained	Jericho	140	0
During	Drained	Jericho	150	0
During	Drained	Kambi	0	0
During	Drained	Kambi	10	0
During	Drained	Kambi	20	0
During	Drained	Kambi	30	0
During	Drained	Kambi	40	1
During	Drained	Kambi	50	0
During	Drained	Kambi	60	0
During	Drained	Kambi	70	0
During	Drained	Kambi	80	0
During	Drained	Kambi	90	0
During	Drained	Kambi	100	0
During	Drained	Kambi	110	0
During	Drained	Kambi	120	0
During	Drained	Kambi	130	0
During	Drained	Kambi	140	0
During	Drained	Kambi	150	0
During	Drained	Oscar	0	0
During	Drained	Oscar	10	0
During	Drained	Oscar	20	0
During	Drained	Oscar	30	0
During	Drained	Oscar	40	0
During	Drained	Oscar	50	0
During	Drained	Oscar	60	0
During	Drained	Oscar	70	0
During	Drained	Oscar	80	0
During	Drained	Oscar	90	0
During	Drained	Oscar	100	0
During	Drained	Oscar	110	0
During	Drained	Oscar	120	0
During	Drained	Oscar	130	0
During	Drained	Oscar	140	0
During	Drained	Oscar	150	0
During	Drained	Sidai	0	0
During	Drained	Sidai	10	1
During	Drained	Sidai	20	0
During	Drained	Sidai	30	0
During	Drained	Sidai	40	0
During	Drained	Sidai	50	0
During	Drained	Sidai	60	0
During	Drained	Sidai	70	0
During	Drained	Sidai	80	0
During	Drained	Sidai	90	0
During	Drained	Sidai	100	0
During	Drained	Sidai	110	0
During	Drained	Sidai	120	0
During	Drained	Sidai	130	0
During	Drained	Sidai	140	0
During	Drained	Sidai	150	0
During	Drained	Tangi	0	0
During	Drained	Tangi	10	0
During	Drained	Tangi	20	0
During	Drained	Tangi	30	0
During	Drained	Tangi	40	0
During	Drained	Tangi	50	0
During	Drained	Tangi	60	0
During	Drained	Tangi	70	0
During	Drained	Tangi	80	0
During	Drained	Tangi	90	0
During	Drained	Tangi	100	0
During	Drained	Tangi	110	0
During	Drained	Tangi	120	0
During	Drained	Tangi	130	0
During	Drained	Tangi	140	0
During	Drained	Tangi	150	0
Post	Matrix	Jericho	0	0
Post	Matrix	Jericho	10	0
Post	Matrix	Jericho	20	0
Post	Matrix	Jericho	30	0
Post	Matrix	Jericho	40	0
Post	Matrix	Jericho	50	0
Post	Matrix	Jericho	60	0
Post	Matrix	Jericho	70	0
Post	Matrix	Jericho	80	0
Post	Matrix	Jericho	90	0
Post	Matrix	Jericho	100	0
Post	Matrix	Jericho	110	0
Post	Matrix	Jericho	120	0
Post	Matrix	Jericho	130	0
Post	Matrix	Jericho	140	0
Post	Matrix	Jericho	150	0
Post	Matrix	Kambi	0	0
Post	Matrix	Kambi	10	0
Post	Matrix	Kambi	20	0
Post	Matrix	Kambi	30	0
Post	Matrix	Kambi	40	0
Post	Matrix	Kambi	50	0
Post	Matrix	Kambi	60	0
Post	Matrix	Kambi	70	1
Post	Matrix	Kambi	80	0
Post	Matrix	Kambi	90	1
Post	Matrix	Kambi	100	0
Post	Matrix	Kambi	110	0
Post	Matrix	Kambi	120	0
Post	Matrix	Kambi	130	0
Post	Matrix	Kambi	140	0
Post	Matrix	Kambi	150	0
Post	Matrix	Oscar	0	0
Post	Matrix	Oscar	10	0
Post	Matrix	Oscar	20	1
Post	Matrix	Oscar	30	0
Post	Matrix	Oscar	40	1
Post	Matrix	Oscar	50	0
Post	Matrix	Oscar	60	0
Post	Matrix	Oscar	70	0
Post	Matrix	Oscar	80	1
Post	Matrix	Oscar	90	1
Post	Matrix	Oscar	100	0
Post	Matrix	Oscar	110	1
Post	Matrix	Oscar	120	0
Post	Matrix	Oscar	130	0
Post	Matrix	Oscar	140	0
Post	Matrix	Oscar	150	0
Post	Matrix	Sidai	0	0
Post	Matrix	Sidai	10	0
Post	Matrix	Sidai	20	0
Post	Matrix	Sidai	30	0
Post	Matrix	Sidai	40	0
Post	Matrix	Sidai	50	0
Post	Matrix	Sidai	60	0
Post	Matrix	Sidai	70	0
Post	Matrix	Sidai	80	0
Post	Matrix	Sidai	90	0
Post	Matrix	Sidai	100	0
Post	Matrix	Sidai	110	0
Post	Matrix	Sidai	120	0
Post	Matrix	Sidai	130	0
Post	Matrix	Sidai	140	0
Post	Matrix	Sidai	150	0
Post	Matrix	Tangi	0	0
Post	Matrix	Tangi	10	0
Post	Matrix	Tangi	20	0
Post	Matrix	Tangi	30	1
Post	Matrix	Tangi	40	0
Post	Matrix	Tangi	50	0
Post	Matrix	Tangi	60	0
Post	Matrix	Tangi	70	1
Post	Matrix	Tangi	80	1
Post	Matrix	Tangi	90	1
Post	Matrix	Tangi	100	0
Post	Matrix	Tangi	110	0
Post	Matrix	Tangi	120	0
Post	Matrix	Tangi	130	0
Post	Matrix	Tangi	140	0
Post	Matrix	Tangi	150	0
Post	Filled	Jericho	0	1
Post	Filled	Jericho	10	1
Post	Filled	Jericho	20	1
Post	Filled	Jericho	30	0
Post	Filled	Jericho	40	1
Post	Filled	Jericho	50	0
Post	Filled	Jericho	60	0
Post	Filled	Jericho	70	0
Post	Filled	Jericho	80	0
Post	Filled	Jericho	90	0
Post	Filled	Jericho	100	1
Post	Filled	Jericho	110	0
Post	Filled	Jericho	120	0
Post	Filled	Jericho	130	0
Post	Filled	Jericho	140	0
Post	Filled	Jericho	150	0
Post	Filled	Kambi	0	0
Post	Filled	Kambi	10	1
Post	Filled	Kambi	20	0
Post	Filled	Kambi	30	0
Post	Filled	Kambi	40	0
Post	Filled	Kambi	50	0
Post	Filled	Kambi	60	0
Post	Filled	Kambi	70	1
Post	Filled	Kambi	80	0
Post	Filled	Kambi	90	0
Post	Filled	Kambi	100	0
Post	Filled	Kambi	110	0
Post	Filled	Kambi	120	0
Post	Filled	Kambi	130	1
Post	Filled	Kambi	140	0
Post	Filled	Kambi	150	1
Post	Filled	Oscar	0	1
Post	Filled	Oscar	10	1
Post	Filled	Oscar	20	1
Post	Filled	Oscar	30	0
Post	Filled	Oscar	40	1
Post	Filled	Oscar	50	1
Post	Filled	Oscar	60	0
Post	Filled	Oscar	70	1
Post	Filled	Oscar	80	1
Post	Filled	Oscar	90	0
Post	Filled	Oscar	100	1
Post	Filled	Oscar	110	1
Post	Filled	Oscar	120	0
Post	Filled	Oscar	130	0
Post	Filled	Oscar	140	0
Post	Filled	Oscar	150	1
Post	Filled	Sidai	0	1
Post	Filled	Sidai	10	0
Post	Filled	Sidai	20	1
Post	Filled	Sidai	30	0
Post	Filled	Sidai	40	0
Post	Filled	Sidai	50	0
Post	Filled	Sidai	60	0
Post	Filled	Sidai	70	1
Post	Filled	Sidai	80	0
Post	Filled	Sidai	90	0
Post	Filled	Sidai	100	1
Post	Filled	Sidai	110	0
Post	Filled	Sidai	120	1
Post	Filled	Sidai	130	0
Post	Filled	Sidai	140	0
Post	Filled	Sidai	150	0
Post	Filled	Tangi	0	1
Post	Filled	Tangi	10	1
Post	Filled	Tangi	20	1
Post	Filled	Tangi	30	0
Post	Filled	Tangi	40	0
Post	Filled	Tangi	50	0
Post	Filled	Tangi	60	1
Post	Filled	Tangi	70	0
Post	Filled	Tangi	80	1
Post	Filled	Tangi	90	1
Post	Filled	Tangi	100	0
Post	Filled	Tangi	110	0
Post	Filled	Tangi	120	0
Post	Filled	Tangi	130	1
Post	Filled	Tangi	140	0
Post	Filled	Tangi	150	0
Post	Drained	Jericho	0	0
Post	Drained	Jericho	10	0
Post	Drained	Jericho	20	0
Post	Drained	Jericho	30	0
Post	Drained	Jericho	40	1
Post	Drained	Jericho	50	0
Post	Drained	Jericho	60	0
Post	Drained	Jericho	70	0
Post	Drained	Jericho	80	0
Post	Drained	Jericho	90	0
Post	Drained	Jericho	100	0
Post	Drained	Jericho	110	1
Post	Drained	Jericho	120	0
Post	Drained	Jericho	130	0
Post	Drained	Jericho	140	0
Post	Drained	Jericho	150	0
Post	Drained	Kambi	0	0
Post	Drained	Kambi	10	0
Post	Drained	Kambi	20	0
Post	Drained	Kambi	30	0
Post	Drained	Kambi	40	1
Post	Drained	Kambi	50	0
Post	Drained	Kambi	60	0
Post	Drained	Kambi	70	0
Post	Drained	Kambi	80	0
Post	Drained	Kambi	90	1
Post	Drained	Kambi	100	0
Post	Drained	Kambi	110	1
Post	Drained	Kambi	120	0
Post	Drained	Kambi	130	0
Post	Drained	Kambi	140	0
Post	Drained	Kambi	150	0
Post	Drained	Oscar	0	1
Post	Drained	Oscar	10	1
Post	Drained	Oscar	20	0
Post	Drained	Oscar	30	0
Post	Drained	Oscar	40	0
Post	Drained	Oscar	50	0
Post	Drained	Oscar	60	0
Post	Drained	Oscar	70	0
Post	Drained	Oscar	80	1
Post	Drained	Oscar	90	0
Post	Drained	Oscar	100	1
Post	Drained	Oscar	110	1
Post	Drained	Oscar	120	0
Post	Drained	Oscar	130	0
Post	Drained	Oscar	140	0
Post	Drained	Oscar	150	1
Post	Drained	Sidai	0	0
Post	Drained	Sidai	10	1
Post	Drained	Sidai	20	0
Post	Drained	Sidai	30	0
Post	Drained	Sidai	40	0
Post	Drained	Sidai	50	0
Post	Drained	Sidai	60	1
Post	Drained	Sidai	70	0
Post	Drained	Sidai	80	0
Post	Drained	Sidai	90	0
Post	Drained	Sidai	100	0
Post	Drained	Sidai	110	0
Post	Drained	Sidai	120	0
Post	Drained	Sidai	130	0
Post	Drained	Sidai	140	0
Post	Drained	Sidai	150	0
Post	Drained	Tangi	0	0
Post	Drained	Tangi	10	0
Post	Drained	Tangi	20	0
Post	Drained	Tangi	30	0
Post	Drained	Tangi	40	1
Post	Drained	Tangi	50	0
Post	Drained	Tangi	60	0
Post	Drained	Tangi	70	0
Post	Drained	Tangi	80	0
Post	Drained	Tangi	90	0
Post	Drained	Tangi	100	0
Post	Drained	Tangi	110	0
Post	Drained	Tangi	120	0
Post	Drained	Tangi	130	0
Post	Drained	Tangi	140	0
Post	Drained	Tangi	150	0
Post	Matrix	Jericho	0	0
Post	Matrix	Jericho	10	0
Post	Matrix	Jericho	20	1
Post	Matrix	Jericho	30	1
Post	Matrix	Jericho	40	0
Post	Matrix	Jericho	50	1
Post	Matrix	Jericho	60	0
Post	Matrix	Jericho	70	0
Post	Matrix	Jericho	80	0
Post	Matrix	Jericho	90	1
Post	Matrix	Jericho	100	0
Post	Matrix	Jericho	110	0
Post	Matrix	Jericho	120	0
Post	Matrix	Jericho	130	0
Post	Matrix	Jericho	140	0
Post	Matrix	Jericho	150	0
Post	Matrix	Kambi	0	0
Post	Matrix	Kambi	10	0
Post	Matrix	Kambi	20	0
Post	Matrix	Kambi	30	0
Post	Matrix	Kambi	40	0
Post	Matrix	Kambi	50	0
Post	Matrix	Kambi	60	0
Post	Matrix	Kambi	70	0
Post	Matrix	Kambi	80	0
Post	Matrix	Kambi	90	0
Post	Matrix	Kambi	100	0
Post	Matrix	Kambi	110	0
Post	Matrix	Kambi	120	0
Post	Matrix	Kambi	130	0
Post	Matrix	Kambi	140	0
Post	Matrix	Kambi	150	0
Post	Matrix	Oscar	0	0
Post	Matrix	Oscar	10	1
Post	Matrix	Oscar	20	0
Post	Matrix	Oscar	30	0
Post	Matrix	Oscar	40	1
Post	Matrix	Oscar	50	0
Post	Matrix	Oscar	60	1
Post	Matrix	Oscar	70	0
Post	Matrix	Oscar	80	0
Post	Matrix	Oscar	90	1
Post	Matrix	Oscar	100	1
Post	Matrix	Oscar	110	0
Post	Matrix	Oscar	120	0
Post	Matrix	Oscar	130	0
Post	Matrix	Oscar	140	0
Post	Matrix	Oscar	150	1
Post	Matrix	Sidai	0	0
Post	Matrix	Sidai	10	0
Post	Matrix	Sidai	20	0
Post	Matrix	Sidai	30	0
Post	Matrix	Sidai	40	0
Post	Matrix	Sidai	50	1
Post	Matrix	Sidai	60	0
Post	Matrix	Sidai	70	0
Post	Matrix	Sidai	80	0
Post	Matrix	Sidai	90	0
Post	Matrix	Sidai	100	0
Post	Matrix	Sidai	110	0
Post	Matrix	Sidai	120	0
Post	Matrix	Sidai	130	0
Post	Matrix	Sidai	140	0
Post	Matrix	Sidai	150	0
Post	Matrix	Tangi	0	0
Post	Matrix	Tangi	10	0
Post	Matrix	Tangi	20	0
Post	Matrix	Tangi	30	0
Post	Matrix	Tangi	40	0
Post	Matrix	Tangi	50	0
Post	Matrix	Tangi	60	0
Post	Matrix	Tangi	70	0
Post	Matrix	Tangi	80	0
Post	Matrix	Tangi	90	0
Post	Matrix	Tangi	100	0
Post	Matrix	Tangi	110	0
Post	Matrix	Tangi	120	0
Post	Matrix	Tangi	130	0
Post	Matrix	Tangi	140	0
Post	Matrix	Tangi	150	0
Post	Filled	Jericho	0	0
Post	Filled	Jericho	10	1
Post	Filled	Jericho	20	0
Post	Filled	Jericho	30	0
Post	Filled	Jericho	40	0
Post	Filled	Jericho	50	1
Post	Filled	Jericho	60	0
Post	Filled	Jericho	70	0
Post	Filled	Jericho	80	0
Post	Filled	Jericho	90	0
Post	Filled	Jericho	100	0
Post	Filled	Jericho	110	0
Post	Filled	Jericho	120	0
Post	Filled	Jericho	130	0
Post	Filled	Jericho	140	0
Post	Filled	Jericho	150	1
Post	Filled	Kambi	0	0
Post	Filled	Kambi	10	0
Post	Filled	Kambi	20	0
Post	Filled	Kambi	30	0
Post	Filled	Kambi	40	0
Post	Filled	Kambi	50	0
Post	Filled	Kambi	60	0
Post	Filled	Kambi	70	0
Post	Filled	Kambi	80	0
Post	Filled	Kambi	90	0
Post	Filled	Kambi	100	1
Post	Filled	Kambi	110	0
Post	Filled	Kambi	120	0
Post	Filled	Kambi	130	0
Post	Filled	Kambi	140	0
Post	Filled	Kambi	150	0
Post	Filled	Oscar	0	1
Post	Filled	Oscar	10	1
Post	Filled	Oscar	20	1
Post	Filled	Oscar	30	1
Post	Filled	Oscar	40	0
Post	Filled	Oscar	50	0
Post	Filled	Oscar	60	1
Post	Filled	Oscar	70	1
Post	Filled	Oscar	80	0
Post	Filled	Oscar	90	1
Post	Filled	Oscar	100	0
Post	Filled	Oscar	110	0
Post	Filled	Oscar	120	0
Post	Filled	Oscar	130	0
Post	Filled	Oscar	140	1
Post	Filled	Oscar	150	0
Post	Filled	Sidai	0	1
Post	Filled	Sidai	10	0
Post	Filled	Sidai	20	0
Post	Filled	Sidai	30	0
Post	Filled	Sidai	40	0
Post	Filled	Sidai	50	0
Post	Filled	Sidai	60	0
Post	Filled	Sidai	70	0
Post	Filled	Sidai	80	0
Post	Filled	Sidai	90	0
Post	Filled	Sidai	100	0
Post	Filled	Sidai	110	0
Post	Filled	Sidai	120	0
Post	Filled	Sidai	130	0
Post	Filled	Sidai	140	0
Post	Filled	Sidai	150	0
Post	Filled	Tangi	0	1
Post	Filled	Tangi	10	0
Post	Filled	Tangi	20	0
Post	Filled	Tangi	30	0
Post	Filled	Tangi	40	0
Post	Filled	Tangi	50	0
Post	Filled	Tangi	60	0
Post	Filled	Tangi	70	0
Post	Filled	Tangi	80	1
Post	Filled	Tangi	90	0
Post	Filled	Tangi	100	0
Post	Filled	Tangi	110	0
Post	Filled	Tangi	120	0
Post	Filled	Tangi	130	0
Post	Filled	Tangi	140	1
Post	Filled	Tangi	150	0
Post	Drained	Jericho	0	1
Post	Drained	Jericho	10	0
Post	Drained	Jericho	20	0
Post	Drained	Jericho	30	0
Post	Drained	Jericho	40	0
Post	Drained	Jericho	50	0
Post	Drained	Jericho	60	0
Post	Drained	Jericho	70	0
Post	Drained	Jericho	80	0
Post	Drained	Jericho	90	0
Post	Drained	Jericho	100	0
Post	Drained	Jericho	110	0
Post	Drained	Jericho	120	0
Post	Drained	Jericho	130	0
Post	Drained	Jericho	140	0
Post	Drained	Jericho	150	0
Post	Drained	Kambi	0	0
Post	Drained	Kambi	10	0
Post	Drained	Kambi	20	0
Post	Drained	Kambi	30	0
Post	Drained	Kambi	40	0
Post	Drained	Kambi	50	0
Post	Drained	Kambi	60	0
Post	Drained	Kambi	70	0
Post	Drained	Kambi	80	0
Post	Drained	Kambi	90	0
Post	Drained	Kambi	100	0
Post	Drained	Kambi	110	0
Post	Drained	Kambi	120	0
Post	Drained	Kambi	130	0
Post	Drained	Kambi	140	0
Post	Drained	Kambi	150	1
Post	Drained	Oscar	0	1
Post	Drained	Oscar	10	0
Post	Drained	Oscar	20	0
Post	Drained	Oscar	30	1
Post	Drained	Oscar	40	0
Post	Drained	Oscar	50	1
Post	Drained	Oscar	60	0
Post	Drained	Oscar	70	1
Post	Drained	Oscar	80	1
Post	Drained	Oscar	90	0
Post	Drained	Oscar	100	0
Post	Drained	Oscar	110	0
Post	Drained	Oscar	120	0
Post	Drained	Oscar	130	0
Post	Drained	Oscar	140	0
Post	Drained	Oscar	150	1
Post	Drained	Sidai	0	1
Post	Drained	Sidai	10	0
Post	Drained	Sidai	20	0
Post	Drained	Sidai	30	0
Post	Drained	Sidai	40	0
Post	Drained	Sidai	50	0
Post	Drained	Sidai	60	0
Post	Drained	Sidai	70	0
Post	Drained	Sidai	80	0
Post	Drained	Sidai	90	0
Post	Drained	Sidai	100	0
Post	Drained	Sidai	110	0
Post	Drained	Sidai	120	1
Post	Drained	Sidai	130	0
Post	Drained	Sidai	140	0
Post	Drained	Sidai	150	0
Post	Drained	Tangi	0	0
Post	Drained	Tangi	10	0
Post	Drained	Tangi	20	0
Post	Drained	Tangi	30	0
Post	Drained	Tangi	40	0
Post	Drained	Tangi	50	0
Post	Drained	Tangi	60	0
Post	Drained	Tangi	70	0
Post	Drained	Tangi	80	0
Post	Drained	Tangi	90	0
Post	Drained	Tangi	100	0
Post	Drained	Tangi	110	0
Post	Drained	Tangi	120	0
Post	Drained	Tangi	130	0
Post	Drained	Tangi	140	0
Post	Drained	Tangi	150	0
Post	Matrix	Jericho	0	0
Post	Matrix	Jericho	10	0
Post	Matrix	Jericho	20	1
Post	Matrix	Jericho	30	0
Post	Matrix	Jericho	40	0
Post	Matrix	Jericho	50	0
Post	Matrix	Jericho	60	0
Post	Matrix	Jericho	70	0
Post	Matrix	Jericho	80	0
Post	Matrix	Jericho	90	0
Post	Matrix	Jericho	100	0
Post	Matrix	Jericho	110	0
Post	Matrix	Jericho	120	0
Post	Matrix	Jericho	130	0
Post	Matrix	Jericho	140	0
Post	Matrix	Jericho	150	1
Post	Matrix	Kambi	0	0
Post	Matrix	Kambi	10	0
Post	Matrix	Kambi	20	1
Post	Matrix	Kambi	30	0
Post	Matrix	Kambi	40	0
Post	Matrix	Kambi	50	0
Post	Matrix	Kambi	60	0
Post	Matrix	Kambi	70	0
Post	Matrix	Kambi	80	0
Post	Matrix	Kambi	90	0
Post	Matrix	Kambi	100	1
Post	Matrix	Kambi	110	0
Post	Matrix	Kambi	120	0
Post	Matrix	Kambi	130	0
Post	Matrix	Kambi	140	0
Post	Matrix	Kambi	150	0
Post	Matrix	Oscar	0	1
Post	Matrix	Oscar	10	1
Post	Matrix	Oscar	20	1
Post	Matrix	Oscar	30	0
Post	Matrix	Oscar	40	0
Post	Matrix	Oscar	50	0
Post	Matrix	Oscar	60	0
Post	Matrix	Oscar	70	0
Post	Matrix	Oscar	80	0
Post	Matrix	Oscar	90	1
Post	Matrix	Oscar	100	0
Post	Matrix	Oscar	110	0
Post	Matrix	Oscar	120	0
Post	Matrix	Oscar	130	0
Post	Matrix	Oscar	140	0
Post	Matrix	Oscar	150	1
Post	Matrix	Sidai	0	0
Post	Matrix	Sidai	10	0
Post	Matrix	Sidai	20	0
Post	Matrix	Sidai	30	0
Post	Matrix	Sidai	40	0
Post	Matrix	Sidai	50	1
Post	Matrix	Sidai	60	0
Post	Matrix	Sidai	70	0
Post	Matrix	Sidai	80	0
Post	Matrix	Sidai	90	0
Post	Matrix	Sidai	100	0
Post	Matrix	Sidai	110	1
Post	Matrix	Sidai	120	1
Post	Matrix	Sidai	130	0
Post	Matrix	Sidai	140	1
Post	Matrix	Sidai	150	0
Post	Matrix	Tangi	0	1
Post	Matrix	Tangi	10	1
Post	Matrix	Tangi	20	1
Post	Matrix	Tangi	30	1
Post	Matrix	Tangi	40	0
Post	Matrix	Tangi	50	0
Post	Matrix	Tangi	60	0
Post	Matrix	Tangi	70	0
Post	Matrix	Tangi	80	1
Post	Matrix	Tangi	90	0
Post	Matrix	Tangi	100	1
Post	Matrix	Tangi	110	0
Post	Matrix	Tangi	120	1
Post	Matrix	Tangi	130	0
Post	Matrix	Tangi	140	0
[truncated: 161 more rows]

## Sheet: cow_continuous
Treatment	Distance	Status	N	mean	sd	se	ci
Matrix	0	Pre	1	21.3333
Matrix	0	During	3	26.6667	16	9.2376	39.7462
Matrix	0	Post	4	20.6667	14.8274	7.4137	23.5937
Matrix	10	During	3	12.4444	8.1468	4.70356	20.2378
Matrix	10	Post	4	9.33333	2.66667	1.33333	4.24326
Matrix	20	During	2	29.3333	3.77124	2.66667	33.8832
Matrix	20	Post	3	17.7778	6.1584	3.55556	15.2983
Matrix	30	Pre	1	21.3333
Matrix	30	During	3	21.3333	0	0	0
Matrix	30	Post	3	6.22222	4.0734	2.35178	10.1189
Matrix	40	During	5	15.4667	6.08094	2.71948	7.55048
Matrix	40	Post	3	31.1111	29.9728	17.3048	74.4566
Matrix	50	During	5	16	10.6667	4.77028	13.2444
Matrix	50	Post	7	20.5714	23.4866	8.87709	21.7215
Matrix	60	During	3	28.4444	12.3168	7.11111	30.5966
Matrix	60	Post	4	30	21.2638	10.6319	33.8354
Matrix	70	Pre	1	10.6667
Matrix	70	During	3	24.8889	16.2936	9.40712	40.4756
Matrix	70	Post	4	27.3333	12.7657	6.38285	20.3131
Matrix	80	During	2	24	3.77124	2.66667	33.8832
Matrix	80	Post	5	16	12.3648	5.52972	15.353
Matrix	90	During	4	18.6667	16.582	8.291	26.3857
Matrix	90	Post	3	10.6667	0	0	0
Matrix	100	During	4	46.6667	68.7669	34.3835	109.424
Matrix	100	Post	3	8.88889	5.55111	3.20493	13.7897
Matrix	110	Pre	1	42.6667
Matrix	110	During	4	20	16.5104	8.25519	26.2717
Matrix	110	Post	5	14.9333	5.84237	2.61279	7.25427
Matrix	120	During	8	19.6667	13.4424	4.75261	11.2381
Matrix	120	Post	4	33.3333	15.3188	7.65942	24.3757
Matrix	130	During	11	20.1212	24.6826	7.44207	16.582
Matrix	130	Post	3	16.8889	15.6252	9.02124	38.8152
Matrix	140	Pre	1	64
Matrix	140	During	4	24	13.4219	6.71096	21.3573
Matrix	140	Post	5	6.4	4.0442	1.80862	5.02154
Matrix	150	Pre	1	64
Matrix	150	During	5	27.7333	12.1619	5.43895	15.101
Matrix	150	Post	6	23.1111	19.5717	7.99012	20.5393
Filled	0	Pre	3	216.889	274.516	158.492	681.935
Filled	0	During	19	64.5614	69.3024	15.8991	33.4027
Filled	0	Post	14	73.5238	146.32	39.1057	84.4828
Filled	10	Pre	3	314.667	268.103	154.789	666.004
Filled	10	During	18	127.704	151.217	35.6423	75.1987
Filled	10	Post	13	195.282	319.253	88.5449	192.923
Filled	20	Pre	2	138.667	135.765	96	1219.8
Filled	20	During	17	101.333	99.3042	24.0848	51.0575
Filled	20	Post	13	111.795	82.7989	22.9643	50.0349
Filled	30	Pre	1	64
Filled	30	During	17	81.4118	69.8323	16.9368	35.9045
Filled	30	Post	13	90.0513	97.3008	26.9864	58.7983
Filled	40	Pre	2	138.667	165.934	117.333	1490.86
Filled	40	During	16	56.5	52.3484	13.0871	27.8945
Filled	40	Post	13	39.3846	31.4989	8.73623	19.0346
Filled	50	Pre	1	85.3333
Filled	50	During	14	107.048	289.29	77.3161	167.031
Filled	50	Post	10	45.0667	43.8259	13.859	31.3512
Filled	60	Pre	3	142.222	117.495	67.8357	291.873
Filled	60	During	14	40.1905	30.2688	8.08968	17.4767
Filled	60	Post	9	56.2963	48.1746	16.0582	37.0303
Filled	70	Pre	1	42.6667
Filled	70	During	12	52	33.3358	9.6232	21.1805
Filled	70	Post	10	56.5333	36.1243	11.4235	25.8418
Filled	80	Pre	2	117.333	135.765	96	1219.8
Filled	80	During	12	28.6667	26.3282	7.60028	16.7281
Filled	80	Post	8	42.3333	47.1983	16.6871	39.4588
Filled	90	Pre	3	42.6667	21.3333	12.3168	52.9949
Filled	90	During	10	26.9333	20.0916	6.35354	14.3727
Filled	90	Post	7	32	21.7187	8.20891	20.0865
Filled	100	Pre	1	42.6667
Filled	100	During	9	56	79.2633	26.4211	60.9271
Filled	100	Post	9	26.6667	24.3676	8.12252	18.7306
Filled	110	During	8	14.6667	8.55236	3.02372	7.14995
Filled	110	Post	9	38.2222	38.1809	12.727	29.3484
Filled	120	Pre	2	74.6667	45.2548	32	406.599
Filled	120	During	11	54.5455	37.926	11.4351	25.4791
Filled	120	Post	7	10.2857	12.4535	4.70698	11.5176
Filled	130	Pre	2	74.6667	15.0849	10.6667	135.533
Filled	130	During	7	13.7143	7.29137	2.75588	6.74339
Filled	130	Post	11	30.0606	34.5452	10.4158	23.2078
Filled	140	Pre	1	64
Filled	140	During	10	30.4	25.3668	8.0217	18.1463
Filled	140	Post	8	33.3333	18.4201	6.5125	15.3996
Filled	150	During	8	46.3333	45.4103	16.055	37.964
Filled	150	Post	9	44.7407	40.3931	13.4644	31.0489
Drained	0	Pre	3	192	36.9504	21.3333	91.7899
Drained	0	During	12	54.4444	138.524	39.9885	88.0141
Drained	0	Post	13	53.1282	66.5907	18.4689	40.2404
Drained	10	Pre	3	126.222	156.252	90.2124	388.152
Drained	10	During	3	55.1111	73.1432	42.2292	181.698
Drained	10	Post	9	82.0741	77.8463	25.9488	59.838
Drained	20	Pre	3	135.111	161.533	93.2613	401.271
Drained	20	During	7	43.4286	42.5753	16.092	39.3756
Drained	20	Post	12	53.1111	45.702	13.193	29.0377
Drained	30	Pre	2	117.333	75.4247	53.3333	677.664
Drained	30	During	7	40.381	29.1887	11.0323	26.995
Drained	30	Post	11	65.9394	86.8621	26.1899	58.3547
Drained	40	Pre	2	96	15.0849	10.6667	135.533
Drained	40	During	6	26.2222	23.3948	9.5509	24.5514
Drained	40	Post	7	24.7619	18.133	6.85361	16.7702
Drained	50	Pre	1	149.333
Drained	50	During	12	17.7778	9.39948	2.7134	5.97214
Drained	50	Post	6	29.3333	23.0014	9.3903	24.1385
Drained	60	Pre	2	53.3333	15.0849	10.6667	135.533
Drained	60	During	7	40.7619	43.6746	16.5074	40.3923
Drained	60	Post	11	24.4848	32.8729	9.91156	22.0843
Drained	70	Pre	1	85.3333
Drained	70	During	7	70.0952	80.9677	30.6029	74.8826
Drained	70	Post	8	33.3333	24.4819	8.65567	20.4674
Drained	80	Pre	1	106.667
Drained	80	During	7	41.5238	31.093	11.752	28.7562
Drained	80	Post	7	26.6667	17.6215	6.66031	16.2972
Drained	90	Pre	3	32	18.4752	10.6667	45.895
Drained	90	During	8	24.3333	25.7928	9.11914	21.5633
Drained	90	Post	5	28.8	19.0811	8.53333	23.6923
Drained	100	Pre	1	85.3333
Drained	100	During	5	51.7333	55.541	24.8387	68.9632
Drained	100	Post	5	29.8667	21.8602	9.77616	27.143
Drained	110	Pre	1	21.3333
Drained	110	During	5	22.4	18.6285	8.33093	23.1304
Drained	110	Post	6	34.2222	20.127	8.21682	21.122
Drained	120	Pre	2	96	15.0849	10.6667	135.533
Drained	120	During	4	56	63.6286	31.8143	101.247
Drained	120	Post	4	24	16	8	25.4596
Drained	130	Pre	1	21.3333
Drained	130	During	4	16	6.1584	3.0792	9.79939
Drained	130	Post	7	24.7619	24.5234	9.26897	22.6804
Drained	140	Pre	1	21.3333
Drained	140	During	10	39.4667	14.9164	4.71698	10.6705
Drained	140	Post	6	32.4444	24.3481	9.94007	25.5518
Drained	150	Pre	1	170.667
Drained	150	During	4	37.3333	31.0984	15.5492	49.4845
Drained	150	Post	5	36.8	21.6969	9.70315	26.9403

## Sheet: cow_binary
Status	Treatment	Site	Distance	bin
Pre	Matrix	Jericho	0	1
Pre	Matrix	Jericho	10	0
Pre	Matrix	Jericho	20	0
Pre	Matrix	Jericho	30	1
Pre	Matrix	Jericho	40	0
Pre	Matrix	Jericho	50	0
Pre	Matrix	Jericho	60	0
Pre	Matrix	Jericho	70	0
Pre	Matrix	Jericho	80	0
Pre	Matrix	Jericho	90	0
Pre	Matrix	Jericho	100	0
Pre	Matrix	Jericho	110	0
Pre	Matrix	Jericho	120	0
Pre	Matrix	Jericho	130	0
Pre	Matrix	Jericho	140	0
Pre	Matrix	Jericho	150	0
Pre	Matrix	Kambi	0	0
Pre	Matrix	Kambi	10	0
Pre	Matrix	Kambi	20	0
Pre	Matrix	Kambi	30	0
Pre	Matrix	Kambi	40	0
Pre	Matrix	Kambi	50	0
Pre	Matrix	Kambi	60	0
Pre	Matrix	Kambi	70	0
Pre	Matrix	Kambi	80	0
Pre	Matrix	Kambi	90	0
Pre	Matrix	Kambi	100	0
Pre	Matrix	Kambi	110	1
Pre	Matrix	Kambi	120	0
Pre	Matrix	Kambi	130	0
Pre	Matrix	Kambi	140	0
Pre	Matrix	Kambi	150	0
Pre	Matrix	Oscar	0	0
Pre	Matrix	Oscar	10	0
Pre	Matrix	Oscar	20	0
Pre	Matrix	Oscar	30	0
Pre	Matrix	Oscar	40	0
Pre	Matrix	Oscar	50	0
Pre	Matrix	Oscar	60	0
Pre	Matrix	Oscar	70	0
Pre	Matrix	Oscar	80	0
Pre	Matrix	Oscar	90	0
Pre	Matrix	Oscar	100	0
Pre	Matrix	Oscar	110	0
Pre	Matrix	Oscar	120	0
Pre	Matrix	Oscar	130	0
Pre	Matrix	Oscar	140	1
Pre	Matrix	Oscar	150	1
Pre	Matrix	Sidai	0	0
Pre	Matrix	Sidai	10	0
Pre	Matrix	Sidai	20	0
Pre	Matrix	Sidai	30	0
Pre	Matrix	Sidai	40	0
Pre	Matrix	Sidai	50	0
Pre	Matrix	Sidai	60	0
Pre	Matrix	Sidai	70	1
Pre	Matrix	Sidai	80	0
Pre	Matrix	Sidai	90	0
Pre	Matrix	Sidai	100	0
Pre	Matrix	Sidai	110	0
Pre	Matrix	Sidai	120	0
Pre	Matrix	Sidai	130	0
Pre	Matrix	Sidai	140	0
Pre	Matrix	Sidai	150	0
Pre	Matrix	Tangi	0	0
Pre	Matrix	Tangi	10	0
Pre	Matrix	Tangi	20	0
Pre	Matrix	Tangi	30	0
Pre	Matrix	Tangi	40	0
Pre	Matrix	Tangi	50	0
Pre	Matrix	Tangi	60	0
Pre	Matrix	Tangi	70	0
Pre	Matrix	Tangi	80	0
Pre	Matrix	Tangi	90	0
Pre	Matrix	Tangi	100	0
Pre	Matrix	Tangi	110	0
Pre	Matrix	Tangi	120	0
Pre	Matrix	Tangi	130	0
Pre	Matrix	Tangi	140	0
Pre	Matrix	Tangi	150	0
Pre	Filled	Jericho	0	1
Pre	Filled	Jericho	10	1
Pre	Filled	Jericho	20	0
Pre	Filled	Jericho	30	1
Pre	Filled	Jericho	40	1
Pre	Filled	Jericho	50	0
Pre	Filled	Jericho	60	1
Pre	Filled	Jericho	70	1
Pre	Filled	Jericho	80	1
Pre	Filled	Jericho	90	1
Pre	Filled	Jericho	100	0
Pre	Filled	Jericho	110	0
Pre	Filled	Jericho	120	0
Pre	Filled	Jericho	130	1
Pre	Filled	Jericho	140	0
Pre	Filled	Jericho	150	0
Pre	Filled	Kambi	0	1
Pre	Filled	Kambi	10	1
Pre	Filled	Kambi	20	1
Pre	Filled	Kambi	30	0
Pre	Filled	Kambi	40	0
Pre	Filled	Kambi	50	1
Pre	Filled	Kambi	60	1
Pre	Filled	Kambi	70	0
Pre	Filled	Kambi	80	1
Pre	Filled	Kambi	90	1
Pre	Filled	Kambi	100	1
Pre	Filled	Kambi	110	0
Pre	Filled	Kambi	120	1
Pre	Filled	Kambi	130	0
Pre	Filled	Kambi	140	0
Pre	Filled	Kambi	150	0
Pre	Filled	Oscar	0	0
Pre	Filled	Oscar	10	0
Pre	Filled	Oscar	20	0
Pre	Filled	Oscar	30	0
Pre	Filled	Oscar	40	0
Pre	Filled	Oscar	50	0
Pre	Filled	Oscar	60	0
Pre	Filled	Oscar	70	0
Pre	Filled	Oscar	80	0
Pre	Filled	Oscar	90	0
Pre	Filled	Oscar	100	0
Pre	Filled	Oscar	110	0
Pre	Filled	Oscar	120	0
Pre	Filled	Oscar	130	0
Pre	Filled	Oscar	140	0
Pre	Filled	Oscar	150	0
Pre	Filled	Sidai	0	1
Pre	Filled	Sidai	10	1
Pre	Filled	Sidai	20	1
Pre	Filled	Sidai	30	0
Pre	Filled	Sidai	40	1
Pre	Filled	Sidai	50	0
Pre	Filled	Sidai	60	1
Pre	Filled	Sidai	70	0
Pre	Filled	Sidai	80	0
Pre	Filled	Sidai	90	1
Pre	Filled	Sidai	100	0
Pre	Filled	Sidai	110	0
Pre	Filled	Sidai	120	0
Pre	Filled	Sidai	130	1
Pre	Filled	Sidai	140	0
Pre	Filled	Sidai	150	0
Pre	Filled	Tangi	0	0
Pre	Filled	Tangi	10	0
Pre	Filled	Tangi	20	0
Pre	Filled	Tangi	30	0
Pre	Filled	Tangi	40	0
Pre	Filled	Tangi	50	0
Pre	Filled	Tangi	60	0
Pre	Filled	Tangi	70	0
Pre	Filled	Tangi	80	0
Pre	Filled	Tangi	90	0
Pre	Filled	Tangi	100	0
Pre	Filled	Tangi	110	0
Pre	Filled	Tangi	120	1
Pre	Filled	Tangi	130	0
Pre	Filled	Tangi	140	1
Pre	Filled	Tangi	150	0
Pre	Drained	Jericho	0	1
Pre	Drained	Jericho	10	1
Pre	Drained	Jericho	20	1
Pre	Drained	Jericho	30	1
Pre	Drained	Jericho	40	1
Pre	Drained	Jericho	50	0
Pre	Drained	Jericho	60	0
Pre	Drained	Jericho	70	1
Pre	Drained	Jericho	80	0
Pre	Drained	Jericho	90	1
Pre	Drained	Jericho	100	0
Pre	Drained	Jericho	110	0
Pre	Drained	Jericho	120	1
Pre	Drained	Jericho	130	0
Pre	Drained	Jericho	140	0
Pre	Drained	Jericho	150	1
Pre	Drained	Kambi	0	1
Pre	Drained	Kambi	10	1
Pre	Drained	Kambi	20	1
Pre	Drained	Kambi	30	1
Pre	Drained	Kambi	40	1
Pre	Drained	Kambi	50	1
Pre	Drained	Kambi	60	1
Pre	Drained	Kambi	70	0
Pre	Drained	Kambi	80	1
Pre	Drained	Kambi	90	0
Pre	Drained	Kambi	100	1
Pre	Drained	Kambi	110	1
Pre	Drained	Kambi	120	1
Pre	Drained	Kambi	130	1
Pre	Drained	Kambi	140	1
Pre	Drained	Kambi	150	0
Pre	Drained	Oscar	0	0
Pre	Drained	Oscar	10	0
Pre	Drained	Oscar	20	1
Pre	Drained	Oscar	30	0
Pre	Drained	Oscar	40	0
Pre	Drained	Oscar	50	0
Pre	Drained	Oscar	60	0
Pre	Drained	Oscar	70	0
Pre	Drained	Oscar	80	0
Pre	Drained	Oscar	90	0
Pre	Drained	Oscar	100	0
Pre	Drained	Oscar	110	0
Pre	Drained	Oscar	120	0
Pre	Drained	Oscar	130	0
Pre	Drained	Oscar	140	0
Pre	Drained	Oscar	150	0
Pre	Drained	Sidai	0	0
Pre	Drained	Sidai	10	0
Pre	Drained	Sidai	20	0
Pre	Drained	Sidai	30	0
Pre	Drained	Sidai	40	0
Pre	Drained	Sidai	50	0
Pre	Drained	Sidai	60	0
Pre	Drained	Sidai	70	0
Pre	Drained	Sidai	80	0
Pre	Drained	Sidai	90	1
Pre	Drained	Sidai	100	0
Pre	Drained	Sidai	110	0
Pre	Drained	Sidai	120	0
Pre	Drained	Sidai	130	0
Pre	Drained	Sidai	140	0
Pre	Drained	Sidai	150	0
Pre	Drained	Tangi	0	1
Pre	Drained	Tangi	10	1
Pre	Drained	Tangi	20	0
Pre	Drained	Tangi	30	0
Pre	Drained	Tangi	40	0
Pre	Drained	Tangi	50	0
Pre	Drained	Tangi	60	1
Pre	Drained	Tangi	70	0
Pre	Drained	Tangi	80	0
Pre	Drained	Tangi	90	1
Pre	Drained	Tangi	100	0
Pre	Drained	Tangi	110	0
Pre	Drained	Tangi	120	0
Pre	Drained	Tangi	130	0
Pre	Drained	Tangi	140	0
Pre	Drained	Tangi	150	0
During	Matrix	Jericho	0	1
During	Matrix	Jericho	10	1
During	Matrix	Jericho	20	0
During	Matrix	Jericho	30	0
During	Matrix	Jericho	40	1
During	Matrix	Jericho	50	0
During	Matrix	Jericho	60	1
During	Matrix	Jericho	70	0
During	Matrix	Jericho	80	0
During	Matrix	Jericho	90	1
During	Matrix	Jericho	100	1
During	Matrix	Jericho	110	0
During	Matrix	Jericho	120	0
During	Matrix	Jericho	130	1
During	Matrix	Jericho	140	1
During	Matrix	Jericho	150	0
During	Matrix	Kambi	0	0
During	Matrix	Kambi	10	0
During	Matrix	Kambi	20	0
During	Matrix	Kambi	30	0
During	Matrix	Kambi	40	0
During	Matrix	Kambi	50	0
During	Matrix	Kambi	60	0
During	Matrix	Kambi	70	0
During	Matrix	Kambi	80	0
During	Matrix	Kambi	90	0
During	Matrix	Kambi	100	0
During	Matrix	Kambi	110	0
During	Matrix	Kambi	120	0
During	Matrix	Kambi	130	0
During	Matrix	Kambi	140	0
During	Matrix	Kambi	150	0
During	Matrix	Oscar	0	0
During	Matrix	Oscar	10	0
During	Matrix	Oscar	20	0
During	Matrix	Oscar	30	0
During	Matrix	Oscar	40	0
During	Matrix	Oscar	50	0
During	Matrix	Oscar	60	0
During	Matrix	Oscar	70	0
During	Matrix	Oscar	80	0
During	Matrix	Oscar	90	1
During	Matrix	Oscar	100	0
During	Matrix	Oscar	110	0
During	Matrix	Oscar	120	0
During	Matrix	Oscar	130	0
During	Matrix	Oscar	140	0
During	Matrix	Oscar	150	0
During	Matrix	Sidai	0	0
During	Matrix	Sidai	10	0
During	Matrix	Sidai	20	0
During	Matrix	Sidai	30	1
During	Matrix	Sidai	40	1
During	Matrix	Sidai	50	1
During	Matrix	Sidai	60	1
During	Matrix	Sidai	70	1
During	Matrix	Sidai	80	1
During	Matrix	Sidai	90	0
During	Matrix	Sidai	100	0
During	Matrix	Sidai	110	0
During	Matrix	Sidai	120	0
During	Matrix	Sidai	130	0
During	Matrix	Sidai	140	1
During	Matrix	Sidai	150	0
During	Matrix	Tangi	0	0
During	Matrix	Tangi	10	0
During	Matrix	Tangi	20	0
During	Matrix	Tangi	30	0
During	Matrix	Tangi	40	0
During	Matrix	Tangi	50	0
During	Matrix	Tangi	60	0
During	Matrix	Tangi	70	0
During	Matrix	Tangi	80	0
During	Matrix	Tangi	90	0
During	Matrix	Tangi	100	0
During	Matrix	Tangi	110	0
During	Matrix	Tangi	120	0
During	Matrix	Tangi	130	0
During	Matrix	Tangi	140	0
During	Matrix	Tangi	150	0
During	Filled	Jericho	0	1
During	Filled	Jericho	10	0
During	Filled	Jericho	20	1
During	Filled	Jericho	30	1
During	Filled	Jericho	40	1
During	Filled	Jericho	50	1
During	Filled	Jericho	60	1
During	Filled	Jericho	70	0
During	Filled	Jericho	80	0
During	Filled	Jericho	90	0
During	Filled	Jericho	100	0
During	Filled	Jericho	110	0
During	Filled	Jericho	120	1
During	Filled	Jericho	130	0
During	Filled	Jericho	140	1
During	Filled	Jericho	150	0
During	Filled	Kambi	0	0
During	Filled	Kambi	10	0
During	Filled	Kambi	20	0
During	Filled	Kambi	30	0
During	Filled	Kambi	40	0
During	Filled	Kambi	50	0
During	Filled	Kambi	60	0
During	Filled	Kambi	70	0
During	Filled	Kambi	80	0
During	Filled	Kambi	90	0
During	Filled	Kambi	100	0
During	Filled	Kambi	110	0
During	Filled	Kambi	120	0
During	Filled	Kambi	130	0
During	Filled	Kambi	140	0
During	Filled	Kambi	150	0
During	Filled	Oscar	0	1
During	Filled	Oscar	10	1
During	Filled	Oscar	20	1
During	Filled	Oscar	30	1
During	Filled	Oscar	40	1
During	Filled	Oscar	50	0
During	Filled	Oscar	60	1
During	Filled	Oscar	70	0
During	Filled	Oscar	80	0
During	Filled	Oscar	90	0
During	Filled	Oscar	100	1
During	Filled	Oscar	110	0
During	Filled	Oscar	120	1
During	Filled	Oscar	130	0
During	Filled	Oscar	140	0
During	Filled	Oscar	150	0
During	Filled	Sidai	0	0
During	Filled	Sidai	10	1
During	Filled	Sidai	20	1
During	Filled	Sidai	30	1
During	Filled	Sidai	40	1
During	Filled	Sidai	50	1
During	Filled	Sidai	60	1
During	Filled	Sidai	70	0
During	Filled	Sidai	80	1
During	Filled	Sidai	90	0
During	Filled	Sidai	100	1
During	Filled	Sidai	110	1
During	Filled	Sidai	120	1
During	Filled	Sidai	130	1
During	Filled	Sidai	140	1
During	Filled	Sidai	150	0
During	Filled	Tangi	0	1
During	Filled	Tangi	10	1
During	Filled	Tangi	20	1
During	Filled	Tangi	30	1
During	Filled	Tangi	40	1
During	Filled	Tangi	50	1
During	Filled	Tangi	60	1
During	Filled	Tangi	70	1
During	Filled	Tangi	80	1
During	Filled	Tangi	90	1
During	Filled	Tangi	100	0
During	Filled	Tangi	110	0
During	Filled	Tangi	120	0
During	Filled	Tangi	130	0
During	Filled	Tangi	140	0
During	Filled	Tangi	150	1
During	Drained	Jericho	0	1
During	Drained	Jericho	10	0
During	Drained	Jericho	20	0
During	Drained	Jericho	30	1
During	Drained	Jericho	40	0
During	Drained	Jericho	50	0
During	Drained	Jericho	60	1
During	Drained	Jericho	70	0
During	Drained	Jericho	80	0
During	Drained	Jericho	90	1
During	Drained	Jericho	100	0
During	Drained	Jericho	110	0
During	Drained	Jericho	120	0
During	Drained	Jericho	130	0
During	Drained	Jericho	140	0
During	Drained	Jericho	150	0
During	Drained	Kambi	0	0
During	Drained	Kambi	10	0
During	Drained	Kambi	20	0
During	Drained	Kambi	30	0
During	Drained	Kambi	40	0
During	Drained	Kambi	50	0
During	Drained	Kambi	60	0
During	Drained	Kambi	70	0
During	Drained	Kambi	80	0
During	Drained	Kambi	90	0
During	Drained	Kambi	100	0
During	Drained	Kambi	110	0
During	Drained	Kambi	120	0
During	Drained	Kambi	130	0
During	Drained	Kambi	140	1
During	Drained	Kambi	150	0
During	Drained	Oscar	0	1
During	Drained	Oscar	10	0
During	Drained	Oscar	20	0
During	Drained	Oscar	30	1
During	Drained	Oscar	40	0
During	Drained	Oscar	50	1
During	Drained	Oscar	60	0
During	Drained	Oscar	70	0
During	Drained	Oscar	80	0
During	Drained	Oscar	90	0
During	Drained	Oscar	100	0
During	Drained	Oscar	110	0
During	Drained	Oscar	120	0
During	Drained	Oscar	130	0
During	Drained	Oscar	140	1
During	Drained	Oscar	150	0
During	Drained	Sidai	0	0
During	Drained	Sidai	10	0
During	Drained	Sidai	20	0
During	Drained	Sidai	30	1
During	Drained	Sidai	40	0
During	Drained	Sidai	50	1
During	Drained	Sidai	60	1
During	Drained	Sidai	70	0
During	Drained	Sidai	80	1
During	Drained	Sidai	90	0
During	Drained	Sidai	100	0
During	Drained	Sidai	110	1
During	Drained	Sidai	120	1
During	Drained	Sidai	130	1
During	Drained	Sidai	140	0
During	Drained	Sidai	150	1
During	Drained	Tangi	0	1
During	Drained	Tangi	10	0
During	Drained	Tangi	20	1
During	Drained	Tangi	30	1
During	Drained	Tangi	40	0
During	Drained	Tangi	50	0
During	Drained	Tangi	60	0
During	Drained	Tangi	70	1
During	Drained	Tangi	80	0
During	Drained	Tangi	90	0
During	Drained	Tangi	100	1
During	Drained	Tangi	110	1
During	Drained	Tangi	120	1
During	Drained	Tangi	130	0
During	Drained	Tangi	140	0
During	Drained	Tangi	150	0
During	Matrix	Jericho	0	0
During	Matrix	Jericho	10	0
During	Matrix	Jericho	20	0
During	Matrix	Jericho	30	0
During	Matrix	Jericho	40	0
During	Matrix	Jericho	50	0
During	Matrix	Jericho	60	1
During	Matrix	Jericho	70	0
During	Matrix	Jericho	80	0
During	Matrix	Jericho	90	0
During	Matrix	Jericho	100	0
During	Matrix	Jericho	110	0
During	Matrix	Jericho	120	0
During	Matrix	Jericho	130	0
During	Matrix	Jericho	140	0
During	Matrix	Jericho	150	0
During	Matrix	Kambi	0	0
During	Matrix	Kambi	10	0
During	Matrix	Kambi	20	0
During	Matrix	Kambi	30	0
During	Matrix	Kambi	40	0
During	Matrix	Kambi	50	0
During	Matrix	Kambi	60	0
During	Matrix	Kambi	70	0
During	Matrix	Kambi	80	0
During	Matrix	Kambi	90	0
During	Matrix	Kambi	100	0
During	Matrix	Kambi	110	0
During	Matrix	Kambi	120	0
During	Matrix	Kambi	130	0
During	Matrix	Kambi	140	1
During	Matrix	Kambi	150	0
During	Matrix	Oscar	0	0
During	Matrix	Oscar	10	0
During	Matrix	Oscar	20	0
During	Matrix	Oscar	30	0
During	Matrix	Oscar	40	0
During	Matrix	Oscar	50	0
During	Matrix	Oscar	60	0
During	Matrix	Oscar	70	0
During	Matrix	Oscar	80	0
During	Matrix	Oscar	90	0
During	Matrix	Oscar	100	0
During	Matrix	Oscar	110	0
During	Matrix	Oscar	120	1
During	Matrix	Oscar	130	1
During	Matrix	Oscar	140	1
During	Matrix	Oscar	150	0
During	Matrix	Sidai	0	0
During	Matrix	Sidai	10	0
During	Matrix	Sidai	20	0
During	Matrix	Sidai	30	0
During	Matrix	Sidai	40	0
During	Matrix	Sidai	50	0
During	Matrix	Sidai	60	0
During	Matrix	Sidai	70	0
During	Matrix	Sidai	80	0
During	Matrix	Sidai	90	0
During	Matrix	Sidai	100	0
During	Matrix	Sidai	110	0
During	Matrix	Sidai	120	0
During	Matrix	Sidai	130	0
During	Matrix	Sidai	140	0
During	Matrix	Sidai	150	0
During	Matrix	Tangi	0	0
During	Matrix	Tangi	10	0
During	Matrix	Tangi	20	0
During	Matrix	Tangi	30	0
During	Matrix	Tangi	40	0
During	Matrix	Tangi	50	0
During	Matrix	Tangi	60	0
During	Matrix	Tangi	70	0
During	Matrix	Tangi	80	0
During	Matrix	Tangi	90	0
During	Matrix	Tangi	100	0
During	Matrix	Tangi	110	0
During	Matrix	Tangi	120	0
During	Matrix	Tangi	130	0
During	Matrix	Tangi	140	0
During	Matrix	Tangi	150	0
During	Filled	Jericho	0	0
During	Filled	Jericho	10	0
During	Filled	Jericho	20	0
During	Filled	Jericho	30	0
During	Filled	Jericho	40	1
During	Filled	Jericho	50	0
During	Filled	Jericho	60	0
During	Filled	Jericho	70	0
During	Filled	Jericho	80	0
During	Filled	Jericho	90	0
During	Filled	Jericho	100	0
During	Filled	Jericho	110	0
During	Filled	Jericho	120	1
During	Filled	Jericho	130	0
During	Filled	Jericho	140	0
During	Filled	Jericho	150	0
During	Filled	Kambi	0	1
During	Filled	Kambi	10	1
During	Filled	Kambi	20	1
During	Filled	Kambi	30	0
During	Filled	Kambi	40	1
During	Filled	Kambi	50	1
During	Filled	Kambi	60	0
During	Filled	Kambi	70	1
During	Filled	Kambi	80	0
During	Filled	Kambi	90	1
During	Filled	Kambi	100	0
During	Filled	Kambi	110	0
During	Filled	Kambi	120	1
During	Filled	Kambi	130	1
During	Filled	Kambi	140	0
During	Filled	Kambi	150	0
During	Filled	Oscar	0	0
During	Filled	Oscar	10	0
During	Filled	Oscar	20	0
During	Filled	Oscar	30	1
During	Filled	Oscar	40	0
During	Filled	Oscar	50	0
During	Filled	Oscar	60	0
During	Filled	Oscar	70	1
During	Filled	Oscar	80	0
During	Filled	Oscar	90	0
During	Filled	Oscar	100	0
During	Filled	Oscar	110	1
During	Filled	Oscar	120	1
During	Filled	Oscar	130	0
During	Filled	Oscar	140	0
During	Filled	Oscar	150	0
During	Filled	Sidai	0	1
During	Filled	Sidai	10	1
During	Filled	Sidai	20	1
During	Filled	Sidai	30	1
During	Filled	Sidai	40	1
During	Filled	Sidai	50	0
During	Filled	Sidai	60	1
During	Filled	Sidai	70	1
During	Filled	Sidai	80	0
During	Filled	Sidai	90	1
During	Filled	Sidai	100	0
During	Filled	Sidai	110	0
During	Filled	Sidai	120	0
During	Filled	Sidai	130	0
During	Filled	Sidai	140	0
During	Filled	Sidai	150	0
During	Filled	Tangi	0	0
During	Filled	Tangi	10	0
During	Filled	Tangi	20	1
During	Filled	Tangi	30	1
During	Filled	Tangi	40	1
During	Filled	Tangi	50	1
During	Filled	Tangi	60	1
During	Filled	Tangi	70	1
During	Filled	Tangi	80	1
During	Filled	Tangi	90	1
During	Filled	Tangi	100	1
During	Filled	Tangi	110	0
During	Filled	Tangi	120	0
During	Filled	Tangi	130	0
During	Filled	Tangi	140	0
During	Filled	Tangi	150	1
During	Drained	Jericho	0	0
During	Drained	Jericho	10	0
During	Drained	Jericho	20	0
During	Drained	Jericho	30	0
During	Drained	Jericho	40	0
During	Drained	Jericho	50	0
During	Drained	Jericho	60	1
During	Drained	Jericho	70	0
During	Drained	Jericho	80	0
During	Drained	Jericho	90	0
During	Drained	Jericho	100	0
During	Drained	Jericho	110	0
During	Drained	Jericho	120	0
During	Drained	Jericho	130	0
During	Drained	Jericho	140	0
During	Drained	Jericho	150	0
During	Drained	Kambi	0	0
During	Drained	Kambi	10	0
During	Drained	Kambi	20	0
During	Drained	Kambi	30	0
During	Drained	Kambi	40	1
During	Drained	Kambi	50	0
During	Drained	Kambi	60	0
During	Drained	Kambi	70	0
During	Drained	Kambi	80	1
During	Drained	Kambi	90	0
During	Drained	Kambi	100	0
During	Drained	Kambi	110	0
During	Drained	Kambi	120	0
During	Drained	Kambi	130	0
During	Drained	Kambi	140	0
During	Drained	Kambi	150	1
During	Drained	Oscar	0	0
During	Drained	Oscar	10	0
During	Drained	Oscar	20	0
During	Drained	Oscar	30	0
During	Drained	Oscar	40	0
During	Drained	Oscar	50	0
During	Drained	Oscar	60	0
During	Drained	Oscar	70	1
During	Drained	Oscar	80	0
During	Drained	Oscar	90	0
During	Drained	Oscar	100	0
During	Drained	Oscar	110	0
During	Drained	Oscar	120	0
During	Drained	Oscar	130	0
During	Drained	Oscar	140	0
During	Drained	Oscar	150	0
During	Drained	Sidai	0	0
During	Drained	Sidai	10	0
During	Drained	Sidai	20	0
During	Drained	Sidai	30	0
During	Drained	Sidai	40	0
During	Drained	Sidai	50	0
During	Drained	Sidai	60	0
During	Drained	Sidai	70	0
During	Drained	Sidai	80	0
During	Drained	Sidai	90	0
During	Drained	Sidai	100	0
During	Drained	Sidai	110	0
During	Drained	Sidai	120	1
During	Drained	Sidai	130	0
During	Drained	Sidai	140	1
During	Drained	Sidai	150	0
During	Drained	Tangi	0	0
During	Drained	Tangi	10	0
During	Drained	Tangi	20	1
During	Drained	Tangi	30	0
During	Drained	Tangi	40	0
During	Drained	Tangi	50	0
During	Drained	Tangi	60	0
During	Drained	Tangi	70	1
During	Drained	Tangi	80	1
During	Drained	Tangi	90	0
During	Drained	Tangi	100	0
During	Drained	Tangi	110	0
During	Drained	Tangi	120	0
During	Drained	Tangi	130	0
During	Drained	Tangi	140	0
During	Drained	Tangi	150	0
During	Matrix	Jericho	0	0
During	Matrix	Jericho	10	0
During	Matrix	Jericho	20	0
During	Matrix	Jericho	30	0
During	Matrix	Jericho	40	0
During	Matrix	Jericho	50	0
During	Matrix	Jericho	60	0
During	Matrix	Jericho	70	0
During	Matrix	Jericho	80	0
During	Matrix	Jericho	90	0
During	Matrix	Jericho	100	0
During	Matrix	Jericho	110	0
During	Matrix	Jericho	120	0
During	Matrix	Jericho	130	0
During	Matrix	Jericho	140	0
During	Matrix	Jericho	150	0
During	Matrix	Kambi	0	0
During	Matrix	Kambi	10	0
During	Matrix	Kambi	20	0
During	Matrix	Kambi	30	0
During	Matrix	Kambi	40	0
During	Matrix	Kambi	50	0
During	Matrix	Kambi	60	0
During	Matrix	Kambi	70	0
During	Matrix	Kambi	80	0
During	Matrix	Kambi	90	0
During	Matrix	Kambi	100	0
During	Matrix	Kambi	110	1
During	Matrix	Kambi	120	1
During	Matrix	Kambi	130	1
During	Matrix	Kambi	140	0
During	Matrix	Kambi	150	1
During	Matrix	Oscar	0	1
During	Matrix	Oscar	10	0
During	Matrix	Oscar	20	0
During	Matrix	Oscar	30	0
During	Matrix	Oscar	40	0
During	Matrix	Oscar	50	1
During	Matrix	Oscar	60	0
During	Matrix	Oscar	70	0
During	Matrix	Oscar	80	0
During	Matrix	Oscar	90	0
During	Matrix	Oscar	100	0
During	Matrix	Oscar	110	0
During	Matrix	Oscar	120	1
During	Matrix	Oscar	130	0
During	Matrix	Oscar	140	0
During	Matrix	Oscar	150	1
During	Matrix	Sidai	0	1
During	Matrix	Sidai	10	0
During	Matrix	Sidai	20	0
During	Matrix	Sidai	30	0
During	Matrix	Sidai	40	0
During	Matrix	Sidai	50	0
During	Matrix	Sidai	60	0
During	Matrix	Sidai	70	0
During	Matrix	Sidai	80	0
During	Matrix	Sidai	90	1
During	Matrix	Sidai	100	0
During	Matrix	Sidai	110	0
During	Matrix	Sidai	120	0
During	Matrix	Sidai	130	1
During	Matrix	Sidai	140	0
During	Matrix	Sidai	150	1
During	Matrix	Tangi	0	0
During	Matrix	Tangi	10	0
During	Matrix	Tangi	20	1
During	Matrix	Tangi	30	0
During	Matrix	Tangi	40	1
During	Matrix	Tangi	50	1
During	Matrix	Tangi	60	0
During	Matrix	Tangi	70	0
During	Matrix	Tangi	80	0
During	Matrix	Tangi	90	0
During	Matrix	Tangi	100	1
During	Matrix	Tangi	110	0
During	Matrix	Tangi	120	1
During	Matrix	Tangi	130	1
During	Matrix	Tangi	140	0
During	Matrix	Tangi	150	1
During	Filled	Jericho	0	1
During	Filled	Jericho	10	1
During	Filled	Jericho	20	0
During	Filled	Jericho	30	0
During	Filled	Jericho	40	0
During	Filled	Jericho	50	0
During	Filled	Jericho	60	0
During	Filled	Jericho	70	0
During	Filled	Jericho	80	0
During	Filled	Jericho	90	0
During	Filled	Jericho	100	0
During	Filled	Jericho	110	0
During	Filled	Jericho	120	0
During	Filled	Jericho	130	0
During	Filled	Jericho	140	0
During	Filled	Jericho	150	0
During	Filled	Kambi	0	1
During	Filled	Kambi	10	1
During	Filled	Kambi	20	1
During	Filled	Kambi	30	1
During	Filled	Kambi	40	1
During	Filled	Kambi	50	1
During	Filled	Kambi	60	1
During	Filled	Kambi	70	1
During	Filled	Kambi	80	1
During	Filled	Kambi	90	1
During	Filled	Kambi	100	1
During	Filled	Kambi	110	1
During	Filled	Kambi	120	0
During	Filled	Kambi	130	0
During	Filled	Kambi	140	1
During	Filled	Kambi	150	1
During	Filled	Oscar	0	1
During	Filled	Oscar	10	1
During	Filled	Oscar	20	1
During	Filled	Oscar	30	0
During	Filled	Oscar	40	0
During	Filled	Oscar	50	0
During	Filled	Oscar	60	0
During	Filled	Oscar	70	0
During	Filled	Oscar	80	0
During	Filled	Oscar	90	0
During	Filled	Oscar	100	0
During	Filled	Oscar	110	0
During	Filled	Oscar	120	0
During	Filled	Oscar	130	0
During	Filled	Oscar	140	0
During	Filled	Oscar	150	0
During	Filled	Sidai	0	1
During	Filled	Sidai	10	1
During	Filled	Sidai	20	0
During	Filled	Sidai	30	1
During	Filled	Sidai	40	1
During	Filled	Sidai	50	1
During	Filled	Sidai	60	1
During	Filled	Sidai	70	1
During	Filled	Sidai	80	1
During	Filled	Sidai	90	0
During	Filled	Sidai	100	0
During	Filled	Sidai	110	0
During	Filled	Sidai	120	1
During	Filled	Sidai	130	1
During	Filled	Sidai	140	1
During	Filled	Sidai	150	1
During	Filled	Tangi	0	1
During	Filled	Tangi	10	1
During	Filled	Tangi	20	0
During	Filled	Tangi	30	1
During	Filled	Tangi	40	1
During	Filled	Tangi	50	1
During	Filled	Tangi	60	0
During	Filled	Tangi	70	0
During	Filled	Tangi	80	0
During	Filled	Tangi	90	1
During	Filled	Tangi	100	1
During	Filled	Tangi	110	1
During	Filled	Tangi	120	0
During	Filled	Tangi	130	0
During	Filled	Tangi	140	1
During	Filled	Tangi	150	0
During	Drained	Jericho	0	1
During	Drained	Jericho	10	0
During	Drained	Jericho	20	0
During	Drained	Jericho	30	0
During	Drained	Jericho	40	0
During	Drained	Jericho	50	0
During	Drained	Jericho	60	0
During	Drained	Jericho	70	0
During	Drained	Jericho	80	0
During	Drained	Jericho	90	0
During	Drained	Jericho	100	0
During	Drained	Jericho	110	0
During	Drained	Jericho	120	0
During	Drained	Jericho	130	1
During	Drained	Jericho	140	0
During	Drained	Jericho	150	0
During	Drained	Kambi	0	1
During	Drained	Kambi	10	1
During	Drained	Kambi	20	1
During	Drained	Kambi	30	1
During	Drained	Kambi	40	1
During	Drained	Kambi	50	1
During	Drained	Kambi	60	1
During	Drained	Kambi	70	0
During	Drained	Kambi	80	1
During	Drained	Kambi	90	1
During	Drained	Kambi	100	1
During	Drained	Kambi	110	1
During	Drained	Kambi	120	0
During	Drained	Kambi	130	0
During	Drained	Kambi	140	1
During	Drained	Kambi	150	1
During	Drained	Oscar	0	0
During	Drained	Oscar	10	0
During	Drained	Oscar	20	0
During	Drained	Oscar	30	0
During	Drained	Oscar	40	0
During	Drained	Oscar	50	1
During	Drained	Oscar	60	0
During	Drained	Oscar	70	0
During	Drained	Oscar	80	0
During	Drained	Oscar	90	0
During	Drained	Oscar	100	0
During	Drained	Oscar	110	0
During	Drained	Oscar	120	0
During	Drained	Oscar	130	0
During	Drained	Oscar	140	0
During	Drained	Oscar	150	0
During	Drained	Sidai	0	1
During	Drained	Sidai	10	0
During	Drained	Sidai	20	1
During	Drained	Sidai	30	1
During	Drained	Sidai	40	0
During	Drained	Sidai	50	1
During	Drained	Sidai	60	0
During	Drained	Sidai	70	0
During	Drained	Sidai	80	0
During	Drained	Sidai	90	0
During	Drained	Sidai	100	0
During	Drained	Sidai	110	0
During	Drained	Sidai	120	0
During	Drained	Sidai	130	0
During	Drained	Sidai	140	1
During	Drained	Sidai	150	1
During	Drained	Tangi	0	1
During	Drained	Tangi	10	0
During	Drained	Tangi	20	0
During	Drained	Tangi	30	0
During	Drained	Tangi	40	0
During	Drained	Tangi	50	1
During	Drained	Tangi	60	0
During	Drained	Tangi	70	0
During	Drained	Tangi	80	0
During	Drained	Tangi	90	1
During	Drained	Tangi	100	0
During	Drained	Tangi	110	1
During	Drained	Tangi	120	0
During	Drained	Tangi	130	1
During	Drained	Tangi	140	0
During	Drained	Tangi	150	0
During	Matrix	Jericho	0	0
During	Matrix	Jericho	10	0
During	Matrix	Jericho	20	0
During	Matrix	Jericho	30	0
During	Matrix	Jericho	40	0
During	Matrix	Jericho	50	0
During	Matrix	Jericho	60	0
During	Matrix	Jericho	70	0
During	Matrix	Jericho	80	0
During	Matrix	Jericho	90	0
During	Matrix	Jericho	100	0
During	Matrix	Jericho	110	0
During	Matrix	Jericho	120	0
During	Matrix	Jericho	130	0
During	Matrix	Jericho	140	0
During	Matrix	Jericho	150	0
During	Matrix	Kambi	0	0
During	Matrix	Kambi	10	0
During	Matrix	Kambi	20	0
During	Matrix	Kambi	30	0
During	Matrix	Kambi	40	0
During	Matrix	Kambi	50	0
During	Matrix	Kambi	60	0
During	Matrix	Kambi	70	1
During	Matrix	Kambi	80	0
During	Matrix	Kambi	90	0
During	Matrix	Kambi	100	0
During	Matrix	Kambi	110	0
During	Matrix	Kambi	120	0
During	Matrix	Kambi	130	1
During	Matrix	Kambi	140	0
During	Matrix	Kambi	150	1
During	Matrix	Oscar	0	0
During	Matrix	Oscar	10	0
During	Matrix	Oscar	20	0
During	Matrix	Oscar	30	0
During	Matrix	Oscar	40	0
During	Matrix	Oscar	50	0
During	Matrix	Oscar	60	0
During	Matrix	Oscar	70	0
During	Matrix	Oscar	80	0
During	Matrix	Oscar	90	0
During	Matrix	Oscar	100	0
During	Matrix	Oscar	110	0
During	Matrix	Oscar	120	0
During	Matrix	Oscar	130	0
During	Matrix	Oscar	140	0
During	Matrix	Oscar	150	0
During	Matrix	Sidai	0	0
During	Matrix	Sidai	10	0
During	Matrix	Sidai	20	1
During	Matrix	Sidai	30	1
During	Matrix	Sidai	40	1
During	Matrix	Sidai	50	1
During	Matrix	Sidai	60	0
During	Matrix	Sidai	70	0
During	Matrix	Sidai	80	1
During	Matrix	Sidai	90	1
During	Matrix	Sidai	100	0
During	Matrix	Sidai	110	1
During	Matrix	Sidai	120	1
During	Matrix	Sidai	130	1
During	Matrix	Sidai	140	0
During	Matrix	Sidai	150	0
During	Matrix	Tangi	0	0
During	Matrix	Tangi	10	1
During	Matrix	Tangi	20	0
During	Matrix	Tangi	30	0
During	Matrix	Tangi	40	0
During	Matrix	Tangi	50	1
During	Matrix	Tangi	60	0
During	Matrix	Tangi	70	0
During	Matrix	Tangi	80	0
During	Matrix	Tangi	90	0
During	Matrix	Tangi	100	0
During	Matrix	Tangi	110	0
During	Matrix	Tangi	120	1
During	Matrix	Tangi	130	0
During	Matrix	Tangi	140	0
During	Matrix	Tangi	150	0
During	Filled	Jericho	0	1
During	Filled	Jericho	10	0
During	Filled	Jericho	20	0
During	Filled	Jericho	30	0
During	Filled	Jericho	40	0
During	Filled	Jericho	50	0
During	Filled	Jericho	60	0
During	Filled	Jericho	70	0
During	Filled	Jericho	80	0
During	Filled	Jericho	90	0
During	Filled	Jericho	100	0
During	Filled	Jericho	110	0
During	Filled	Jericho	120	0
During	Filled	Jericho	130	0
During	Filled	Jericho	140	0
During	Filled	Jericho	150	0
During	Filled	Kambi	0	1
During	Filled	Kambi	10	1
During	Filled	Kambi	20	1
During	Filled	Kambi	30	1
During	Filled	Kambi	40	1
During	Filled	Kambi	50	1
During	Filled	Kambi	60	1
During	Filled	Kambi	70	1
During	Filled	Kambi	80	1
During	Filled	Kambi	90	1
During	Filled	Kambi	100	1
During	Filled	Kambi	110	1
During	Filled	Kambi	120	1
During	Filled	Kambi	130	1
During	Filled	Kambi	140	1
During	Filled	Kambi	150	1
During	Filled	Oscar	0	1
During	Filled	Oscar	10	0
During	Filled	Oscar	20	1
During	Filled	Oscar	30	0
During	Filled	Oscar	40	0
During	Filled	Oscar	50	0
During	Filled	Oscar	60	0
During	Filled	Oscar	70	0
During	Filled	Oscar	80	1
During	Filled	Oscar	90	0
During	Filled	Oscar	100	0
During	Filled	Oscar	110	1
During	Filled	Oscar	120	0
During	Filled	Oscar	130	0
During	Filled	Oscar	140	0
During	Filled	Oscar	150	0
During	Filled	Sidai	0	1
During	Filled	Sidai	10	1
During	Filled	Sidai	20	1
During	Filled	Sidai	30	1
During	Filled	Sidai	40	0
During	Filled	Sidai	50	1
During	Filled	Sidai	60	1
During	Filled	Sidai	70	1
During	Filled	Sidai	80	1
During	Filled	Sidai	90	1
During	Filled	Sidai	100	1
During	Filled	Sidai	110	1
During	Filled	Sidai	120	0
During	Filled	Sidai	130	0
During	Filled	Sidai	140	1
During	Filled	Sidai	150	1
During	Filled	Tangi	0	1
During	Filled	Tangi	10	1
During	Filled	Tangi	20	0
During	Filled	Tangi	30	1
During	Filled	Tangi	40	1
During	Filled	Tangi	50	1
During	Filled	Tangi	60	1
During	Filled	Tangi	70	0
During	Filled	Tangi	80	1
During	Filled	Tangi	90	0
During	Filled	Tangi	100	0
During	Filled	Tangi	110	0
During	Filled	Tangi	120	0
During	Filled	Tangi	130	0
During	Filled	Tangi	140	0
During	Filled	Tangi	150	1
During	Drained	Jericho	0	0
During	Drained	Jericho	10	0
During	Drained	Jericho	20	0
During	Drained	Jericho	30	0
During	Drained	Jericho	40	0
During	Drained	Jericho	50	1
During	Drained	Jericho	60	0
During	Drained	Jericho	70	0
During	Drained	Jericho	80	0
During	Drained	Jericho	90	0
During	Drained	Jericho	100	0
During	Drained	Jericho	110	0
During	Drained	Jericho	120	0
During	Drained	Jericho	130	0
During	Drained	Jericho	140	0
During	Drained	Jericho	150	0
During	Drained	Kambi	0	1
During	Drained	Kambi	10	0
During	Drained	Kambi	20	0
During	Drained	Kambi	30	0
During	Drained	Kambi	40	1
During	Drained	Kambi	50	1
During	Drained	Kambi	60	1
During	Drained	Kambi	70	1
During	Drained	Kambi	80	0
During	Drained	Kambi	90	1
During	Drained	Kambi	100	0
During	Drained	Kambi	110	0
During	Drained	Kambi	120	0
During	Drained	Kambi	130	1
During	Drained	Kambi	140	1
During	Drained	Kambi	150	0
During	Drained	Oscar	0	0
During	Drained	Oscar	10	0
During	Drained	Oscar	20	0
During	Drained	Oscar	30	0
During	Drained	Oscar	40	0
During	Drained	Oscar	50	0
During	Drained	Oscar	60	0
During	Drained	Oscar	70	0
During	Drained	Oscar	80	0
During	Drained	Oscar	90	0
During	Drained	Oscar	100	0
During	Drained	Oscar	110	0
During	Drained	Oscar	120	0
During	Drained	Oscar	130	0
During	Drained	Oscar	140	0
During	Drained	Oscar	150	0
During	Drained	Sidai	0	0
During	Drained	Sidai	10	0
During	Drained	Sidai	20	1
During	Drained	Sidai	30	0
During	Drained	Sidai	40	1
During	Drained	Sidai	50	1
During	Drained	Sidai	60	0
During	Drained	Sidai	70	1
During	Drained	Sidai	80	1
During	Drained	Sidai	90	1
During	Drained	Sidai	100	1
During	Drained	Sidai	110	0
During	Drained	Sidai	120	0
During	Drained	Sidai	130	0
During	Drained	Sidai	140	1
During	Drained	Sidai	150	0
During	Drained	Tangi	0	1
During	Drained	Tangi	10	1
During	Drained	Tangi	20	0
During	Drained	Tangi	30	0
During	Drained	Tangi	40	0
During	Drained	Tangi	50	0
During	Drained	Tangi	60	0
During	Drained	Tangi	70	0
During	Drained	Tangi	80	0
During	Drained	Tangi	90	0
During	Drained	Tangi	100	1
During	Drained	Tangi	110	0
During	Drained	Tangi	120	0
During	Drained	Tangi	130	0
During	Drained	Tangi	140	0
During	Drained	Tangi	150	0
During	Matrix	Jericho	0	0
During	Matrix	Jericho	10	0
During	Matrix	Jericho	20	0
During	Matrix	Jericho	30	0
During	Matrix	Jericho	40	1
During	Matrix	Jericho	50	0
During	Matrix	Jericho	60	0
During	Matrix	Jericho	70	0
During	Matrix	Jericho	80	0
During	Matrix	Jericho	90	0
During	Matrix	Jericho	100	0
During	Matrix	Jericho	110	1
During	Matrix	Jericho	120	0
During	Matrix	Jericho	130	1
During	Matrix	Jericho	140	0
During	Matrix	Jericho	150	0
During	Matrix	Kambi	0	0
During	Matrix	Kambi	10	1
During	Matrix	Kambi	20	0
During	Matrix	Kambi	30	1
During	Matrix	Kambi	40	0
During	Matrix	Kambi	50	0
During	Matrix	Kambi	60	0
During	Matrix	Kambi	70	0
During	Matrix	Kambi	80	0
During	Matrix	Kambi	90	0
During	Matrix	Kambi	100	1
During	Matrix	Kambi	110	1
During	Matrix	Kambi	120	0
During	Matrix	Kambi	130	1
During	Matrix	Kambi	140	0
During	Matrix	Kambi	150	0
During	Matrix	Oscar	0	0
During	Matrix	Oscar	10	0
During	Matrix	Oscar	20	0
During	Matrix	Oscar	30	0
During	Matrix	Oscar	40	0
During	Matrix	Oscar	50	0
During	Matrix	Oscar	60	0
During	Matrix	Oscar	70	0
During	Matrix	Oscar	80	0
During	Matrix	Oscar	90	0
During	Matrix	Oscar	100	1
During	Matrix	Oscar	110	0
During	Matrix	Oscar	120	1
During	Matrix	Oscar	130	0
During	Matrix	Oscar	140	0
During	Matrix	Oscar	150	0
During	Matrix	Sidai	0	0
During	Matrix	Sidai	10	0
During	Matrix	Sidai	20	0
During	Matrix	Sidai	30	0
During	Matrix	Sidai	40	0
During	Matrix	Sidai	50	0
During	Matrix	Sidai	60	0
During	Matrix	Sidai	70	0
During	Matrix	Sidai	80	0
During	Matrix	Sidai	90	0
During	Matrix	Sidai	100	0
During	Matrix	Sidai	110	0
During	Matrix	Sidai	120	1
During	Matrix	Sidai	130	1
During	Matrix	Sidai	140	0
During	Matrix	Sidai	150	0
During	Matrix	Tangi	0	0
During	Matrix	Tangi	10	0
During	Matrix	Tangi	20	0
During	Matrix	Tangi	30	0
During	Matrix	Tangi	40	0
During	Matrix	Tangi	50	0
During	Matrix	Tangi	60	0
During	Matrix	Tangi	70	1
During	Matrix	Tangi	80	0
During	Matrix	Tangi	90	0
During	Matrix	Tangi	100	0
During	Matrix	Tangi	110	0
During	Matrix	Tangi	120	0
During	Matrix	Tangi	130	1
During	Matrix	Tangi	140	0
During	Matrix	Tangi	150	0
During	Filled	Jericho	0	1
During	Filled	Jericho	10	1
During	Filled	Jericho	20	1
During	Filled	Jericho	30	0
During	Filled	Jericho	40	0
During	Filled	Jericho	50	0
During	Filled	Jericho	60	0
During	Filled	Jericho	70	1
During	Filled	Jericho	80	0
During	Filled	Jericho	90	0
During	Filled	Jericho	100	0
During	Filled	Jericho	110	0
During	Filled	Jericho	120	1
During	Filled	Jericho	130	1
During	Filled	Jericho	140	1
During	Filled	Jericho	150	0
During	Filled	Kambi	0	1
During	Filled	Kambi	10	1
During	Filled	Kambi	20	1
During	Filled	Kambi	30	1
During	Filled	Kambi	40	1
During	Filled	Kambi	50	1
During	Filled	Kambi	60	1
During	Filled	Kambi	70	1
During	Filled	Kambi	80	1
During	Filled	Kambi	90	1
During	Filled	Kambi	100	1
During	Filled	Kambi	110	1
During	Filled	Kambi	120	1
During	Filled	Kambi	130	1
During	Filled	Kambi	140	1
During	Filled	Kambi	150	1
During	Filled	Oscar	0	1
During	Filled	Oscar	10	1
During	Filled	Oscar	20	1
During	Filled	Oscar	30	1
During	Filled	Oscar	40	0
During	Filled	Oscar	50	1
During	Filled	Oscar	60	1
During	Filled	Oscar	70	0
During	Filled	Oscar	80	1
During	Filled	Oscar	90	0
During	Filled	Oscar	100	0
During	Filled	Oscar	110	0
During	Filled	Oscar	120	0
During	Filled	Oscar	130	0
During	Filled	Oscar	140	0
During	Filled	Oscar	150	0
During	Filled	Sidai	0	1
During	Filled	Sidai	10	1
During	Filled	Sidai	20	1
During	Filled	Sidai	30	1
During	Filled	Sidai	40	1
During	Filled	Sidai	50	0
During	Filled	Sidai	60	1
During	Filled	Sidai	70	1
During	Filled	Sidai	80	1
During	Filled	Sidai	90	1
During	Filled	Sidai	100	1
During	Filled	Sidai	110	0
During	Filled	Sidai	120	0
During	Filled	Sidai	130	1
During	Filled	Sidai	140	1
During	Filled	Sidai	150	0
During	Filled	Tangi	0	0
During	Filled	Tangi	10	1
During	Filled	Tangi	20	1
During	Filled	Tangi	30	1
During	Filled	Tangi	40	1
During	Filled	Tangi	50	1
During	Filled	Tangi	60	0
During	Filled	Tangi	70	0
During	Filled	Tangi	80	0
During	Filled	Tangi	90	0
During	Filled	Tangi	100	0
During	Filled	Tangi	110	0
During	Filled	Tangi	120	1
During	Filled	Tangi	130	0
During	Filled	Tangi	140	0
During	Filled	Tangi	150	0
During	Drained	Jericho	0	1
During	Drained	Jericho	10	1
During	Drained	Jericho	20	1
During	Drained	Jericho	30	0
During	Drained	Jericho	40	0
During	Drained	Jericho	50	0
During	Drained	Jericho	60	0
During	Drained	Jericho	70	0
During	Drained	Jericho	80	0
During	Drained	Jericho	90	1
During	Drained	Jericho	100	1
During	Drained	Jericho	110	0
During	Drained	Jericho	120	0
During	Drained	Jericho	130	0
During	Drained	Jericho	140	0
During	Drained	Jericho	150	0
During	Drained	Kambi	0	0
During	Drained	Kambi	10	0
During	Drained	Kambi	20	0
During	Drained	Kambi	30	1
During	Drained	Kambi	40	1
During	Drained	Kambi	50	1
During	Drained	Kambi	60	0
During	Drained	Kambi	70	1
During	Drained	Kambi	80	1
During	Drained	Kambi	90	1
During	Drained	Kambi	100	0
During	Drained	Kambi	110	1
During	Drained	Kambi	120	0
During	Drained	Kambi	130	0
During	Drained	Kambi	140	1
During	Drained	Kambi	150	0
During	Drained	Oscar	0	0
During	Drained	Oscar	10	0
During	Drained	Oscar	20	0
During	Drained	Oscar	30	0
During	Drained	Oscar	40	0
During	Drained	Oscar	50	1
During	Drained	Oscar	60	1
During	Drained	Oscar	70	1
During	Drained	Oscar	80	0
During	Drained	Oscar	90	0
During	Drained	Oscar	100	0
During	Drained	Oscar	110	0
During	Drained	Oscar	120	0
During	Drained	Oscar	130	0
During	Drained	Oscar	140	1
During	Drained	Oscar	150	0
During	Drained	Sidai	0	1
During	Drained	Sidai	10	0
During	Drained	Sidai	20	0
During	Drained	Sidai	30	0
During	Drained	Sidai	40	0
During	Drained	Sidai	50	0
During	Drained	Sidai	60	0
During	Drained	Sidai	70	0
During	Drained	Sidai	80	1
During	Drained	Sidai	90	0
During	Drained	Sidai	100	0
During	Drained	Sidai	110	0
During	Drained	Sidai	120	0
During	Drained	Sidai	130	0
During	Drained	Sidai	140	1
During	Drained	Sidai	150	0
During	Drained	Tangi	0	1
During	Drained	Tangi	10	0
During	Drained	Tangi	20	1
During	Drained	Tangi	30	0
During	Drained	Tangi	40	1
During	Drained	Tangi	50	1
During	Drained	Tangi	60	1
During	Drained	Tangi	70	0
During	Drained	Tangi	80	0
During	Drained	Tangi	90	1
During	Drained	Tangi	100	0
During	Drained	Tangi	110	0
During	Drained	Tangi	120	1
During	Drained	Tangi	130	0
During	Drained	Tangi	140	0
During	Drained	Tangi	150	0
Post	Matrix	Jericho	0	0
Post	Matrix	Jericho	10	0
Post	Matrix	Jericho	20	0
Post	Matrix	Jericho	30	0
Post	Matrix	Jericho	40	0
Post	Matrix	Jericho	50	1
Post	Matrix	Jericho	60	1
Post	Matrix	Jericho	70	0
Post	Matrix	Jericho	80	1
Post	Matrix	Jericho	90	0
Post	Matrix	Jericho	100	1
Post	Matrix	Jericho	110	1
Post	Matrix	Jericho	120	0
Post	Matrix	Jericho	130	1
Post	Matrix	Jericho	140	1
Post	Matrix	Jericho	150	1
Post	Matrix	Kambi	0	1
Post	Matrix	Kambi	10	0
Post	Matrix	Kambi	20	1
Post	Matrix	Kambi	30	0
Post	Matrix	Kambi	40	1
Post	Matrix	Kambi	50	0
Post	Matrix	Kambi	60	0
Post	Matrix	Kambi	70	0
Post	Matrix	Kambi	80	0
Post	Matrix	Kambi	90	0
Post	Matrix	Kambi	100	1
Post	Matrix	Kambi	110	1
Post	Matrix	Kambi	120	1
Post	Matrix	Kambi	130	0
Post	Matrix	Kambi	140	1
Post	Matrix	Kambi	150	0
Post	Matrix	Oscar	0	1
Post	Matrix	Oscar	10	1
Post	Matrix	Oscar	20	0
Post	Matrix	Oscar	30	0
Post	Matrix	Oscar	40	1
Post	Matrix	Oscar	50	1
Post	Matrix	Oscar	60	0
Post	Matrix	Oscar	70	1
Post	Matrix	Oscar	80	0
Post	Matrix	Oscar	90	0
Post	Matrix	Oscar	100	0
Post	Matrix	Oscar	110	1
Post	Matrix	Oscar	120	1
Post	Matrix	Oscar	130	1
Post	Matrix	Oscar	140	0
Post	Matrix	Oscar	150	1
Post	Matrix	Sidai	0	1
Post	Matrix	Sidai	10	0
Post	Matrix	Sidai	20	0
Post	Matrix	Sidai	30	0
Post	Matrix	Sidai	40	0
Post	Matrix	Sidai	50	0
Post	Matrix	Sidai	60	0
Post	Matrix	Sidai	70	0
Post	Matrix	Sidai	80	1
Post	Matrix	Sidai	90	0
Post	Matrix	Sidai	100	0
Post	Matrix	Sidai	110	0
Post	Matrix	Sidai	120	0
Post	Matrix	Sidai	130	0
Post	Matrix	Sidai	140	0
Post	Matrix	Sidai	150	1
Post	Matrix	Tangi	0	1
Post	Matrix	Tangi	10	1
Post	Matrix	Tangi	20	0
Post	Matrix	Tangi	30	1
Post	Matrix	Tangi	40	0
Post	Matrix	Tangi	50	1
Post	Matrix	Tangi	60	1
Post	Matrix	Tangi	70	0
Post	Matrix	Tangi	80	0
Post	Matrix	Tangi	90	1
Post	Matrix	Tangi	100	0
Post	Matrix	Tangi	110	0
Post	Matrix	Tangi	120	1
Post	Matrix	Tangi	130	0
Post	Matrix	Tangi	140	1
Post	Matrix	Tangi	150	0
Post	Filled	Jericho	0	1
Post	Filled	Jericho	10	1
Post	Filled	Jericho	20	1
Post	Filled	Jericho	30	1
Post	Filled	Jericho	40	1
Post	Filled	Jericho	50	1
Post	Filled	Jericho	60	0
Post	Filled	Jericho	70	1
Post	Filled	Jericho	80	0
Post	Filled	Jericho	90	1
Post	Filled	Jericho	100	0
Post	Filled	Jericho	110	1
Post	Filled	Jericho	120	1
Post	Filled	Jericho	130	1
Post	Filled	Jericho	140	1
Post	Filled	Jericho	150	0
Post	Filled	Kambi	0	1
Post	Filled	Kambi	10	1
Post	Filled	Kambi	20	1
Post	Filled	Kambi	30	1
Post	Filled	Kambi	40	1
Post	Filled	Kambi	50	1
Post	Filled	Kambi	60	1
Post	Filled	Kambi	70	1
Post	Filled	Kambi	80	1
Post	Filled	Kambi	90	1
Post	Filled	Kambi	100	1
Post	Filled	Kambi	110	1
Post	Filled	Kambi	120	1
Post	Filled	Kambi	130	1
Post	Filled	Kambi	140	1
Post	Filled	Kambi	150	1
Post	Filled	Oscar	0	1
Post	Filled	Oscar	10	1
Post	Filled	Oscar	20	1
Post	Filled	Oscar	30	1
Post	Filled	Oscar	40	1
Post	Filled	Oscar	50	0
Post	Filled	Oscar	60	1
Post	Filled	Oscar	70	1
Post	Filled	Oscar	80	1
Post	Filled	Oscar	90	0
Post	Filled	Oscar	100	0
Post	Filled	Oscar	110	0
Post	Filled	Oscar	120	0
Post	Filled	Oscar	130	0
Post	Filled	Oscar	140	0
Post	Filled	Oscar	150	0
Post	Filled	Sidai	0	1
Post	Filled	Sidai	10	1
Post	Filled	Sidai	20	1
Post	Filled	Sidai	30	1
Post	Filled	Sidai	40	1
Post	Filled	Sidai	50	1
Post	Filled	Sidai	60	1
Post	Filled	Sidai	70	1
Post	Filled	Sidai	80	1
Post	Filled	Sidai	90	1
Post	Filled	Sidai	100	1
Post	Filled	Sidai	110	1
Post	Filled	Sidai	120	1
Post	Filled	Sidai	130	1
Post	Filled	Sidai	140	1
Post	Filled	Sidai	150	1
Post	Filled	Tangi	0	1
Post	Filled	Tangi	10	1
Post	Filled	Tangi	20	1
Post	Filled	Tangi	30	1
Post	Filled	Tangi	40	1
Post	Filled	Tangi	50	1
Post	Filled	Tangi	60	1
Post	Filled	Tangi	70	1
Post	Filled	Tangi	80	1
Post	Filled	Tangi	90	1
Post	Filled	Tangi	100	0
Post	Filled	Tangi	110	0
Post	Filled	Tangi	120	1
Post	Filled	Tangi	130	1
Post	Filled	Tangi	140	1
Post	Filled	Tangi	150	1
Post	Drained	Jericho	0	1
Post	Drained	Jericho	10	1
Post	Drained	Jericho	20	1
Post	Drained	Jericho	30	1
Post	Drained	Jericho	40	0
Post	Drained	Jericho	50	1
Post	Drained	Jericho	60	1
Post	Drained	Jericho	70	0
Post	Drained	Jericho	80	1
Post	Drained	Jericho	90	1
Post	Drained	Jericho	100	1
Post	Drained	Jericho	110	1
Post	Drained	Jericho	120	1
Post	Drained	Jericho	130	1
Post	Drained	Jericho	140	1
Post	Drained	Jericho	150	0
Post	Drained	Kambi	0	1
Post	Drained	Kambi	10	1
Post	Drained	Kambi	20	1
Post	Drained	Kambi	30	1
Post	Drained	Kambi	40	1
Post	Drained	Kambi	50	0
Post	Drained	Kambi	60	1
Post	Drained	Kambi	70	1
Post	Drained	Kambi	80	0
Post	Drained	Kambi	90	1
Post	Drained	Kambi	100	0
Post	Drained	Kambi	110	1
Post	Drained	Kambi	120	1
Post	Drained	Kambi	130	1
Post	Drained	Kambi	140	1
Post	Drained	Kambi	150	0
Post	Drained	Oscar	0	1
Post	Drained	Oscar	10	0
Post	Drained	Oscar	20	0
Post	Drained	Oscar	30	0
Post	Drained	Oscar	40	0
Post	Drained	Oscar	50	0
Post	Drained	Oscar	60	0
Post	Drained	Oscar	70	1
Post	Drained	Oscar	80	1
Post	Drained	Oscar	90	0
Post	Drained	Oscar	100	1
Post	Drained	Oscar	110	1
Post	Drained	Oscar	120	1
Post	Drained	Oscar	130	0
Post	Drained	Oscar	140	1
Post	Drained	Oscar	150	1
Post	Drained	Sidai	0	1
Post	Drained	Sidai	10	1
Post	Drained	Sidai	20	1
Post	Drained	Sidai	30	1
Post	Drained	Sidai	40	0
Post	Drained	Sidai	50	0
Post	Drained	Sidai	60	1
Post	Drained	Sidai	70	0
Post	Drained	Sidai	80	0
Post	Drained	Sidai	90	0
Post	Drained	Sidai	100	1
Post	Drained	Sidai	110	1
Post	Drained	Sidai	120	0
Post	Drained	Sidai	130	0
Post	Drained	Sidai	140	0
Post	Drained	Sidai	150	0
Post	Drained	Tangi	0	1
Post	Drained	Tangi	10	1
Post	Drained	Tangi	20	1
Post	Drained	Tangi	30	1
Post	Drained	Tangi	40	1
Post	Drained	Tangi	50	1
Post	Drained	Tangi	60	1
Post	Drained	Tangi	70	1
Post	Drained	Tangi	80	1
Post	Drained	Tangi	90	0
Post	Drained	Tangi	100	1
Post	Drained	Tangi	110	0
Post	Drained	Tangi	120	0
Post	Drained	Tangi	130	1
Post	Drained	Tangi	140	0
Post	Drained	Tangi	150	1
Post	Matrix	Jericho	0	0
Post	Matrix	Jericho	10	0
Post	Matrix	Jericho	20	0
Post	Matrix	Jericho	30	0
Post	Matrix	Jericho	40	0
Post	Matrix	Jericho	50	0
Post	Matrix	Jericho	60	0
Post	Matrix	Jericho	70	0
Post	Matrix	Jericho	80	0
Post	Matrix	Jericho	90	0
Post	Matrix	Jericho	100	0
Post	Matrix	Jericho	110	0
Post	Matrix	Jericho	120	0
Post	Matrix	Jericho	130	0
Post	Matrix	Jericho	140	0
Post	Matrix	Jericho	150	0
Post	Matrix	Kambi	0	0
Post	Matrix	Kambi	10	0
Post	Matrix	Kambi	20	0
Post	Matrix	Kambi	30	0
Post	Matrix	Kambi	40	0
Post	Matrix	Kambi	50	0
Post	Matrix	Kambi	60	0
Post	Matrix	Kambi	70	1
Post	Matrix	Kambi	80	0
Post	Matrix	Kambi	90	0
Post	Matrix	Kambi	100	0
Post	Matrix	Kambi	110	1
Post	Matrix	Kambi	120	0
Post	Matrix	Kambi	130	0
Post	Matrix	Kambi	140	0
Post	Matrix	Kambi	150	0
Post	Matrix	Oscar	0	0
Post	Matrix	Oscar	10	0
Post	Matrix	Oscar	20	0
Post	Matrix	Oscar	30	0
Post	Matrix	Oscar	40	0
Post	Matrix	Oscar	50	0
Post	Matrix	Oscar	60	0
Post	Matrix	Oscar	70	0
Post	Matrix	Oscar	80	0
Post	Matrix	Oscar	90	0
Post	Matrix	Oscar	100	0
Post	Matrix	Oscar	110	0
Post	Matrix	Oscar	120	0
Post	Matrix	Oscar	130	0
Post	Matrix	Oscar	140	0
Post	Matrix	Oscar	150	0
Post	Matrix	Sidai	0	0
Post	Matrix	Sidai	10	0
Post	Matrix	Sidai	20	0
Post	Matrix	Sidai	30	0
Post	Matrix	Sidai	40	0
Post	Matrix	Sidai	50	0
Post	Matrix	Sidai	60	0
Post	Matrix	Sidai	70	1
Post	Matrix	Sidai	80	1
Post	Matrix	Sidai	90	0
Post	Matrix	Sidai	100	0
Post	Matrix	Sidai	110	0
Post	Matrix	Sidai	120	0
Post	Matrix	Sidai	130	0
Post	Matrix	Sidai	140	0
Post	Matrix	Sidai	150	1
Post	Matrix	Tangi	0	0
Post	Matrix	Tangi	10	0
Post	Matrix	Tangi	20	0
Post	Matrix	Tangi	30	0
Post	Matrix	Tangi	40	0
Post	Matrix	Tangi	50	1
Post	Matrix	Tangi	60	0
Post	Matrix	Tangi	70	0
Post	Matrix	Tangi	80	0
Post	Matrix	Tangi	90	0
Post	Matrix	Tangi	100	0
Post	Matrix	Tangi	110	0
Post	Matrix	Tangi	120	0
Post	Matrix	Tangi	130	0
Post	Matrix	Tangi	140	0
Post	Matrix	Tangi	150	0
Post	Filled	Jericho	0	1
Post	Filled	Jericho	10	1
Post	Filled	Jericho	20	1
Post	Filled	Jericho	30	0
Post	Filled	Jericho	40	1
Post	Filled	Jericho	50	1
Post	Filled	Jericho	60	0
Post	Filled	Jericho	70	0
Post	Filled	Jericho	80	1
Post	Filled	Jericho	90	1
Post	Filled	Jericho	100	0
Post	Filled	Jericho	110	1
Post	Filled	Jericho	120	0
Post	Filled	Jericho	130	0
Post	Filled	Jericho	140	0
Post	Filled	Jericho	150	0
Post	Filled	Kambi	0	1
Post	Filled	Kambi	10	1
Post	Filled	Kambi	20	1
Post	Filled	Kambi	30	1
Post	Filled	Kambi	40	1
Post	Filled	Kambi	50	1
Post	Filled	Kambi	60	1
Post	Filled	Kambi	70	1
Post	Filled	Kambi	80	1
Post	Filled	Kambi	90	0
Post	Filled	Kambi	100	1
Post	Filled	Kambi	110	1
Post	Filled	Kambi	120	1
Post	Filled	Kambi	130	1
Post	Filled	Kambi	140	0
Post	Filled	Kambi	150	1
Post	Filled	Oscar	0	1
Post	Filled	Oscar	10	1
Post	Filled	Oscar	20	1
Post	Filled	Oscar	30	1
Post	Filled	Oscar	40	1
Post	Filled	Oscar	50	0
Post	Filled	Oscar	60	0
Post	Filled	Oscar	70	0
Post	Filled	Oscar	80	0
Post	Filled	Oscar	90	0
Post	Filled	Oscar	100	0
Post	Filled	Oscar	110	0
Post	Filled	Oscar	120	0
Post	Filled	Oscar	130	1
Post	Filled	Oscar	140	0
Post	Filled	Oscar	150	0
Post	Filled	Sidai	0	1
Post	Filled	Sidai	10	0
Post	Filled	Sidai	20	0
Post	Filled	Sidai	30	0
Post	Filled	Sidai	40	0
Post	Filled	Sidai	50	0
Post	Filled	Sidai	60	0
Post	Filled	Sidai	70	0
Post	Filled	Sidai	80	0
Post	Filled	Sidai	90	0
Post	Filled	Sidai	100	1
Post	Filled	Sidai	110	1
Post	Filled	Sidai	120	0
Post	Filled	Sidai	130	0
Post	Filled	Sidai	140	0
Post	Filled	Sidai	150	1
Post	Filled	Tangi	0	0
Post	Filled	Tangi	10	0
Post	Filled	Tangi	20	0
Post	Filled	Tangi	30	1
Post	Filled	Tangi	40	1
Post	Filled	Tangi	50	0
Post	Filled	Tangi	60	0
Post	Filled	Tangi	70	1
Post	Filled	Tangi	80	0
Post	Filled	Tangi	90	0
Post	Filled	Tangi	100	1
Post	Filled	Tangi	110	0
Post	Filled	Tangi	120	1
Post	Filled	Tangi	130	1
Post	Filled	Tangi	140	0
Post	Filled	Tangi	150	0
Post	Drained	Jericho	0	0
Post	Drained	Jericho	10	0
Post	Drained	Jericho	20	0
Post	Drained	Jericho	30	0
Post	Drained	Jericho	40	0
Post	Drained	Jericho	50	0
Post	Drained	Jericho	60	0
Post	Drained	Jericho	70	0
Post	Drained	Jericho	80	0
Post	Drained	Jericho	90	0
Post	Drained	Jericho	100	0
Post	Drained	Jericho	110	0
Post	Drained	Jericho	120	0
Post	Drained	Jericho	130	0
Post	Drained	Jericho	140	0
Post	Drained	Jericho	150	0
Post	Drained	Kambi	0	1
Post	Drained	Kambi	10	0
Post	Drained	Kambi	20	1
Post	Drained	Kambi	30	1
Post	Drained	Kambi	40	0
Post	Drained	Kambi	50	0
Post	Drained	Kambi	60	1
Post	Drained	Kambi	70	0
Post	Drained	Kambi	80	0
Post	Drained	Kambi	90	0
Post	Drained	Kambi	100	0
Post	Drained	Kambi	110	0
Post	Drained	Kambi	120	0
Post	Drained	Kambi	130	0
Post	Drained	Kambi	140	0
Post	Drained	Kambi	150	0
Post	Drained	Oscar	0	1
Post	Drained	Oscar	10	1
Post	Drained	Oscar	20	1
Post	Drained	Oscar	30	1
Post	Drained	Oscar	40	1
Post	Drained	Oscar	50	1
Post	Drained	Oscar	60	1
Post	Drained	Oscar	70	1
Post	Drained	Oscar	80	1
Post	Drained	Oscar	90	1
Post	Drained	Oscar	100	1
Post	Drained	Oscar	110	1
Post	Drained	Oscar	120	0
Post	Drained	Oscar	130	0
Post	Drained	Oscar	140	1
Post	Drained	Oscar	150	1
Post	Drained	Sidai	0	0
Post	Drained	Sidai	10	0
Post	Drained	Sidai	20	1
Post	Drained	Sidai	30	1
Post	Drained	Sidai	40	0
Post	Drained	Sidai	50	0
Post	Drained	Sidai	60	1
Post	Drained	Sidai	70	0
Post	Drained	Sidai	80	0
Post	Drained	Sidai	90	0
Post	Drained	Sidai	100	0
Post	Drained	Sidai	110	0
Post	Drained	Sidai	120	0
Post	Drained	Sidai	130	0
Post	Drained	Sidai	140	0
Post	Drained	Sidai	150	0
Post	Drained	Tangi	0	1
Post	Drained	Tangi	10	0
Post	Drained	Tangi	20	0
Post	Drained	Tangi	30	0
Post	Drained	Tangi	40	0
Post	Drained	Tangi	50	0
Post	Drained	Tangi	60	0
Post	Drained	Tangi	70	0
Post	Drained	Tangi	80	0
Post	Drained	Tangi	90	0
Post	Drained	Tangi	100	0
Post	Drained	Tangi	110	0
Post	Drained	Tangi	120	0
Post	Drained	Tangi	130	1
Post	Drained	Tangi	140	0
Post	Drained	Tangi	150	0
Post	Matrix	Jericho	0	0
Post	Matrix	Jericho	10	0
Post	Matrix	Jericho	20	0
Post	Matrix	Jericho	30	1
Post	Matrix	Jericho	40	0
Post	Matrix	Jericho	50	1
Post	Matrix	Jericho	60	0
Post	Matrix	Jericho	70	0
Post	Matrix	Jericho	80	0
Post	Matrix	Jericho	90	0
Post	Matrix	Jericho	100	1
Post	Matrix	Jericho	110	0
Post	Matrix	Jericho	120	0
Post	Matrix	Jericho	130	1
Post	Matrix	Jericho	140	0
Post	Matrix	Jericho	150	0
Post	Matrix	Kambi	0	0
Post	Matrix	Kambi	10	1
Post	Matrix	Kambi	20	1
Post	Matrix	Kambi	30	1
Post	Matrix	Kambi	40	1
Post	Matrix	Kambi	50	1
Post	Matrix	Kambi	60	1
Post	Matrix	Kambi	70	0
Post	Matrix	Kambi	80	1
Post	Matrix	Kambi	90	0
Post	Matrix	Kambi	100	0
Post	Matrix	Kambi	110	1
Post	Matrix	Kambi	120	0
Post	Matrix	Kambi	130	0
Post	Matrix	Kambi	140	1
Post	Matrix	Kambi	150	1
Post	Matrix	Oscar	0	0
Post	Matrix	Oscar	10	1
Post	Matrix	Oscar	20	1
Post	Matrix	Oscar	30	0
Post	Matrix	Oscar	40	0
Post	Matrix	Oscar	50	0
Post	Matrix	Oscar	60	1
Post	Matrix	Oscar	70	1
Post	Matrix	Oscar	80	1
Post	Matrix	Oscar	90	0
Post	Matrix	Oscar	100	0
Post	Matrix	Oscar	110	0
Post	Matrix	Oscar	120	0
Post	Matrix	Oscar	130	0
Post	Matrix	Oscar	140	1
Post	Matrix	Oscar	150	1
Post	Matrix	Sidai	0	0
Post	Matrix	Sidai	10	0
Post	Matrix	Sidai	20	0
Post	Matrix	Sidai	30	0
Post	Matrix	Sidai	40	0
Post	Matrix	Sidai	50	0
Post	Matrix	Sidai	60	0
Post	Matrix	Sidai	70	0
Post	Matrix	Sidai	80	0
Post	Matrix	Sidai	90	1
Post	Matrix	Sidai	100	0
Post	Matrix	Sidai	110	0
Post	Matrix	Sidai	120	1
Post	Matrix	Sidai	130	0
Post	Matrix	Sidai	140	0
Post	Matrix	Sidai	150	0
Post	Matrix	Tangi	0	0
Post	Matrix	Tangi	10	0
Post	Matrix	Tangi	20	0
Post	Matrix	Tangi	30	0
Post	Matrix	Tangi	40	0
Post	Matrix	Tangi	50	1
Post	Matrix	Tangi	60	0
Post	Matrix	Tangi	70	0
Post	Matrix	Tangi	80	0
Post	Matrix	Tangi	90	1
Post	Matrix	Tangi	100	0
Post	Matrix	Tangi	110	0
Post	Matrix	Tangi	120	0
Post	Matrix	Tangi	130	0
Post	Matrix	Tangi	140	0
[truncated: 161 more rows]

## Sheet: zebra_continuous
Treatment	Distance	Status	N	mean	sd	se	ci
Matrix	0	Pre	4	84	96.4987	48.2494	153.551
Matrix	0	During	6	59.5	58.0612	23.7034	60.9315
Matrix	0	Post	2	43.5	14.8492	10.5	133.415
Matrix	10	Pre	2	102	127.279	90	1143.56
Matrix	10	During	4	37.6875	40.2789	20.1395	64.0927
Matrix	10	Post	3	37.25	50.8914	29.3822	126.421
Matrix	20	Pre	3	110	99.0152	57.1664	245.967
Matrix	20	During	5	19.5	18.2483	8.16088	22.6582
Matrix	20	Post	1	21
Matrix	30	During	1	24
Matrix	30	Post	2	39	8.48528	6	76.2372
Matrix	40	Pre	3	30	15.8745	9.16515	39.4345
Matrix	40	During	6	18.5	20.9929	8.5703	22.0307
Matrix	40	Post	4	12	12.2474	6.12372	19.4884
Matrix	50	Pre	2	24	8.48528	6	76.2372
Matrix	50	During	6	27.25	26.1949	10.694	27.4899
Matrix	50	Post	3	10	7.54983	4.3589	18.7548
Matrix	60	Pre	2	36	42.4264	30	381.186
Matrix	60	During	5	72	84.6404	37.8523	105.095
Matrix	60	Post	2	33	38.1838	27	343.068
Matrix	70	During	4	21.75	22.6329	11.3165	36.0141
Matrix	70	Post	2	18	21.2132	15	190.593
Matrix	80	Pre	1	42
Matrix	80	During	3	9	3	1.73205	7.45241
Matrix	80	Post	3	19	12.49	7.2111	31.0269
Matrix	90	Pre	1	24
Matrix	90	During	2	7.5	6.36396	4.5	57.1779
Matrix	90	Post	3	82	53.0189	30.6105	131.706
Matrix	100	Pre	1	18
Matrix	100	During	5	25.95	24.6908	11.0421	30.6577
Matrix	110	Pre	3	48	31.749	18.3303	78.8689
Matrix	110	During	4	70.5	67.1044	33.5522	106.778
Matrix	110	Post	1	3
Matrix	120	Pre	2	45	29.6985	21	266.83
Matrix	120	During	6	36.25	26.9736	11.0119	28.3071
Matrix	120	Post	4	21.75	18.554	9.27699	29.5235
Matrix	130	Pre	1	24
Matrix	130	During	4	65.625	79.9785	39.9893	127.264
Matrix	130	Post	1	30
Matrix	140	Pre	2	27	29.6985	21	266.83
Matrix	140	During	4	40.5	53.5257	26.7628	85.1713
Matrix	140	Post	3	25	27.7128	16	68.8424
Matrix	150	Pre	3	34	3.4641	2	8.60531
Matrix	150	During	5	47.7	61.1367	27.3412	75.9113
Matrix	150	Post	1	120
Filled	10	During	3	18	6	3.4641	14.9048
Filled	10	Post	3	11	7.54983	4.3589	18.7548
Filled	20	Pre	2	3.75	3.18198	2.25	28.589
Filled	20	During	5	86.7	69.0359	30.8738	85.7193
Filled	20	Post	5	19.8	21.4872	9.60937	26.6799
Filled	30	Pre	3	12	6	3.4641	14.9048
Filled	30	During	9	54.1667	96.3668	32.1223	74.0741
Filled	30	Post	5	87.6	101.744	45.5012	126.332
Filled	40	Pre	2	30	8.48528	6	76.2372
Filled	40	During	9	86.4167	115.413	38.4711	88.7146
Filled	40	Post	4	8.625	6.52399	3.262	10.3811
Filled	50	Pre	3	150	182.483	105.357	453.313
Filled	50	During	8	28.5	35.7761	12.6488	29.9096
Filled	50	Post	3	7	9.52628	5.5	23.6646
Filled	60	Pre	4	104.25	123.241	61.6203	196.103
Filled	60	During	10	53.7	54.9809	17.3865	39.331
Filled	60	Post	4	22.5	18.0831	9.04157	28.7743
Filled	70	Pre	3	186	286.182	165.227	710.915
Filled	70	During	12	51.125	44.2873	12.7847	28.1388
Filled	70	Post	5	29.4	42.3946	18.9594	52.6398
Filled	80	Pre	3	25	14.7986	8.544	36.7619
Filled	80	During	10	39.525	65.3529	20.6664	46.7507
Filled	80	Post	4	23.0625	18.8087	9.40433	29.9288
Filled	90	Pre	3	38	50.319	29.0517	124.999
Filled	90	During	14	32.8929	41.1064	10.9862	23.7341
Filled	90	Post	4	17.8125	12.8799	6.43993	20.4947
Filled	100	Pre	4	51	48.3735	24.1868	76.9731
Filled	100	During	14	37.3929	42.1992	11.2782	24.3651
Filled	100	Post	5	31.5	23.2863	10.4139	28.9137
Filled	110	Pre	3	296	231.551	133.686	575.205
Filled	110	During	11	20.4545	20.8632	6.29049	14.0161
Filled	110	Post	5	33	35.433	15.8461	43.9959
Filled	120	Pre	2	63	21.2132	15	190.593
Filled	120	During	16	33.8438	34.3047	8.57619	18.2797
Filled	120	Post	4	8.25	3.77492	1.88746	6.00674
Filled	130	Pre	1	18
Filled	130	During	9	31.75	40.0671	13.3557	30.7983
Filled	130	Post	6	19	17.6635	7.2111	18.5367
Filled	140	Pre	2	75	21.2132	15	190.593
Filled	140	During	18	39.0417	66.7083	15.7233	33.1733
Filled	140	Post	6	18	20.9571	8.5557	21.9931
Filled	150	Pre	3	34	33.0454	19.0788	82.0894
Filled	150	During	10	30.075	33.7573	10.675	24.1485
Filled	150	Post	5	33.75	31.5089	14.0912	39.1235
Drained	0	During	1	30
Drained	10	During	1	3
Drained	20	During	4	73.5	96.1717	48.0859	153.031
Drained	30	Pre	2	151.5	210.011	148.5	1886.87
Drained	30	During	4	45.375	45.0729	22.5364	71.721
Drained	30	Post	1	120
Drained	40	During	2	55.5	6.36396	4.5	57.1779
Drained	40	Post	2	4.5	2.12132	1.5	19.0593
Drained	50	Pre	1	36
Drained	50	During	5	22.5	29.0861	13.0077	36.1151
Drained	50	Post	1	30
Drained	60	Pre	3	234	194.7	112.41	483.661
Drained	60	During	5	77.1	138.681	62.0202	172.196
Drained	60	Post	1	21
Drained	70	Pre	2	105	4.24264	3	38.1186
Drained	70	During	4	79.125	135.573	67.7865	215.727
Drained	70	Post	2	16.5	10.6066	7.5	95.2965
Drained	80	Pre	3	96	125.284	72.3326	311.222
Drained	80	During	8	123.844	173.678	61.4045	145.198
Drained	80	Post	3	20	24.2487	14	60.2371
Drained	90	Pre	1	72
Drained	90	During	6	95	104.573	42.6919	109.743
Drained	90	Post	6	10	14.7479	6.0208	15.477
Drained	100	Pre	2	228	237.588	168	2134.64
Drained	100	During	5	15	18.735	8.37854	23.2626
Drained	100	Post	2	16.5	6.36396	4.5	57.1779
Drained	110	Pre	3	44	27.0555	15.6205	67.2096
Drained	110	During	3	27	29.5466	17.0587	73.3978
Drained	110	Post	4	21	14.2829	7.14143	22.7272
Drained	120	Pre	3	24	12	6.9282	29.8097
Drained	120	During	4	15.375	11.898	5.949	18.9324
Drained	120	Post	3	57.25	75.7921	43.7586	188.278
Drained	130	Pre	1	192
Drained	130	During	6	52.5	65.0592	26.5603	68.2754
Drained	130	Post	2	37.5	27.5772	19.5	247.771
Drained	140	Pre	2	96	76.3675	54	686.135
Drained	140	During	6	45	30.4762	12.4419	31.9828
Drained	140	Post	1	150
Drained	150	Pre	2	42	42.4264	30	381.186
Drained	150	During	4	78.375	75.7005	37.8502	120.456
Drained	150	Post	4	15	12.7279	6.36396	20.253

## Sheet: zebra_binary
Status	Treatment	Site	Distance	bin
Pre	Matrix	Jericho	0	1
Pre	Matrix	Jericho	10	1
Pre	Matrix	Jericho	20	1
Pre	Matrix	Jericho	30	0
Pre	Matrix	Jericho	40	1
Pre	Matrix	Jericho	50	0
Pre	Matrix	Jericho	60	0
Pre	Matrix	Jericho	70	0
Pre	Matrix	Jericho	80	1
Pre	Matrix	Jericho	90	0
Pre	Matrix	Jericho	100	0
Pre	Matrix	Jericho	110	1
Pre	Matrix	Jericho	120	0
Pre	Matrix	Jericho	130	0
Pre	Matrix	Jericho	140	1
Pre	Matrix	Jericho	150	0
Pre	Matrix	Kambi	0	0
Pre	Matrix	Kambi	10	0
Pre	Matrix	Kambi	20	0
Pre	Matrix	Kambi	30	0
Pre	Matrix	Kambi	40	0
Pre	Matrix	Kambi	50	0
Pre	Matrix	Kambi	60	0
Pre	Matrix	Kambi	70	0
Pre	Matrix	Kambi	80	0
Pre	Matrix	Kambi	90	0
Pre	Matrix	Kambi	100	0
Pre	Matrix	Kambi	110	0
Pre	Matrix	Kambi	120	0
Pre	Matrix	Kambi	130	0
Pre	Matrix	Kambi	140	0
Pre	Matrix	Kambi	150	0
Pre	Matrix	Oscar	0	1
Pre	Matrix	Oscar	10	0
Pre	Matrix	Oscar	20	1
Pre	Matrix	Oscar	30	0
Pre	Matrix	Oscar	40	1
Pre	Matrix	Oscar	50	1
Pre	Matrix	Oscar	60	1
Pre	Matrix	Oscar	70	0
Pre	Matrix	Oscar	80	0
Pre	Matrix	Oscar	90	0
Pre	Matrix	Oscar	100	1
Pre	Matrix	Oscar	110	1
Pre	Matrix	Oscar	120	1
Pre	Matrix	Oscar	130	1
Pre	Matrix	Oscar	140	0
Pre	Matrix	Oscar	150	1
Pre	Matrix	Sidai	0	1
Pre	Matrix	Sidai	10	1
Pre	Matrix	Sidai	20	0
Pre	Matrix	Sidai	30	0
Pre	Matrix	Sidai	40	0
Pre	Matrix	Sidai	50	0
Pre	Matrix	Sidai	60	1
Pre	Matrix	Sidai	70	0
Pre	Matrix	Sidai	80	0
Pre	Matrix	Sidai	90	0
Pre	Matrix	Sidai	100	0
Pre	Matrix	Sidai	110	1
Pre	Matrix	Sidai	120	0
Pre	Matrix	Sidai	130	0
Pre	Matrix	Sidai	140	0
Pre	Matrix	Sidai	150	1
Pre	Matrix	Tangi	0	1
Pre	Matrix	Tangi	10	0
Pre	Matrix	Tangi	20	1
Pre	Matrix	Tangi	30	0
Pre	Matrix	Tangi	40	1
Pre	Matrix	Tangi	50	1
Pre	Matrix	Tangi	60	0
Pre	Matrix	Tangi	70	0
Pre	Matrix	Tangi	80	0
Pre	Matrix	Tangi	90	1
Pre	Matrix	Tangi	100	0
Pre	Matrix	Tangi	110	0
Pre	Matrix	Tangi	120	1
Pre	Matrix	Tangi	130	0
Pre	Matrix	Tangi	140	1
Pre	Matrix	Tangi	150	1
Pre	Filled	Jericho	0	0
Pre	Filled	Jericho	10	0
Pre	Filled	Jericho	20	1
Pre	Filled	Jericho	30	1
Pre	Filled	Jericho	40	0
Pre	Filled	Jericho	50	0
Pre	Filled	Jericho	60	1
Pre	Filled	Jericho	70	1
Pre	Filled	Jericho	80	1
Pre	Filled	Jericho	90	0
Pre	Filled	Jericho	100	1
Pre	Filled	Jericho	110	1
Pre	Filled	Jericho	120	0
Pre	Filled	Jericho	130	0
Pre	Filled	Jericho	140	1
Pre	Filled	Jericho	150	1
Pre	Filled	Kambi	0	0
Pre	Filled	Kambi	10	0
Pre	Filled	Kambi	20	0
Pre	Filled	Kambi	30	1
Pre	Filled	Kambi	40	0
Pre	Filled	Kambi	50	1
Pre	Filled	Kambi	60	1
Pre	Filled	Kambi	70	0
Pre	Filled	Kambi	80	0
Pre	Filled	Kambi	90	1
Pre	Filled	Kambi	100	1
Pre	Filled	Kambi	110	0
Pre	Filled	Kambi	120	0
Pre	Filled	Kambi	130	0
Pre	Filled	Kambi	140	0
Pre	Filled	Kambi	150	0
Pre	Filled	Oscar	0	0
Pre	Filled	Oscar	10	0
Pre	Filled	Oscar	20	0
Pre	Filled	Oscar	30	0
Pre	Filled	Oscar	40	0
Pre	Filled	Oscar	50	1
Pre	Filled	Oscar	60	1
Pre	Filled	Oscar	70	1
Pre	Filled	Oscar	80	0
Pre	Filled	Oscar	90	1
Pre	Filled	Oscar	100	1
Pre	Filled	Oscar	110	0
Pre	Filled	Oscar	120	0
Pre	Filled	Oscar	130	1
Pre	Filled	Oscar	140	0
Pre	Filled	Oscar	150	0
Pre	Filled	Sidai	0	0
Pre	Filled	Sidai	10	0
Pre	Filled	Sidai	20	1
Pre	Filled	Sidai	30	0
Pre	Filled	Sidai	40	1
Pre	Filled	Sidai	50	0
Pre	Filled	Sidai	60	1
Pre	Filled	Sidai	70	0
Pre	Filled	Sidai	80	1
Pre	Filled	Sidai	90	0
Pre	Filled	Sidai	100	1
Pre	Filled	Sidai	110	1
Pre	Filled	Sidai	120	1
Pre	Filled	Sidai	130	0
Pre	Filled	Sidai	140	0
Pre	Filled	Sidai	150	1
Pre	Filled	Tangi	0	0
Pre	Filled	Tangi	10	0
Pre	Filled	Tangi	20	0
Pre	Filled	Tangi	30	1
Pre	Filled	Tangi	40	1
Pre	Filled	Tangi	50	1
Pre	Filled	Tangi	60	0
Pre	Filled	Tangi	70	1
Pre	Filled	Tangi	80	1
Pre	Filled	Tangi	90	1
Pre	Filled	Tangi	100	0
Pre	Filled	Tangi	110	1
Pre	Filled	Tangi	120	1
Pre	Filled	Tangi	130	0
Pre	Filled	Tangi	140	1
Pre	Filled	Tangi	150	1
Pre	Drained	Jericho	0	0
Pre	Drained	Jericho	10	0
Pre	Drained	Jericho	20	0
Pre	Drained	Jericho	30	0
Pre	Drained	Jericho	40	0
Pre	Drained	Jericho	50	0
Pre	Drained	Jericho	60	1
Pre	Drained	Jericho	70	0
Pre	Drained	Jericho	80	1
Pre	Drained	Jericho	90	0
Pre	Drained	Jericho	100	0
Pre	Drained	Jericho	110	1
Pre	Drained	Jericho	120	1
Pre	Drained	Jericho	130	1
Pre	Drained	Jericho	140	1
Pre	Drained	Jericho	150	0
Pre	Drained	Kambi	0	0
Pre	Drained	Kambi	10	0
Pre	Drained	Kambi	20	0
Pre	Drained	Kambi	30	0
Pre	Drained	Kambi	40	0
Pre	Drained	Kambi	50	0
Pre	Drained	Kambi	60	0
Pre	Drained	Kambi	70	0
Pre	Drained	Kambi	80	1
Pre	Drained	Kambi	90	0
Pre	Drained	Kambi	100	1
Pre	Drained	Kambi	110	1
Pre	Drained	Kambi	120	0
Pre	Drained	Kambi	130	0
Pre	Drained	Kambi	140	0
Pre	Drained	Kambi	150	0
Pre	Drained	Oscar	0	0
Pre	Drained	Oscar	10	0
Pre	Drained	Oscar	20	0
Pre	Drained	Oscar	30	1
Pre	Drained	Oscar	40	0
Pre	Drained	Oscar	50	0
Pre	Drained	Oscar	60	1
Pre	Drained	Oscar	70	1
Pre	Drained	Oscar	80	0
Pre	Drained	Oscar	90	0
Pre	Drained	Oscar	100	0
Pre	Drained	Oscar	110	0
Pre	Drained	Oscar	120	1
Pre	Drained	Oscar	130	0
Pre	Drained	Oscar	140	0
Pre	Drained	Oscar	150	1
Pre	Drained	Sidai	0	0
Pre	Drained	Sidai	10	0
Pre	Drained	Sidai	20	0
Pre	Drained	Sidai	30	0
Pre	Drained	Sidai	40	0
Pre	Drained	Sidai	50	0
Pre	Drained	Sidai	60	0
Pre	Drained	Sidai	70	0
Pre	Drained	Sidai	80	0
Pre	Drained	Sidai	90	0
Pre	Drained	Sidai	100	0
Pre	Drained	Sidai	110	0
Pre	Drained	Sidai	120	0
Pre	Drained	Sidai	130	0
Pre	Drained	Sidai	140	0
Pre	Drained	Sidai	150	0
Pre	Drained	Tangi	0	0
Pre	Drained	Tangi	10	0
Pre	Drained	Tangi	20	0
Pre	Drained	Tangi	30	1
Pre	Drained	Tangi	40	0
Pre	Drained	Tangi	50	1
Pre	Drained	Tangi	60	1
Pre	Drained	Tangi	70	1
Pre	Drained	Tangi	80	1
Pre	Drained	Tangi	90	1
Pre	Drained	Tangi	100	1
Pre	Drained	Tangi	110	1
Pre	Drained	Tangi	120	1
Pre	Drained	Tangi	130	0
Pre	Drained	Tangi	140	1
Pre	Drained	Tangi	150	1
During	Matrix	Jericho	0	1
During	Matrix	Jericho	10	1
During	Matrix	Jericho	20	1
During	Matrix	Jericho	30	0
During	Matrix	Jericho	40	1
During	Matrix	Jericho	50	1
During	Matrix	Jericho	60	1
During	Matrix	Jericho	70	1
During	Matrix	Jericho	80	1
During	Matrix	Jericho	90	0
During	Matrix	Jericho	100	0
During	Matrix	Jericho	110	1
During	Matrix	Jericho	120	0
During	Matrix	Jericho	130	0
During	Matrix	Jericho	140	0
During	Matrix	Jericho	150	1
During	Matrix	Kambi	0	0
During	Matrix	Kambi	10	0
During	Matrix	Kambi	20	0
During	Matrix	Kambi	30	0
During	Matrix	Kambi	40	0
During	Matrix	Kambi	50	0
During	Matrix	Kambi	60	0
During	Matrix	Kambi	70	0
During	Matrix	Kambi	80	0
During	Matrix	Kambi	90	0
During	Matrix	Kambi	100	0
During	Matrix	Kambi	110	0
During	Matrix	Kambi	120	0
During	Matrix	Kambi	130	0
During	Matrix	Kambi	140	0
During	Matrix	Kambi	150	0
During	Matrix	Oscar	0	0
During	Matrix	Oscar	10	0
During	Matrix	Oscar	20	0
During	Matrix	Oscar	30	0
During	Matrix	Oscar	40	0
During	Matrix	Oscar	50	1
During	Matrix	Oscar	60	0
During	Matrix	Oscar	70	0
During	Matrix	Oscar	80	0
During	Matrix	Oscar	90	0
During	Matrix	Oscar	100	0
During	Matrix	Oscar	110	0
During	Matrix	Oscar	120	0
During	Matrix	Oscar	130	0
During	Matrix	Oscar	140	1
During	Matrix	Oscar	150	0
During	Matrix	Sidai	0	1
During	Matrix	Sidai	10	1
During	Matrix	Sidai	20	1
During	Matrix	Sidai	30	0
During	Matrix	Sidai	40	0
During	Matrix	Sidai	50	0
During	Matrix	Sidai	60	1
During	Matrix	Sidai	70	0
During	Matrix	Sidai	80	0
During	Matrix	Sidai	90	0
During	Matrix	Sidai	100	0
During	Matrix	Sidai	110	0
During	Matrix	Sidai	120	0
During	Matrix	Sidai	130	0
During	Matrix	Sidai	140	0
During	Matrix	Sidai	150	0
During	Matrix	Tangi	0	1
During	Matrix	Tangi	10	0
During	Matrix	Tangi	20	1
During	Matrix	Tangi	30	0
During	Matrix	Tangi	40	0
During	Matrix	Tangi	50	1
During	Matrix	Tangi	60	0
During	Matrix	Tangi	70	0
During	Matrix	Tangi	80	0
During	Matrix	Tangi	90	0
During	Matrix	Tangi	100	1
During	Matrix	Tangi	110	0
During	Matrix	Tangi	120	1
During	Matrix	Tangi	130	0
During	Matrix	Tangi	140	1
During	Matrix	Tangi	150	1
During	Filled	Jericho	0	0
During	Filled	Jericho	10	0
During	Filled	Jericho	20	0
During	Filled	Jericho	30	0
During	Filled	Jericho	40	1
During	Filled	Jericho	50	0
During	Filled	Jericho	60	0
During	Filled	Jericho	70	0
During	Filled	Jericho	80	1
During	Filled	Jericho	90	1
During	Filled	Jericho	100	1
During	Filled	Jericho	110	0
During	Filled	Jericho	120	1
During	Filled	Jericho	130	1
During	Filled	Jericho	140	1
During	Filled	Jericho	150	1
During	Filled	Kambi	0	0
During	Filled	Kambi	10	0
During	Filled	Kambi	20	0
During	Filled	Kambi	30	0
During	Filled	Kambi	40	0
During	Filled	Kambi	50	0
During	Filled	Kambi	60	0
During	Filled	Kambi	70	0
During	Filled	Kambi	80	0
During	Filled	Kambi	90	0
During	Filled	Kambi	100	0
During	Filled	Kambi	110	0
During	Filled	Kambi	120	0
During	Filled	Kambi	130	0
During	Filled	Kambi	140	0
During	Filled	Kambi	150	0
During	Filled	Oscar	0	0
During	Filled	Oscar	10	0
During	Filled	Oscar	20	0
During	Filled	Oscar	30	0
During	Filled	Oscar	40	0
During	Filled	Oscar	50	0
During	Filled	Oscar	60	1
During	Filled	Oscar	70	0
During	Filled	Oscar	80	0
During	Filled	Oscar	90	1
During	Filled	Oscar	100	1
During	Filled	Oscar	110	0
During	Filled	Oscar	120	1
During	Filled	Oscar	130	0
During	Filled	Oscar	140	1
During	Filled	Oscar	150	0
During	Filled	Sidai	0	0
During	Filled	Sidai	10	0
During	Filled	Sidai	20	0
During	Filled	Sidai	30	0
During	Filled	Sidai	40	0
During	Filled	Sidai	50	1
During	Filled	Sidai	60	0
During	Filled	Sidai	70	1
During	Filled	Sidai	80	0
During	Filled	Sidai	90	0
During	Filled	Sidai	100	1
During	Filled	Sidai	110	0
During	Filled	Sidai	120	1
During	Filled	Sidai	130	0
During	Filled	Sidai	140	0
During	Filled	Sidai	150	1
During	Filled	Tangi	0	0
During	Filled	Tangi	10	1
During	Filled	Tangi	20	1
During	Filled	Tangi	30	1
During	Filled	Tangi	40	1
During	Filled	Tangi	50	1
During	Filled	Tangi	60	1
During	Filled	Tangi	70	1
During	Filled	Tangi	80	0
During	Filled	Tangi	90	0
During	Filled	Tangi	100	1
During	Filled	Tangi	110	1
During	Filled	Tangi	120	1
During	Filled	Tangi	130	1
During	Filled	Tangi	140	1
During	Filled	Tangi	150	1
During	Drained	Jericho	0	0
During	Drained	Jericho	10	0
During	Drained	Jericho	20	0
During	Drained	Jericho	30	0
During	Drained	Jericho	40	1
During	Drained	Jericho	50	0
During	Drained	Jericho	60	0
During	Drained	Jericho	70	0
During	Drained	Jericho	80	1
During	Drained	Jericho	90	0
During	Drained	Jericho	100	0
During	Drained	Jericho	110	0
During	Drained	Jericho	120	1
During	Drained	Jericho	130	0
During	Drained	Jericho	140	0
During	Drained	Jericho	150	0
During	Drained	Kambi	0	1
During	Drained	Kambi	10	0
During	Drained	Kambi	20	1
During	Drained	Kambi	30	0
During	Drained	Kambi	40	0
During	Drained	Kambi	50	1
During	Drained	Kambi	60	0
During	Drained	Kambi	70	0
During	Drained	Kambi	80	0
During	Drained	Kambi	90	0
During	Drained	Kambi	100	0
During	Drained	Kambi	110	0
During	Drained	Kambi	120	0
During	Drained	Kambi	130	0
During	Drained	Kambi	140	1
During	Drained	Kambi	150	0
During	Drained	Oscar	0	0
During	Drained	Oscar	10	0
During	Drained	Oscar	20	0
During	Drained	Oscar	30	0
During	Drained	Oscar	40	0
During	Drained	Oscar	50	0
During	Drained	Oscar	60	0
During	Drained	Oscar	70	0
During	Drained	Oscar	80	0
During	Drained	Oscar	90	0
During	Drained	Oscar	100	0
During	Drained	Oscar	110	0
During	Drained	Oscar	120	0
During	Drained	Oscar	130	0
During	Drained	Oscar	140	0
During	Drained	Oscar	150	0
During	Drained	Sidai	0	0
During	Drained	Sidai	10	0
During	Drained	Sidai	20	0
During	Drained	Sidai	30	0
During	Drained	Sidai	40	0
During	Drained	Sidai	50	0
During	Drained	Sidai	60	0
During	Drained	Sidai	70	0
During	Drained	Sidai	80	0
During	Drained	Sidai	90	1
During	Drained	Sidai	100	1
During	Drained	Sidai	110	0
During	Drained	Sidai	120	1
During	Drained	Sidai	130	0
During	Drained	Sidai	140	0
During	Drained	Sidai	150	0
During	Drained	Tangi	0	0
During	Drained	Tangi	10	0
During	Drained	Tangi	20	1
During	Drained	Tangi	30	1
During	Drained	Tangi	40	0
During	Drained	Tangi	50	0
During	Drained	Tangi	60	0
During	Drained	Tangi	70	0
During	Drained	Tangi	80	0
During	Drained	Tangi	90	0
During	Drained	Tangi	100	0
During	Drained	Tangi	110	0
During	Drained	Tangi	120	0
During	Drained	Tangi	130	0
During	Drained	Tangi	140	1
During	Drained	Tangi	150	1
During	Matrix	Jericho	0	1
During	Matrix	Jericho	10	1
During	Matrix	Jericho	20	0
During	Matrix	Jericho	30	0
During	Matrix	Jericho	40	1
During	Matrix	Jericho	50	0
During	Matrix	Jericho	60	1
During	Matrix	Jericho	70	1
During	Matrix	Jericho	80	0
During	Matrix	Jericho	90	0
During	Matrix	Jericho	100	1
During	Matrix	Jericho	110	0
During	Matrix	Jericho	120	1
During	Matrix	Jericho	130	0
During	Matrix	Jericho	140	0
During	Matrix	Jericho	150	1
During	Matrix	Kambi	0	0
During	Matrix	Kambi	10	0
During	Matrix	Kambi	20	0
During	Matrix	Kambi	30	0
During	Matrix	Kambi	40	0
During	Matrix	Kambi	50	0
During	Matrix	Kambi	60	0
During	Matrix	Kambi	70	0
During	Matrix	Kambi	80	0
During	Matrix	Kambi	90	0
During	Matrix	Kambi	100	0
During	Matrix	Kambi	110	0
During	Matrix	Kambi	120	0
During	Matrix	Kambi	130	0
During	Matrix	Kambi	140	1
During	Matrix	Kambi	150	0
During	Matrix	Oscar	0	1
During	Matrix	Oscar	10	0
During	Matrix	Oscar	20	0
During	Matrix	Oscar	30	1
During	Matrix	Oscar	40	1
During	Matrix	Oscar	50	0
During	Matrix	Oscar	60	0
During	Matrix	Oscar	70	0
During	Matrix	Oscar	80	0
During	Matrix	Oscar	90	0
During	Matrix	Oscar	100	0
During	Matrix	Oscar	110	0
During	Matrix	Oscar	120	1
During	Matrix	Oscar	130	1
During	Matrix	Oscar	140	1
During	Matrix	Oscar	150	0
During	Matrix	Sidai	0	0
During	Matrix	Sidai	10	0
During	Matrix	Sidai	20	0
During	Matrix	Sidai	30	0
During	Matrix	Sidai	40	0
During	Matrix	Sidai	50	0
During	Matrix	Sidai	60	0
During	Matrix	Sidai	70	0
During	Matrix	Sidai	80	0
During	Matrix	Sidai	90	0
During	Matrix	Sidai	100	1
During	Matrix	Sidai	110	0
During	Matrix	Sidai	120	0
During	Matrix	Sidai	130	1
During	Matrix	Sidai	140	0
During	Matrix	Sidai	150	0
During	Matrix	Tangi	0	0
During	Matrix	Tangi	10	0
During	Matrix	Tangi	20	0
During	Matrix	Tangi	30	0
During	Matrix	Tangi	40	0
During	Matrix	Tangi	50	1
During	Matrix	Tangi	60	1
During	Matrix	Tangi	70	0
During	Matrix	Tangi	80	0
During	Matrix	Tangi	90	0
During	Matrix	Tangi	100	0
During	Matrix	Tangi	110	0
During	Matrix	Tangi	120	0
During	Matrix	Tangi	130	1
During	Matrix	Tangi	140	0
During	Matrix	Tangi	150	1
During	Filled	Jericho	0	0
During	Filled	Jericho	10	1
During	Filled	Jericho	20	1
During	Filled	Jericho	30	1
During	Filled	Jericho	40	0
During	Filled	Jericho	50	1
During	Filled	Jericho	60	1
During	Filled	Jericho	70	1
During	Filled	Jericho	80	0
During	Filled	Jericho	90	1
During	Filled	Jericho	100	1
During	Filled	Jericho	110	1
During	Filled	Jericho	120	1
During	Filled	Jericho	130	1
During	Filled	Jericho	140	1
During	Filled	Jericho	150	1
During	Filled	Kambi	0	0
During	Filled	Kambi	10	0
During	Filled	Kambi	20	0
During	Filled	Kambi	30	1
During	Filled	Kambi	40	1
During	Filled	Kambi	50	0
During	Filled	Kambi	60	0
During	Filled	Kambi	70	0
During	Filled	Kambi	80	1
During	Filled	Kambi	90	1
During	Filled	Kambi	100	0
During	Filled	Kambi	110	0
During	Filled	Kambi	120	1
During	Filled	Kambi	130	0
During	Filled	Kambi	140	1
During	Filled	Kambi	150	0
During	Filled	Oscar	0	0
During	Filled	Oscar	10	0
During	Filled	Oscar	20	0
During	Filled	Oscar	30	1
During	Filled	Oscar	40	1
During	Filled	Oscar	50	0
During	Filled	Oscar	60	1
During	Filled	Oscar	70	1
During	Filled	Oscar	80	1
During	Filled	Oscar	90	1
During	Filled	Oscar	100	0
During	Filled	Oscar	110	1
During	Filled	Oscar	120	1
During	Filled	Oscar	130	1
During	Filled	Oscar	140	1
During	Filled	Oscar	150	1
During	Filled	Sidai	0	0
During	Filled	Sidai	10	0
During	Filled	Sidai	20	0
During	Filled	Sidai	30	0
During	Filled	Sidai	40	1
During	Filled	Sidai	50	0
During	Filled	Sidai	60	1
During	Filled	Sidai	70	1
During	Filled	Sidai	80	1
During	Filled	Sidai	90	1
During	Filled	Sidai	100	0
During	Filled	Sidai	110	0
During	Filled	Sidai	120	0
During	Filled	Sidai	130	0
During	Filled	Sidai	140	1
During	Filled	Sidai	150	0
During	Filled	Tangi	0	0
During	Filled	Tangi	10	0
During	Filled	Tangi	20	0
During	Filled	Tangi	30	0
During	Filled	Tangi	40	0
During	Filled	Tangi	50	0
During	Filled	Tangi	60	0
During	Filled	Tangi	70	0
During	Filled	Tangi	80	0
During	Filled	Tangi	90	1
During	Filled	Tangi	100	1
During	Filled	Tangi	110	1
During	Filled	Tangi	120	0
During	Filled	Tangi	130	0
During	Filled	Tangi	140	1
During	Filled	Tangi	150	1
During	Drained	Jericho	0	0
During	Drained	Jericho	10	0
During	Drained	Jericho	20	1
During	Drained	Jericho	30	1
During	Drained	Jericho	40	0
During	Drained	Jericho	50	0
During	Drained	Jericho	60	0
During	Drained	Jericho	70	1
During	Drained	Jericho	80	1
During	Drained	Jericho	90	1
During	Drained	Jericho	100	0
During	Drained	Jericho	110	1
During	Drained	Jericho	120	1
During	Drained	Jericho	130	1
During	Drained	Jericho	140	0
During	Drained	Jericho	150	1
During	Drained	Kambi	0	0
During	Drained	Kambi	10	0
During	Drained	Kambi	20	0
During	Drained	Kambi	30	0
During	Drained	Kambi	40	0
During	Drained	Kambi	50	1
During	Drained	Kambi	60	0
During	Drained	Kambi	70	0
During	Drained	Kambi	80	0
During	Drained	Kambi	90	0
During	Drained	Kambi	100	0
During	Drained	Kambi	110	1
During	Drained	Kambi	120	0
During	Drained	Kambi	130	0
During	Drained	Kambi	140	0
During	Drained	Kambi	150	0
During	Drained	Oscar	0	0
During	Drained	Oscar	10	0
During	Drained	Oscar	20	0
During	Drained	Oscar	30	1
During	Drained	Oscar	40	0
During	Drained	Oscar	50	0
During	Drained	Oscar	60	0
During	Drained	Oscar	70	0
During	Drained	Oscar	80	1
During	Drained	Oscar	90	0
During	Drained	Oscar	100	0
During	Drained	Oscar	110	0
During	Drained	Oscar	120	0
During	Drained	Oscar	130	0
During	Drained	Oscar	140	0
During	Drained	Oscar	150	0
During	Drained	Sidai	0	0
During	Drained	Sidai	10	0
During	Drained	Sidai	20	0
During	Drained	Sidai	30	0
During	Drained	Sidai	40	0
During	Drained	Sidai	50	0
During	Drained	Sidai	60	0
During	Drained	Sidai	70	0
During	Drained	Sidai	80	0
During	Drained	Sidai	90	0
During	Drained	Sidai	100	1
During	Drained	Sidai	110	0
During	Drained	Sidai	120	0
During	Drained	Sidai	130	0
During	Drained	Sidai	140	0
During	Drained	Sidai	150	0
During	Drained	Tangi	0	0
During	Drained	Tangi	10	0
During	Drained	Tangi	20	0
During	Drained	Tangi	30	0
During	Drained	Tangi	40	0
During	Drained	Tangi	50	0
During	Drained	Tangi	60	1
During	Drained	Tangi	70	0
During	Drained	Tangi	80	1
During	Drained	Tangi	90	1
During	Drained	Tangi	100	0
During	Drained	Tangi	110	0
During	Drained	Tangi	120	0
During	Drained	Tangi	130	1
During	Drained	Tangi	140	1
During	Drained	Tangi	150	1
During	Matrix	Jericho	0	0
During	Matrix	Jericho	10	0
During	Matrix	Jericho	20	0
During	Matrix	Jericho	30	0
During	Matrix	Jericho	40	0
During	Matrix	Jericho	50	0
During	Matrix	Jericho	60	0
During	Matrix	Jericho	70	0
During	Matrix	Jericho	80	0
During	Matrix	Jericho	90	0
During	Matrix	Jericho	100	0
During	Matrix	Jericho	110	0
During	Matrix	Jericho	120	0
During	Matrix	Jericho	130	0
During	Matrix	Jericho	140	0
During	Matrix	Jericho	150	0
During	Matrix	Kambi	0	0
During	Matrix	Kambi	10	0
During	Matrix	Kambi	20	0
During	Matrix	Kambi	30	0
During	Matrix	Kambi	40	0
During	Matrix	Kambi	50	0
During	Matrix	Kambi	60	0
During	Matrix	Kambi	70	0
During	Matrix	Kambi	80	0
During	Matrix	Kambi	90	0
During	Matrix	Kambi	100	0
During	Matrix	Kambi	110	0
During	Matrix	Kambi	120	0
During	Matrix	Kambi	130	0
During	Matrix	Kambi	140	0
During	Matrix	Kambi	150	1
During	Matrix	Oscar	0	0
During	Matrix	Oscar	10	0
During	Matrix	Oscar	20	0
During	Matrix	Oscar	30	0
During	Matrix	Oscar	40	0
During	Matrix	Oscar	50	0
During	Matrix	Oscar	60	0
During	Matrix	Oscar	70	0
During	Matrix	Oscar	80	0
During	Matrix	Oscar	90	0
During	Matrix	Oscar	100	0
During	Matrix	Oscar	110	1
During	Matrix	Oscar	120	0
During	Matrix	Oscar	130	0
During	Matrix	Oscar	140	0
During	Matrix	Oscar	150	0
During	Matrix	Sidai	0	0
During	Matrix	Sidai	10	0
During	Matrix	Sidai	20	0
During	Matrix	Sidai	30	0
During	Matrix	Sidai	40	0
During	Matrix	Sidai	50	0
During	Matrix	Sidai	60	0
During	Matrix	Sidai	70	0
During	Matrix	Sidai	80	0
During	Matrix	Sidai	90	0
During	Matrix	Sidai	100	1
During	Matrix	Sidai	110	0
During	Matrix	Sidai	120	0
During	Matrix	Sidai	130	0
During	Matrix	Sidai	140	0
During	Matrix	Sidai	150	0
During	Matrix	Tangi	0	0
During	Matrix	Tangi	10	0
During	Matrix	Tangi	20	0
During	Matrix	Tangi	30	0
During	Matrix	Tangi	40	1
During	Matrix	Tangi	50	0
During	Matrix	Tangi	60	0
During	Matrix	Tangi	70	0
During	Matrix	Tangi	80	1
During	Matrix	Tangi	90	0
During	Matrix	Tangi	100	0
During	Matrix	Tangi	110	0
During	Matrix	Tangi	120	0
During	Matrix	Tangi	130	0
During	Matrix	Tangi	140	0
During	Matrix	Tangi	150	0
During	Filled	Jericho	0	0
During	Filled	Jericho	10	0
During	Filled	Jericho	20	0
During	Filled	Jericho	30	0
During	Filled	Jericho	40	0
During	Filled	Jericho	50	0
During	Filled	Jericho	60	0
During	Filled	Jericho	70	0
During	Filled	Jericho	80	0
During	Filled	Jericho	90	1
During	Filled	Jericho	100	1
During	Filled	Jericho	110	1
During	Filled	Jericho	120	0
During	Filled	Jericho	130	0
During	Filled	Jericho	140	0
During	Filled	Jericho	150	0
During	Filled	Kambi	0	0
During	Filled	Kambi	10	0
During	Filled	Kambi	20	1
During	Filled	Kambi	30	0
During	Filled	Kambi	40	0
During	Filled	Kambi	50	1
During	Filled	Kambi	60	0
During	Filled	Kambi	70	1
During	Filled	Kambi	80	0
During	Filled	Kambi	90	1
During	Filled	Kambi	100	1
During	Filled	Kambi	110	1
During	Filled	Kambi	120	1
During	Filled	Kambi	130	1
During	Filled	Kambi	140	1
During	Filled	Kambi	150	1
During	Filled	Oscar	0	0
During	Filled	Oscar	10	1
During	Filled	Oscar	20	0
During	Filled	Oscar	30	0
During	Filled	Oscar	40	0
During	Filled	Oscar	50	0
During	Filled	Oscar	60	0
During	Filled	Oscar	70	1
During	Filled	Oscar	80	0
During	Filled	Oscar	90	0
During	Filled	Oscar	100	0
During	Filled	Oscar	110	0
During	Filled	Oscar	120	0
During	Filled	Oscar	130	0
During	Filled	Oscar	140	0
During	Filled	Oscar	150	0
During	Filled	Sidai	0	0
During	Filled	Sidai	10	0
During	Filled	Sidai	20	0
During	Filled	Sidai	30	0
During	Filled	Sidai	40	0
During	Filled	Sidai	50	1
During	Filled	Sidai	60	1
During	Filled	Sidai	70	1
During	Filled	Sidai	80	1
During	Filled	Sidai	90	1
During	Filled	Sidai	100	0
During	Filled	Sidai	110	1
During	Filled	Sidai	120	1
During	Filled	Sidai	130	0
During	Filled	Sidai	140	1
During	Filled	Sidai	150	0
During	Filled	Tangi	0	0
During	Filled	Tangi	10	0
During	Filled	Tangi	20	0
During	Filled	Tangi	30	0
During	Filled	Tangi	40	0
During	Filled	Tangi	50	0
During	Filled	Tangi	60	1
During	Filled	Tangi	70	1
During	Filled	Tangi	80	0
During	Filled	Tangi	90	0
During	Filled	Tangi	100	1
During	Filled	Tangi	110	0
During	Filled	Tangi	120	0
During	Filled	Tangi	130	1
During	Filled	Tangi	140	1
During	Filled	Tangi	150	1
During	Drained	Jericho	0	0
During	Drained	Jericho	10	0
During	Drained	Jericho	20	1
During	Drained	Jericho	30	0
During	Drained	Jericho	40	1
During	Drained	Jericho	50	0
During	Drained	Jericho	60	0
During	Drained	Jericho	70	0
During	Drained	Jericho	80	0
During	Drained	Jericho	90	0
During	Drained	Jericho	100	0
During	Drained	Jericho	110	0
During	Drained	Jericho	120	0
During	Drained	Jericho	130	1
During	Drained	Jericho	140	0
During	Drained	Jericho	150	0
During	Drained	Kambi	0	0
During	Drained	Kambi	10	0
During	Drained	Kambi	20	0
During	Drained	Kambi	30	0
During	Drained	Kambi	40	0
During	Drained	Kambi	50	0
During	Drained	Kambi	60	0
During	Drained	Kambi	70	0
During	Drained	Kambi	80	1
During	Drained	Kambi	90	1
During	Drained	Kambi	100	0
During	Drained	Kambi	110	0
During	Drained	Kambi	120	0
During	Drained	Kambi	130	0
During	Drained	Kambi	140	0
During	Drained	Kambi	150	1
During	Drained	Oscar	0	0
During	Drained	Oscar	10	0
During	Drained	Oscar	20	0
During	Drained	Oscar	30	0
During	Drained	Oscar	40	0
During	Drained	Oscar	50	0
During	Drained	Oscar	60	0
During	Drained	Oscar	70	0
During	Drained	Oscar	80	0
During	Drained	Oscar	90	0
During	Drained	Oscar	100	0
During	Drained	Oscar	110	0
During	Drained	Oscar	120	0
During	Drained	Oscar	130	0
During	Drained	Oscar	140	0
During	Drained	Oscar	150	0
During	Drained	Sidai	0	0
During	Drained	Sidai	10	1
During	Drained	Sidai	20	0
During	Drained	Sidai	30	0
During	Drained	Sidai	40	0
During	Drained	Sidai	50	0
During	Drained	Sidai	60	0
During	Drained	Sidai	70	0
During	Drained	Sidai	80	0
During	Drained	Sidai	90	0
During	Drained	Sidai	100	0
During	Drained	Sidai	110	0
During	Drained	Sidai	120	0
During	Drained	Sidai	130	0
During	Drained	Sidai	140	0
During	Drained	Sidai	150	0
During	Drained	Tangi	0	0
During	Drained	Tangi	10	0
During	Drained	Tangi	20	0
During	Drained	Tangi	30	1
During	Drained	Tangi	40	0
During	Drained	Tangi	50	0
During	Drained	Tangi	60	0
During	Drained	Tangi	70	0
During	Drained	Tangi	80	0
During	Drained	Tangi	90	0
During	Drained	Tangi	100	0
During	Drained	Tangi	110	0
During	Drained	Tangi	120	0
During	Drained	Tangi	130	1
During	Drained	Tangi	140	0
During	Drained	Tangi	150	0
During	Matrix	Jericho	0	0
During	Matrix	Jericho	10	0
During	Matrix	Jericho	20	0
During	Matrix	Jericho	30	0
During	Matrix	Jericho	40	0
During	Matrix	Jericho	50	0
During	Matrix	Jericho	60	0
During	Matrix	Jericho	70	0
During	Matrix	Jericho	80	0
During	Matrix	Jericho	90	1
During	Matrix	Jericho	100	0
During	Matrix	Jericho	110	0
During	Matrix	Jericho	120	0
During	Matrix	Jericho	130	0
During	Matrix	Jericho	140	0
During	Matrix	Jericho	150	0
During	Matrix	Kambi	0	0
During	Matrix	Kambi	10	0
During	Matrix	Kambi	20	1
During	Matrix	Kambi	30	0
During	Matrix	Kambi	40	0
During	Matrix	Kambi	50	0
During	Matrix	Kambi	60	0
During	Matrix	Kambi	70	0
During	Matrix	Kambi	80	0
During	Matrix	Kambi	90	0
During	Matrix	Kambi	100	0
During	Matrix	Kambi	110	1
During	Matrix	Kambi	120	1
During	Matrix	Kambi	130	0
During	Matrix	Kambi	140	0
During	Matrix	Kambi	150	0
During	Matrix	Oscar	0	0
During	Matrix	Oscar	10	0
During	Matrix	Oscar	20	0
During	Matrix	Oscar	30	0
During	Matrix	Oscar	40	0
During	Matrix	Oscar	50	0
During	Matrix	Oscar	60	0
During	Matrix	Oscar	70	0
During	Matrix	Oscar	80	0
During	Matrix	Oscar	90	0
During	Matrix	Oscar	100	0
During	Matrix	Oscar	110	0
During	Matrix	Oscar	120	0
During	Matrix	Oscar	130	0
During	Matrix	Oscar	140	0
During	Matrix	Oscar	150	0
During	Matrix	Sidai	0	0
During	Matrix	Sidai	10	1
During	Matrix	Sidai	20	0
During	Matrix	Sidai	30	0
During	Matrix	Sidai	40	1
During	Matrix	Sidai	50	0
During	Matrix	Sidai	60	1
During	Matrix	Sidai	70	0
During	Matrix	Sidai	80	0
During	Matrix	Sidai	90	0
During	Matrix	Sidai	100	0
During	Matrix	Sidai	110	0
During	Matrix	Sidai	120	1
During	Matrix	Sidai	130	0
During	Matrix	Sidai	140	0
During	Matrix	Sidai	150	0
During	Matrix	Tangi	0	0
During	Matrix	Tangi	10	0
During	Matrix	Tangi	20	0
During	Matrix	Tangi	30	0
During	Matrix	Tangi	40	0
During	Matrix	Tangi	50	1
During	Matrix	Tangi	60	0
During	Matrix	Tangi	70	1
During	Matrix	Tangi	80	0
During	Matrix	Tangi	90	0
During	Matrix	Tangi	100	0
During	Matrix	Tangi	110	0
During	Matrix	Tangi	120	0
During	Matrix	Tangi	130	0
During	Matrix	Tangi	140	0
During	Matrix	Tangi	150	0
During	Filled	Jericho	0	0
During	Filled	Jericho	10	0
During	Filled	Jericho	20	0
During	Filled	Jericho	30	0
During	Filled	Jericho	40	1
During	Filled	Jericho	50	0
During	Filled	Jericho	60	0
During	Filled	Jericho	70	0
During	Filled	Jericho	80	0
During	Filled	Jericho	90	0
During	Filled	Jericho	100	0
During	Filled	Jericho	110	0
During	Filled	Jericho	120	1
During	Filled	Jericho	130	1
During	Filled	Jericho	140	1
During	Filled	Jericho	150	0
During	Filled	Kambi	0	0
During	Filled	Kambi	10	0
During	Filled	Kambi	20	1
During	Filled	Kambi	30	1
During	Filled	Kambi	40	0
During	Filled	Kambi	50	1
During	Filled	Kambi	60	1
During	Filled	Kambi	70	1
During	Filled	Kambi	80	1
During	Filled	Kambi	90	1
During	Filled	Kambi	100	1
During	Filled	Kambi	110	1
During	Filled	Kambi	120	1
During	Filled	Kambi	130	0
During	Filled	Kambi	140	1
During	Filled	Kambi	150	1
During	Filled	Oscar	0	0
During	Filled	Oscar	10	0
During	Filled	Oscar	20	0
During	Filled	Oscar	30	0
During	Filled	Oscar	40	0
During	Filled	Oscar	50	0
During	Filled	Oscar	60	0
During	Filled	Oscar	70	0
During	Filled	Oscar	80	0
During	Filled	Oscar	90	0
During	Filled	Oscar	100	0
During	Filled	Oscar	110	0
During	Filled	Oscar	120	1
During	Filled	Oscar	130	0
During	Filled	Oscar	140	0
During	Filled	Oscar	150	0
During	Filled	Sidai	0	0
During	Filled	Sidai	10	0
During	Filled	Sidai	20	0
During	Filled	Sidai	30	0
During	Filled	Sidai	40	1
During	Filled	Sidai	50	0
During	Filled	Sidai	60	1
During	Filled	Sidai	70	1
During	Filled	Sidai	80	0
During	Filled	Sidai	90	1
During	Filled	Sidai	100	1
During	Filled	Sidai	110	0
During	Filled	Sidai	120	0
During	Filled	Sidai	130	1
During	Filled	Sidai	140	0
During	Filled	Sidai	150	0
During	Filled	Tangi	0	0
During	Filled	Tangi	10	0
During	Filled	Tangi	20	0
During	Filled	Tangi	30	0
During	Filled	Tangi	40	0
During	Filled	Tangi	50	1
During	Filled	Tangi	60	0
During	Filled	Tangi	70	0
During	Filled	Tangi	80	1
During	Filled	Tangi	90	0
During	Filled	Tangi	100	1
During	Filled	Tangi	110	0
During	Filled	Tangi	120	0
During	Filled	Tangi	130	1
During	Filled	Tangi	140	1
During	Filled	Tangi	150	0
During	Drained	Jericho	0	0
During	Drained	Jericho	10	0
During	Drained	Jericho	20	0
During	Drained	Jericho	30	0
During	Drained	Jericho	40	0
During	Drained	Jericho	50	0
During	Drained	Jericho	60	1
During	Drained	Jericho	70	0
During	Drained	Jericho	80	0
During	Drained	Jericho	90	0
During	Drained	Jericho	100	1
During	Drained	Jericho	110	1
During	Drained	Jericho	120	0
During	Drained	Jericho	130	1
During	Drained	Jericho	140	1
During	Drained	Jericho	150	0
During	Drained	Kambi	0	0
During	Drained	Kambi	10	0
During	Drained	Kambi	20	0
During	Drained	Kambi	30	0
During	Drained	Kambi	40	0
During	Drained	Kambi	50	1
During	Drained	Kambi	60	0
During	Drained	Kambi	70	0
During	Drained	Kambi	80	0
During	Drained	Kambi	90	1
During	Drained	Kambi	100	1
During	Drained	Kambi	110	0
During	Drained	Kambi	120	0
During	Drained	Kambi	130	0
During	Drained	Kambi	140	0
During	Drained	Kambi	150	0
During	Drained	Oscar	0	0
During	Drained	Oscar	10	0
During	Drained	Oscar	20	0
During	Drained	Oscar	30	0
During	Drained	Oscar	40	0
During	Drained	Oscar	50	0
During	Drained	Oscar	60	1
During	Drained	Oscar	70	0
During	Drained	Oscar	80	0
During	Drained	Oscar	90	0
During	Drained	Oscar	100	0
During	Drained	Oscar	110	0
During	Drained	Oscar	120	0
During	Drained	Oscar	130	0
During	Drained	Oscar	140	0
During	Drained	Oscar	150	0
During	Drained	Sidai	0	0
During	Drained	Sidai	10	0
During	Drained	Sidai	20	0
During	Drained	Sidai	30	0
During	Drained	Sidai	40	0
During	Drained	Sidai	50	0
During	Drained	Sidai	60	0
During	Drained	Sidai	70	0
During	Drained	Sidai	80	0
During	Drained	Sidai	90	0
During	Drained	Sidai	100	0
During	Drained	Sidai	110	0
During	Drained	Sidai	120	0
During	Drained	Sidai	130	0
During	Drained	Sidai	140	0
During	Drained	Sidai	150	0
During	Drained	Tangi	0	0
During	Drained	Tangi	10	0
During	Drained	Tangi	20	0
During	Drained	Tangi	30	0
During	Drained	Tangi	40	0
During	Drained	Tangi	50	0
During	Drained	Tangi	60	1
During	Drained	Tangi	70	0
During	Drained	Tangi	80	1
During	Drained	Tangi	90	0
During	Drained	Tangi	100	0
During	Drained	Tangi	110	0
During	Drained	Tangi	120	0
During	Drained	Tangi	130	1
During	Drained	Tangi	140	1
During	Drained	Tangi	150	0
During	Matrix	Jericho	0	0
During	Matrix	Jericho	10	0
During	Matrix	Jericho	20	0
During	Matrix	Jericho	30	0
During	Matrix	Jericho	40	0
During	Matrix	Jericho	50	0
During	Matrix	Jericho	60	0
During	Matrix	Jericho	70	0
During	Matrix	Jericho	80	0
During	Matrix	Jericho	90	1
During	Matrix	Jericho	100	0
During	Matrix	Jericho	110	0
During	Matrix	Jericho	120	0
During	Matrix	Jericho	130	1
During	Matrix	Jericho	140	0
During	Matrix	Jericho	150	0
During	Matrix	Kambi	0	0
During	Matrix	Kambi	10	0
During	Matrix	Kambi	20	0
During	Matrix	Kambi	30	0
During	Matrix	Kambi	40	0
During	Matrix	Kambi	50	0
During	Matrix	Kambi	60	0
During	Matrix	Kambi	70	0
During	Matrix	Kambi	80	1
During	Matrix	Kambi	90	0
During	Matrix	Kambi	100	0
During	Matrix	Kambi	110	0
During	Matrix	Kambi	120	0
During	Matrix	Kambi	130	0
During	Matrix	Kambi	140	0
During	Matrix	Kambi	150	0
During	Matrix	Oscar	0	0
During	Matrix	Oscar	10	0
During	Matrix	Oscar	20	0
During	Matrix	Oscar	30	0
During	Matrix	Oscar	40	0
During	Matrix	Oscar	50	0
During	Matrix	Oscar	60	0
During	Matrix	Oscar	70	1
During	Matrix	Oscar	80	0
During	Matrix	Oscar	90	0
During	Matrix	Oscar	100	1
During	Matrix	Oscar	110	0
During	Matrix	Oscar	120	0
During	Matrix	Oscar	130	0
During	Matrix	Oscar	140	0
During	Matrix	Oscar	150	0
During	Matrix	Sidai	0	1
During	Matrix	Sidai	10	0
During	Matrix	Sidai	20	1
During	Matrix	Sidai	30	0
During	Matrix	Sidai	40	1
During	Matrix	Sidai	50	1
During	Matrix	Sidai	60	0
During	Matrix	Sidai	70	0
During	Matrix	Sidai	80	0
During	Matrix	Sidai	90	0
During	Matrix	Sidai	100	0
During	Matrix	Sidai	110	0
During	Matrix	Sidai	120	1
During	Matrix	Sidai	130	0
During	Matrix	Sidai	140	0
During	Matrix	Sidai	150	0
During	Matrix	Tangi	0	0
During	Matrix	Tangi	10	0
During	Matrix	Tangi	20	0
During	Matrix	Tangi	30	0
During	Matrix	Tangi	40	0
During	Matrix	Tangi	50	0
During	Matrix	Tangi	60	0
During	Matrix	Tangi	70	0
During	Matrix	Tangi	80	0
During	Matrix	Tangi	90	0
During	Matrix	Tangi	100	0
During	Matrix	Tangi	110	1
During	Matrix	Tangi	120	0
During	Matrix	Tangi	130	0
During	Matrix	Tangi	140	0
During	Matrix	Tangi	150	0
During	Filled	Jericho	0	0
During	Filled	Jericho	10	0
During	Filled	Jericho	20	0
During	Filled	Jericho	30	1
During	Filled	Jericho	40	0
During	Filled	Jericho	50	1
During	Filled	Jericho	60	1
During	Filled	Jericho	70	0
During	Filled	Jericho	80	0
During	Filled	Jericho	90	1
During	Filled	Jericho	100	0
During	Filled	Jericho	110	1
During	Filled	Jericho	120	1
During	Filled	Jericho	130	0
During	Filled	Jericho	140	1
During	Filled	Jericho	150	0
During	Filled	Kambi	0	0
During	Filled	Kambi	10	0
During	Filled	Kambi	20	1
During	Filled	Kambi	30	1
During	Filled	Kambi	40	1
During	Filled	Kambi	50	0
During	Filled	Kambi	60	0
During	Filled	Kambi	70	1
During	Filled	Kambi	80	1
During	Filled	Kambi	90	0
During	Filled	Kambi	100	0
During	Filled	Kambi	110	1
During	Filled	Kambi	120	1
During	Filled	Kambi	130	0
During	Filled	Kambi	140	0
During	Filled	Kambi	150	0
During	Filled	Oscar	0	0
During	Filled	Oscar	10	0
During	Filled	Oscar	20	0
During	Filled	Oscar	30	0
During	Filled	Oscar	40	1
During	Filled	Oscar	50	0
During	Filled	Oscar	60	0
During	Filled	Oscar	70	0
During	Filled	Oscar	80	0
During	Filled	Oscar	90	0
During	Filled	Oscar	100	0
During	Filled	Oscar	110	0
During	Filled	Oscar	120	0
During	Filled	Oscar	130	0
During	Filled	Oscar	140	1
During	Filled	Oscar	150	0
During	Filled	Sidai	0	0
During	Filled	Sidai	10	0
During	Filled	Sidai	20	0
During	Filled	Sidai	30	1
During	Filled	Sidai	40	0
During	Filled	Sidai	50	0
During	Filled	Sidai	60	0
During	Filled	Sidai	70	0
During	Filled	Sidai	80	1
During	Filled	Sidai	90	1
During	Filled	Sidai	100	1
During	Filled	Sidai	110	1
During	Filled	Sidai	120	1
During	Filled	Sidai	130	0
During	Filled	Sidai	140	1
During	Filled	Sidai	150	0
During	Filled	Tangi	0	0
During	Filled	Tangi	10	0
During	Filled	Tangi	20	0
During	Filled	Tangi	30	1
During	Filled	Tangi	40	0
During	Filled	Tangi	50	0
During	Filled	Tangi	60	0
During	Filled	Tangi	70	0
During	Filled	Tangi	80	1
During	Filled	Tangi	90	0
During	Filled	Tangi	100	1
During	Filled	Tangi	110	0
During	Filled	Tangi	120	1
During	Filled	Tangi	130	0
During	Filled	Tangi	140	1
During	Filled	Tangi	150	1
During	Drained	Jericho	0	0
During	Drained	Jericho	10	0
During	Drained	Jericho	20	0
During	Drained	Jericho	30	0
During	Drained	Jericho	40	0
During	Drained	Jericho	50	0
During	Drained	Jericho	60	0
During	Drained	Jericho	70	0
During	Drained	Jericho	80	0
During	Drained	Jericho	90	0
During	Drained	Jericho	100	0
During	Drained	Jericho	110	0
During	Drained	Jericho	120	0
During	Drained	Jericho	130	0
During	Drained	Jericho	140	0
During	Drained	Jericho	150	0
During	Drained	Kambi	0	0
During	Drained	Kambi	10	0
During	Drained	Kambi	20	0
During	Drained	Kambi	30	0
During	Drained	Kambi	40	0
During	Drained	Kambi	50	1
During	Drained	Kambi	60	0
During	Drained	Kambi	70	1
During	Drained	Kambi	80	0
During	Drained	Kambi	90	0
During	Drained	Kambi	100	0
During	Drained	Kambi	110	0
During	Drained	Kambi	120	0
During	Drained	Kambi	130	0
During	Drained	Kambi	140	0
During	Drained	Kambi	150	0
During	Drained	Oscar	0	0
During	Drained	Oscar	10	0
During	Drained	Oscar	20	0
During	Drained	Oscar	30	0
During	Drained	Oscar	40	0
During	Drained	Oscar	50	0
During	Drained	Oscar	60	0
During	Drained	Oscar	70	1
During	Drained	Oscar	80	1
During	Drained	Oscar	90	0
During	Drained	Oscar	100	0
During	Drained	Oscar	110	0
During	Drained	Oscar	120	0
During	Drained	Oscar	130	0
During	Drained	Oscar	140	0
During	Drained	Oscar	150	0
During	Drained	Sidai	0	0
During	Drained	Sidai	10	0
During	Drained	Sidai	20	0
During	Drained	Sidai	30	0
During	Drained	Sidai	40	0
During	Drained	Sidai	50	0
During	Drained	Sidai	60	0
During	Drained	Sidai	70	0
During	Drained	Sidai	80	0
During	Drained	Sidai	90	0
During	Drained	Sidai	100	0
During	Drained	Sidai	110	0
During	Drained	Sidai	120	0
During	Drained	Sidai	130	0
During	Drained	Sidai	140	0
During	Drained	Sidai	150	0
During	Drained	Tangi	0	0
During	Drained	Tangi	10	0
During	Drained	Tangi	20	0
During	Drained	Tangi	30	0
During	Drained	Tangi	40	0
During	Drained	Tangi	50	1
During	Drained	Tangi	60	1
During	Drained	Tangi	70	1
During	Drained	Tangi	80	1
During	Drained	Tangi	90	1
During	Drained	Tangi	100	1
During	Drained	Tangi	110	0
During	Drained	Tangi	120	1
During	Drained	Tangi	130	0
During	Drained	Tangi	140	1
During	Drained	Tangi	150	0
Post	Matrix	Jericho	0	0
Post	Matrix	Jericho	10	1
Post	Matrix	Jericho	20	0
Post	Matrix	Jericho	30	1
Post	Matrix	Jericho	40	1
Post	Matrix	Jericho	50	1
Post	Matrix	Jericho	60	1
Post	Matrix	Jericho	70	0
Post	Matrix	Jericho	80	0
Post	Matrix	Jericho	90	1
Post	Matrix	Jericho	100	0
Post	Matrix	Jericho	110	0
Post	Matrix	Jericho	120	1
Post	Matrix	Jericho	130	0
Post	Matrix	Jericho	140	0
Post	Matrix	Jericho	150	0
Post	Matrix	Kambi	0	0
Post	Matrix	Kambi	10	0
Post	Matrix	Kambi	20	0
Post	Matrix	Kambi	30	0
Post	Matrix	Kambi	40	0
Post	Matrix	Kambi	50	0
Post	Matrix	Kambi	60	0
Post	Matrix	Kambi	70	0
Post	Matrix	Kambi	80	0
Post	Matrix	Kambi	90	0
Post	Matrix	Kambi	100	0
Post	Matrix	Kambi	110	0
Post	Matrix	Kambi	120	0
Post	Matrix	Kambi	130	0
Post	Matrix	Kambi	140	0
Post	Matrix	Kambi	150	0
Post	Matrix	Oscar	0	1
Post	Matrix	Oscar	10	1
Post	Matrix	Oscar	20	1
Post	Matrix	Oscar	30	0
Post	Matrix	Oscar	40	1
Post	Matrix	Oscar	50	1
Post	Matrix	Oscar	60	0
Post	Matrix	Oscar	70	1
Post	Matrix	Oscar	80	1
Post	Matrix	Oscar	90	1
Post	Matrix	Oscar	100	0
Post	Matrix	Oscar	110	0
Post	Matrix	Oscar	120	1
Post	Matrix	Oscar	130	0
Post	Matrix	Oscar	140	1
Post	Matrix	Oscar	150	0
Post	Matrix	Sidai	0	0
Post	Matrix	Sidai	10	0
Post	Matrix	Sidai	20	0
Post	Matrix	Sidai	30	0
Post	Matrix	Sidai	40	0
Post	Matrix	Sidai	50	0
Post	Matrix	Sidai	60	0
Post	Matrix	Sidai	70	0
Post	Matrix	Sidai	80	0
Post	Matrix	Sidai	90	0
Post	Matrix	Sidai	100	0
Post	Matrix	Sidai	110	0
Post	Matrix	Sidai	120	0
Post	Matrix	Sidai	130	0
Post	Matrix	Sidai	140	0
Post	Matrix	Sidai	150	0
Post	Matrix	Tangi	0	0
Post	Matrix	Tangi	10	0
Post	Matrix	Tangi	20	0
Post	Matrix	Tangi	30	0
Post	Matrix	Tangi	40	0
Post	Matrix	Tangi	50	0
Post	Matrix	Tangi	60	0
Post	Matrix	Tangi	70	1
Post	Matrix	Tangi	80	0
Post	Matrix	Tangi	90	1
Post	Matrix	Tangi	100	0
Post	Matrix	Tangi	110	0
Post	Matrix	Tangi	120	0
Post	Matrix	Tangi	130	1
Post	Matrix	Tangi	140	0
Post	Matrix	Tangi	150	0
Post	Filled	Jericho	0	0
Post	Filled	Jericho	10	1
Post	Filled	Jericho	20	1
Post	Filled	Jericho	30	1
Post	Filled	Jericho	40	1
Post	Filled	Jericho	50	1
Post	Filled	Jericho	60	0
Post	Filled	Jericho	70	1
Post	Filled	Jericho	80	1
Post	Filled	Jericho	90	1
Post	Filled	Jericho	100	1
Post	Filled	Jericho	110	1
Post	Filled	Jericho	120	1
Post	Filled	Jericho	130	1
Post	Filled	Jericho	140	1
Post	Filled	Jericho	150	1
Post	Filled	Kambi	0	0
Post	Filled	Kambi	10	0
Post	Filled	Kambi	20	0
Post	Filled	Kambi	30	0
Post	Filled	Kambi	40	1
Post	Filled	Kambi	50	1
Post	Filled	Kambi	60	0
Post	Filled	Kambi	70	0
Post	Filled	Kambi	80	0
Post	Filled	Kambi	90	0
Post	Filled	Kambi	100	1
Post	Filled	Kambi	110	0
Post	Filled	Kambi	120	0
Post	Filled	Kambi	130	0
Post	Filled	Kambi	140	1
Post	Filled	Kambi	150	0
Post	Filled	Oscar	0	0
Post	Filled	Oscar	10	0
Post	Filled	Oscar	20	0
Post	Filled	Oscar	30	0
Post	Filled	Oscar	40	0
Post	Filled	Oscar	50	0
Post	Filled	Oscar	60	1
Post	Filled	Oscar	70	0
Post	Filled	Oscar	80	0
Post	Filled	Oscar	90	0
Post	Filled	Oscar	100	1
Post	Filled	Oscar	110	0
Post	Filled	Oscar	120	0
Post	Filled	Oscar	130	1
Post	Filled	Oscar	140	0
Post	Filled	Oscar	150	0
Post	Filled	Sidai	0	0
Post	Filled	Sidai	10	0
Post	Filled	Sidai	20	0
Post	Filled	Sidai	30	0
Post	Filled	Sidai	40	1
Post	Filled	Sidai	50	0
Post	Filled	Sidai	60	0
Post	Filled	Sidai	70	1
Post	Filled	Sidai	80	0
Post	Filled	Sidai	90	0
Post	Filled	Sidai	100	0
Post	Filled	Sidai	110	0
Post	Filled	Sidai	120	0
Post	Filled	Sidai	130	0
Post	Filled	Sidai	140	0
Post	Filled	Sidai	150	0
Post	Filled	Tangi	0	0
Post	Filled	Tangi	10	1
Post	Filled	Tangi	20	1
Post	Filled	Tangi	30	1
Post	Filled	Tangi	40	1
Post	Filled	Tangi	50	1
Post	Filled	Tangi	60	1
Post	Filled	Tangi	70	1
Post	Filled	Tangi	80	1
Post	Filled	Tangi	90	1
Post	Filled	Tangi	100	1
Post	Filled	Tangi	110	1
Post	Filled	Tangi	120	1
Post	Filled	Tangi	130	1
Post	Filled	Tangi	140	1
Post	Filled	Tangi	150	1
Post	Drained	Jericho	0	0
Post	Drained	Jericho	10	0
Post	Drained	Jericho	20	0
Post	Drained	Jericho	30	0
Post	Drained	Jericho	40	0
Post	Drained	Jericho	50	0
Post	Drained	Jericho	60	1
Post	Drained	Jericho	70	0
Post	Drained	Jericho	80	1
Post	Drained	Jericho	90	1
Post	Drained	Jericho	100	0
Post	Drained	Jericho	110	1
Post	Drained	Jericho	120	1
Post	Drained	Jericho	130	1
Post	Drained	Jericho	140	1
Post	Drained	Jericho	150	1
Post	Drained	Kambi	0	0
Post	Drained	Kambi	10	0
Post	Drained	Kambi	20	0
Post	Drained	Kambi	30	0
Post	Drained	Kambi	40	1
Post	Drained	Kambi	50	0
Post	Drained	Kambi	60	0
Post	Drained	Kambi	70	0
Post	Drained	Kambi	80	0
Post	Drained	Kambi	90	1
Post	Drained	Kambi	100	0
Post	Drained	Kambi	110	0
Post	Drained	Kambi	120	0
Post	Drained	Kambi	130	0
Post	Drained	Kambi	140	0
Post	Drained	Kambi	150	0
Post	Drained	Oscar	0	0
Post	Drained	Oscar	10	0
Post	Drained	Oscar	20	0
Post	Drained	Oscar	30	0
Post	Drained	Oscar	40	0
Post	Drained	Oscar	50	0
Post	Drained	Oscar	60	0
Post	Drained	Oscar	70	0
Post	Drained	Oscar	80	0
Post	Drained	Oscar	90	1
Post	Drained	Oscar	100	1
Post	Drained	Oscar	110	0
Post	Drained	Oscar	120	0
Post	Drained	Oscar	130	0
Post	Drained	Oscar	140	0
Post	Drained	Oscar	150	1
Post	Drained	Sidai	0	0
Post	Drained	Sidai	10	0
Post	Drained	Sidai	20	0
Post	Drained	Sidai	30	0
Post	Drained	Sidai	40	0
Post	Drained	Sidai	50	0
Post	Drained	Sidai	60	0
Post	Drained	Sidai	70	0
Post	Drained	Sidai	80	0
Post	Drained	Sidai	90	0
Post	Drained	Sidai	100	0
Post	Drained	Sidai	110	0
Post	Drained	Sidai	120	0
Post	Drained	Sidai	130	0
Post	Drained	Sidai	140	0
Post	Drained	Sidai	150	0
Post	Drained	Tangi	0	0
Post	Drained	Tangi	10	0
Post	Drained	Tangi	20	0
Post	Drained	Tangi	30	1
Post	Drained	Tangi	40	0
Post	Drained	Tangi	50	1
Post	Drained	Tangi	60	0
Post	Drained	Tangi	70	1
Post	Drained	Tangi	80	1
Post	Drained	Tangi	90	1
Post	Drained	Tangi	100	1
Post	Drained	Tangi	110	0
Post	Drained	Tangi	120	0
Post	Drained	Tangi	130	0
Post	Drained	Tangi	140	0
Post	Drained	Tangi	150	0
Post	Matrix	Jericho	0	0
Post	Matrix	Jericho	10	0
Post	Matrix	Jericho	20	0
Post	Matrix	Jericho	30	0
Post	Matrix	Jericho	40	0
Post	Matrix	Jericho	50	0
Post	Matrix	Jericho	60	0
Post	Matrix	Jericho	70	0
Post	Matrix	Jericho	80	0
Post	Matrix	Jericho	90	0
Post	Matrix	Jericho	100	0
Post	Matrix	Jericho	110	0
Post	Matrix	Jericho	120	0
Post	Matrix	Jericho	130	0
Post	Matrix	Jericho	140	0
Post	Matrix	Jericho	150	0
Post	Matrix	Kambi	0	0
Post	Matrix	Kambi	10	0
Post	Matrix	Kambi	20	0
Post	Matrix	Kambi	30	0
Post	Matrix	Kambi	40	0
Post	Matrix	Kambi	50	0
Post	Matrix	Kambi	60	0
Post	Matrix	Kambi	70	0
Post	Matrix	Kambi	80	0
Post	Matrix	Kambi	90	0
Post	Matrix	Kambi	100	0
Post	Matrix	Kambi	110	0
Post	Matrix	Kambi	120	0
Post	Matrix	Kambi	130	0
Post	Matrix	Kambi	140	0
Post	Matrix	Kambi	150	0
Post	Matrix	Oscar	0	0
Post	Matrix	Oscar	10	0
Post	Matrix	Oscar	20	0
Post	Matrix	Oscar	30	0
Post	Matrix	Oscar	40	0
Post	Matrix	Oscar	50	0
Post	Matrix	Oscar	60	0
Post	Matrix	Oscar	70	0
Post	Matrix	Oscar	80	1
Post	Matrix	Oscar	90	0
Post	Matrix	Oscar	100	0
Post	Matrix	Oscar	110	0
Post	Matrix	Oscar	120	0
Post	Matrix	Oscar	130	0
Post	Matrix	Oscar	140	0
Post	Matrix	Oscar	150	0
Post	Matrix	Sidai	0	0
Post	Matrix	Sidai	10	0
Post	Matrix	Sidai	20	0
Post	Matrix	Sidai	30	0
Post	Matrix	Sidai	40	0
Post	Matrix	Sidai	50	0
Post	Matrix	Sidai	60	0
Post	Matrix	Sidai	70	0
Post	Matrix	Sidai	80	0
Post	Matrix	Sidai	90	0
Post	Matrix	Sidai	100	0
Post	Matrix	Sidai	110	0
Post	Matrix	Sidai	120	0
Post	Matrix	Sidai	130	0
Post	Matrix	Sidai	140	0
Post	Matrix	Sidai	150	0
Post	Matrix	Tangi	0	0
Post	Matrix	Tangi	10	0
Post	Matrix	Tangi	20	0
Post	Matrix	Tangi	30	0
Post	Matrix	Tangi	40	0
Post	Matrix	Tangi	50	0
Post	Matrix	Tangi	60	0
Post	Matrix	Tangi	70	0
Post	Matrix	Tangi	80	0
Post	Matrix	Tangi	90	0
Post	Matrix	Tangi	100	0
Post	Matrix	Tangi	110	0
Post	Matrix	Tangi	120	0
Post	Matrix	Tangi	130	0
Post	Matrix	Tangi	140	0
Post	Matrix	Tangi	150	0
Post	Filled	Jericho	0	0
Post	Filled	Jericho	10	0
Post	Filled	Jericho	20	1
Post	Filled	Jericho	30	0
Post	Filled	Jericho	40	0
Post	Filled	Jericho	50	0
Post	Filled	Jericho	60	0
Post	Filled	Jericho	70	0
Post	Filled	Jericho	80	1
Post	Filled	Jericho	90	0
Post	Filled	Jericho	100	0
Post	Filled	Jericho	110	0
Post	Filled	Jericho	120	0
Post	Filled	Jericho	130	1
Post	Filled	Jericho	140	0
Post	Filled	Jericho	150	0
Post	Filled	Kambi	0	0
Post	Filled	Kambi	10	0
Post	Filled	Kambi	20	0
Post	Filled	Kambi	30	0
Post	Filled	Kambi	40	0
Post	Filled	Kambi	50	0
Post	Filled	Kambi	60	0
Post	Filled	Kambi	70	0
Post	Filled	Kambi	80	0
Post	Filled	Kambi	90	0
Post	Filled	Kambi	100	0
Post	Filled	Kambi	110	1
Post	Filled	Kambi	120	0
Post	Filled	Kambi	130	0
Post	Filled	Kambi	140	0
Post	Filled	Kambi	150	1
Post	Filled	Oscar	0	0
Post	Filled	Oscar	10	0
Post	Filled	Oscar	20	0
Post	Filled	Oscar	30	0
Post	Filled	Oscar	40	0
Post	Filled	Oscar	50	0
Post	Filled	Oscar	60	0
Post	Filled	Oscar	70	0
Post	Filled	Oscar	80	0
Post	Filled	Oscar	90	0
Post	Filled	Oscar	100	0
Post	Filled	Oscar	110	0
Post	Filled	Oscar	120	0
Post	Filled	Oscar	130	0
Post	Filled	Oscar	140	0
Post	Filled	Oscar	150	0
Post	Filled	Sidai	0	0
Post	Filled	Sidai	10	0
Post	Filled	Sidai	20	0
Post	Filled	Sidai	30	0
Post	Filled	Sidai	40	0
Post	Filled	Sidai	50	0
Post	Filled	Sidai	60	0
Post	Filled	Sidai	70	0
Post	Filled	Sidai	80	0
Post	Filled	Sidai	90	0
Post	Filled	Sidai	100	0
Post	Filled	Sidai	110	0
Post	Filled	Sidai	120	0
Post	Filled	Sidai	130	0
Post	Filled	Sidai	140	0
Post	Filled	Sidai	150	0
Post	Filled	Tangi	0	0
Post	Filled	Tangi	10	0
Post	Filled	Tangi	20	0
Post	Filled	Tangi	30	1
Post	Filled	Tangi	40	0
Post	Filled	Tangi	50	0
Post	Filled	Tangi	60	0
Post	Filled	Tangi	70	0
Post	Filled	Tangi	80	0
Post	Filled	Tangi	90	0
Post	Filled	Tangi	100	0
Post	Filled	Tangi	110	1
Post	Filled	Tangi	120	0
Post	Filled	Tangi	130	0
Post	Filled	Tangi	140	1
Post	Filled	Tangi	150	0
Post	Drained	Jericho	0	0
Post	Drained	Jericho	10	0
Post	Drained	Jericho	20	0
Post	Drained	Jericho	30	0
Post	Drained	Jericho	40	0
Post	Drained	Jericho	50	0
Post	Drained	Jericho	60	0
Post	Drained	Jericho	70	0
Post	Drained	Jericho	80	0
Post	Drained	Jericho	90	0
Post	Drained	Jericho	100	0
Post	Drained	Jericho	110	1
Post	Drained	Jericho	120	0
Post	Drained	Jericho	130	0
Post	Drained	Jericho	140	0
Post	Drained	Jericho	150	0
Post	Drained	Kambi	0	0
Post	Drained	Kambi	10	0
Post	Drained	Kambi	20	0
Post	Drained	Kambi	30	0
Post	Drained	Kambi	40	0
Post	Drained	Kambi	50	0
Post	Drained	Kambi	60	0
Post	Drained	Kambi	70	0
Post	Drained	Kambi	80	0
Post	Drained	Kambi	90	0
Post	Drained	Kambi	100	0
Post	Drained	Kambi	110	0
Post	Drained	Kambi	120	0
Post	Drained	Kambi	130	0
Post	Drained	Kambi	140	0
Post	Drained	Kambi	150	0
Post	Drained	Oscar	0	0
Post	Drained	Oscar	10	0
Post	Drained	Oscar	20	0
Post	Drained	Oscar	30	0
Post	Drained	Oscar	40	0
Post	Drained	Oscar	50	0
Post	Drained	Oscar	60	0
Post	Drained	Oscar	70	0
Post	Drained	Oscar	80	0
Post	Drained	Oscar	90	0
Post	Drained	Oscar	100	0
Post	Drained	Oscar	110	0
Post	Drained	Oscar	120	0
Post	Drained	Oscar	130	0
Post	Drained	Oscar	140	0
Post	Drained	Oscar	150	0
Post	Drained	Sidai	0	0
Post	Drained	Sidai	10	0
Post	Drained	Sidai	20	0
Post	Drained	Sidai	30	0
Post	Drained	Sidai	40	0
Post	Drained	Sidai	50	0
Post	Drained	Sidai	60	0
Post	Drained	Sidai	70	0
Post	Drained	Sidai	80	0
Post	Drained	Sidai	90	0
Post	Drained	Sidai	100	0
Post	Drained	Sidai	110	0
Post	Drained	Sidai	120	0
Post	Drained	Sidai	130	0
Post	Drained	Sidai	140	0
Post	Drained	Sidai	150	0
Post	Drained	Tangi	0	0
Post	Drained	Tangi	10	0
Post	Drained	Tangi	20	0
Post	Drained	Tangi	30	0
Post	Drained	Tangi	40	0
Post	Drained	Tangi	50	0
Post	Drained	Tangi	60	0
Post	Drained	Tangi	70	0
Post	Drained	Tangi	80	0
Post	Drained	Tangi	90	0
Post	Drained	Tangi	100	0
Post	Drained	Tangi	110	0
Post	Drained	Tangi	120	0
Post	Drained	Tangi	130	0
Post	Drained	Tangi	140	0
Post	Drained	Tangi	150	1
Post	Matrix	Jericho	0	0
Post	Matrix	Jericho	10	0
Post	Matrix	Jericho	20	0
Post	Matrix	Jericho	30	0
Post	Matrix	Jericho	40	0
Post	Matrix	Jericho	50	0
Post	Matrix	Jericho	60	0
Post	Matrix	Jericho	70	0
Post	Matrix	Jericho	80	0
Post	Matrix	Jericho	90	0
Post	Matrix	Jericho	100	0
Post	Matrix	Jericho	110	0
Post	Matrix	Jericho	120	0
Post	Matrix	Jericho	130	0
Post	Matrix	Jericho	140	0
Post	Matrix	Jericho	150	0
Post	Matrix	Kambi	0	0
Post	Matrix	Kambi	10	0
Post	Matrix	Kambi	20	0
Post	Matrix	Kambi	30	0
Post	Matrix	Kambi	40	0
Post	Matrix	Kambi	50	0
Post	Matrix	Kambi	60	0
Post	Matrix	Kambi	70	0
Post	Matrix	Kambi	80	0
Post	Matrix	Kambi	90	0
Post	Matrix	Kambi	100	0
Post	Matrix	Kambi	110	0
Post	Matrix	Kambi	120	0
Post	Matrix	Kambi	130	0
Post	Matrix	Kambi	140	0
Post	Matrix	Kambi	150	0
Post	Matrix	Oscar	0	0
Post	Matrix	Oscar	10	0
Post	Matrix	Oscar	20	0
Post	Matrix	Oscar	30	0
Post	Matrix	Oscar	40	1
Post	Matrix	Oscar	50	1
Post	Matrix	Oscar	60	1
Post	Matrix	Oscar	70	0
Post	Matrix	Oscar	80	1
Post	Matrix	Oscar	90	0
Post	Matrix	Oscar	100	0
Post	Matrix	Oscar	110	1
Post	Matrix	Oscar	120	1
Post	Matrix	Oscar	130	0
Post	Matrix	Oscar	140	1
Post	Matrix	Oscar	150	1
Post	Matrix	Sidai	0	1
Post	Matrix	Sidai	10	1
Post	Matrix	Sidai	20	0
Post	Matrix	Sidai	30	1
Post	Matrix	Sidai	40	1
Post	Matrix	Sidai	50	0
Post	Matrix	Sidai	60	0
Post	Matrix	Sidai	70	0
Post	Matrix	Sidai	80	0
Post	Matrix	Sidai	90	0
Post	Matrix	Sidai	100	0
Post	Matrix	Sidai	110	0
Post	Matrix	Sidai	120	1
Post	Matrix	Sidai	130	0
Post	Matrix	Sidai	140	1
Post	Matrix	Sidai	150	0
Post	Matrix	Tangi	0	0
Post	Matrix	Tangi	10	0
Post	Matrix	Tangi	20	0
Post	Matrix	Tangi	30	0
Post	Matrix	Tangi	40	0
Post	Matrix	Tangi	50	0
Post	Matrix	Tangi	60	0
Post	Matrix	Tangi	70	0
Post	Matrix	Tangi	80	0
Post	Matrix	Tangi	90	0
Post	Matrix	Tangi	100	0
Post	Matrix	Tangi	110	0
Post	Matrix	Tangi	120	0
Post	Matrix	Tangi	130	0
Post	Matrix	Tangi	140	0
[truncated: 161 more rows]

## Sheet: buffalo_continuous
Treatment	Distance	Status	N	mean	sd	se	ci
Matrix	0	Pre	1	106.667
Matrix	0	During	1	42.6667
Matrix	0	Post	4	37.3333	32	16	50.9191
Matrix	10	During	1	128
Matrix	10	Post	3	18.6667	4.6188	2.66667	11.4737
Matrix	20	During	2	85.3333	30.1699	21.3333	271.066
Matrix	20	Post	2	42.6667	30.1699	21.3333	271.066
Matrix	30	Pre	2	42.6667	30.1699	21.3333	271.066
Matrix	30	During	1	2.66667
Matrix	40	Pre	2	250.667	98.0521	69.3333	880.964
Matrix	40	During	5	78.9333	107.573	48.108	133.569
Matrix	40	Post	2	17.3333	5.65685	4	50.8248
Matrix	50	Pre	2	42.6667	0	0	0
Matrix	50	During	3	35.5556	12.3168	7.11111	30.5966
Matrix	50	Post	1	85.3333
Matrix	60	Pre	1	96
Matrix	60	During	1	53.3333
Matrix	70	Pre	2	45.3333	56.5685	40	508.248
Matrix	70	During	2	106.667	60.3398	42.6667	542.131
Matrix	70	Post	1	10.6667
Matrix	80	Pre	2	96	105.595	74.6667	948.73
Matrix	80	During	5	51.2	34.8916	15.604	43.3236
Matrix	80	Post	3	32.8889	22.6797	13.0942	56.3396
Matrix	90	Pre	1	234.667
Matrix	90	During	3	22.2222	16.9356	9.77778	42.0704
Matrix	90	Post	1	32
Matrix	100	Pre	2	85.3333	90.5097	64	813.197
Matrix	100	During	5	93.8667	103.252	46.1757	128.204
Matrix	100	Post	3	53.3333	32	18.4752	79.4924
Matrix	110	Pre	1	85.3333
Matrix	110	During	2	74.6667	15.0849	10.6667	135.533
Matrix	110	Post	2	48	22.6274	16	203.299
Matrix	120	Pre	1	213.333
Matrix	120	During	5	78.9333	103.307	46.2003	128.273
Matrix	120	Post	1	21.3333
Matrix	130	During	2	21.3333	15.0849	10.6667	135.533
Matrix	130	Post	1	21.3333
Matrix	140	Pre	1	85.3333
Matrix	140	During	2	42.6667	15.0849	10.6667	135.533
Matrix	140	Post	1	32
Matrix	150	Pre	1	42.6667
Matrix	150	During	3	92.4444	32.5872	18.8142	80.9511
Matrix	150	Post	2	21.3333	0	0	0
Filled	0	Pre	1	64
Filled	0	During	3	137.778	147.81	85.338	367.18
Filled	10	Pre	3	120.889	121.306	70.0363	301.342
Filled	10	During	4	115.333	74.3924	37.1962	118.375
Filled	20	During	3	128	97.7616	56.4427	242.853
Filled	30	Pre	1	128
Filled	30	During	6	71.1111	46.0853	18.8142	48.3635
Filled	40	During	1	106.667
Filled	40	Post	1	10.6667
Filled	50	Pre	1	21.3333
Filled	50	During	1	149.333
Filled	60	Pre	1	85.3333
Filled	60	During	1	42.6667
Filled	60	Post	2	70.6667	84.8528	60	762.372
Filled	80	Pre	1	149.333
Filled	80	During	1	85.3333
Filled	80	Post	2	42.6667	30.1699	21.3333	271.066
Filled	90	Pre	1	42.6667
Filled	90	During	1	21.3333
Filled	100	Pre	1	5.33333
Filled	100	During	2	53.3333	15.0849	10.6667	135.533
Filled	110	Pre	1	10.6667
Filled	110	During	1	85.3333
Filled	120	During	1	21.3333
Filled	130	Pre	1	106.667
Filled	140	During	1	64
Filled	140	Post	2	26.6667	7.54247	5.33333	67.7664
Filled	150	Pre	1	42.6667
Filled	150	During	3	92.4444	105.235	60.7574	261.418
Filled	150	Post	1	85.3333
Drained	0	Pre	3	99.5556	24.6336	14.2222	61.1933
Drained	0	During	4	55.3333	64.7868	32.3934	103.09
Drained	0	Post	6	24	25.6887	10.4874	26.9587
Drained	10	Pre	1	112
Drained	10	During	4	28.6667	20.8131	10.4066	33.1183
Drained	10	Post	5	19.2	11.8359	5.29318	14.6962
Drained	20	Pre	2	85.3333	60.3398	42.6667	542.131
Drained	20	During	5	45.8667	32.3536	14.469	40.1723
Drained	20	Post	3	32	21.3333	12.3168	52.9949
Drained	30	Pre	2	85.3333	60.3398	42.6667	542.131
Drained	30	During	4	80.6667	95.2657	47.6329	151.589
Drained	30	Post	2	6.66667	5.65685	4	50.8248
Drained	40	Pre	2	13.3333	11.3137	8	101.65
Drained	40	During	3	106.667	92.9898	53.6877	231
Drained	40	Post	3	22.2222	20.0148	11.5556	49.7195
Drained	50	Pre	1	85.3333
Drained	50	During	1	21.3333
Drained	50	Post	2	18.6667	22.6274	16	203.299
Drained	60	Pre	2	42.6667	30.1699	21.3333	271.066
Drained	60	During	1	32
Drained	60	Post	3	17.7778	12.3168	7.11111	30.5966
Drained	70	Pre	2	53.3333	15.0849	10.6667	135.533
Drained	70	During	2	29.3333	33.9411	24	304.949
Drained	80	Pre	1	42.6667
Drained	80	During	2	33.3333	13.1993	9.33333	118.591
Drained	80	Post	2	28	35.8267	25.3333	321.891
Drained	90	Pre	1	21.3333
Drained	90	During	2	117.333	15.0849	10.6667	135.533
Drained	90	Post	4	26	28.5865	14.2932	45.4874
Drained	100	During	1	128
Drained	100	Post	3	12.4444	8.1468	4.70356	20.2378
Drained	110	During	2	74.6667	45.2548	32	406.599
Drained	110	Post	3	32.8889	36.2052	20.9031	89.9386
Drained	120	Pre	1	128
Drained	120	During	2	48	22.6274	16	203.299
Drained	120	Post	1	32
Drained	130	Pre	1	85.3333
Drained	130	During	5	33.0667	28.758	12.861	35.7078
Drained	130	Post	2	6.66667	5.65685	4	50.8248
Drained	140	Pre	1	42.6667
Drained	140	During	2	128	90.5097	64	813.197
Drained	140	Post	3	21.3333	18.4752	10.6667	45.895
Drained	150	Pre	1	21.3333
Drained	150	During	3	57.7778	64.0185	36.9611	159.031
Drained	150	Post	2	32	0	0	0

## Sheet: buffalo_binary
Status	Treatment	Site	Distance	bin
Pre	Matrix	Jericho	0	0
Pre	Matrix	Jericho	10	0
Pre	Matrix	Jericho	20	0
Pre	Matrix	Jericho	30	0
Pre	Matrix	Jericho	40	0
Pre	Matrix	Jericho	50	0
Pre	Matrix	Jericho	60	0
Pre	Matrix	Jericho	70	0
Pre	Matrix	Jericho	80	0
Pre	Matrix	Jericho	90	0
Pre	Matrix	Jericho	100	0
Pre	Matrix	Jericho	110	0
Pre	Matrix	Jericho	120	0
Pre	Matrix	Jericho	130	0
Pre	Matrix	Jericho	140	0
Pre	Matrix	Jericho	150	0
Pre	Matrix	Kambi	0	1
Pre	Matrix	Kambi	10	0
Pre	Matrix	Kambi	20	0
Pre	Matrix	Kambi	30	1
Pre	Matrix	Kambi	40	1
Pre	Matrix	Kambi	50	1
Pre	Matrix	Kambi	60	1
Pre	Matrix	Kambi	70	1
Pre	Matrix	Kambi	80	1
Pre	Matrix	Kambi	90	0
Pre	Matrix	Kambi	100	0
Pre	Matrix	Kambi	110	0
Pre	Matrix	Kambi	120	0
Pre	Matrix	Kambi	130	0
Pre	Matrix	Kambi	140	1
Pre	Matrix	Kambi	150	1
Pre	Matrix	Oscar	0	0
Pre	Matrix	Oscar	10	0
Pre	Matrix	Oscar	20	0
Pre	Matrix	Oscar	30	0
Pre	Matrix	Oscar	40	0
Pre	Matrix	Oscar	50	0
Pre	Matrix	Oscar	60	0
Pre	Matrix	Oscar	70	0
Pre	Matrix	Oscar	80	1
Pre	Matrix	Oscar	90	0
Pre	Matrix	Oscar	100	0
Pre	Matrix	Oscar	110	0
Pre	Matrix	Oscar	120	1
Pre	Matrix	Oscar	130	0
Pre	Matrix	Oscar	140	0
Pre	Matrix	Oscar	150	0
Pre	Matrix	Sidai	0	0
Pre	Matrix	Sidai	10	0
Pre	Matrix	Sidai	20	0
Pre	Matrix	Sidai	30	0
Pre	Matrix	Sidai	40	0
Pre	Matrix	Sidai	50	0
Pre	Matrix	Sidai	60	0
Pre	Matrix	Sidai	70	0
Pre	Matrix	Sidai	80	0
Pre	Matrix	Sidai	90	0
Pre	Matrix	Sidai	100	1
Pre	Matrix	Sidai	110	1
Pre	Matrix	Sidai	120	0
Pre	Matrix	Sidai	130	0
Pre	Matrix	Sidai	140	0
Pre	Matrix	Sidai	150	0
Pre	Matrix	Tangi	0	0
Pre	Matrix	Tangi	10	0
Pre	Matrix	Tangi	20	0
Pre	Matrix	Tangi	30	1
Pre	Matrix	Tangi	40	1
Pre	Matrix	Tangi	50	1
Pre	Matrix	Tangi	60	0
Pre	Matrix	Tangi	70	1
Pre	Matrix	Tangi	80	0
Pre	Matrix	Tangi	90	1
Pre	Matrix	Tangi	100	1
Pre	Matrix	Tangi	110	0
Pre	Matrix	Tangi	120	0
Pre	Matrix	Tangi	130	0
Pre	Matrix	Tangi	140	0
Pre	Matrix	Tangi	150	0
Pre	Filled	Jericho	0	0
Pre	Filled	Jericho	10	0
Pre	Filled	Jericho	20	0
Pre	Filled	Jericho	30	0
Pre	Filled	Jericho	40	0
Pre	Filled	Jericho	50	0
Pre	Filled	Jericho	60	0
Pre	Filled	Jericho	70	0
Pre	Filled	Jericho	80	0
Pre	Filled	Jericho	90	0
Pre	Filled	Jericho	100	0
Pre	Filled	Jericho	110	0
Pre	Filled	Jericho	120	0
Pre	Filled	Jericho	130	0
Pre	Filled	Jericho	140	0
Pre	Filled	Jericho	150	0
Pre	Filled	Kambi	0	0
Pre	Filled	Kambi	10	0
Pre	Filled	Kambi	20	0
Pre	Filled	Kambi	30	1
Pre	Filled	Kambi	40	0
Pre	Filled	Kambi	50	0
Pre	Filled	Kambi	60	0
Pre	Filled	Kambi	70	0
Pre	Filled	Kambi	80	0
Pre	Filled	Kambi	90	0
Pre	Filled	Kambi	100	0
Pre	Filled	Kambi	110	0
Pre	Filled	Kambi	120	0
Pre	Filled	Kambi	130	0
Pre	Filled	Kambi	140	0
Pre	Filled	Kambi	150	0
Pre	Filled	Oscar	0	1
Pre	Filled	Oscar	10	1
Pre	Filled	Oscar	20	0
Pre	Filled	Oscar	30	0
Pre	Filled	Oscar	40	0
Pre	Filled	Oscar	50	0
Pre	Filled	Oscar	60	1
Pre	Filled	Oscar	70	0
Pre	Filled	Oscar	80	0
Pre	Filled	Oscar	90	0
Pre	Filled	Oscar	100	0
Pre	Filled	Oscar	110	0
Pre	Filled	Oscar	120	0
Pre	Filled	Oscar	130	0
Pre	Filled	Oscar	140	0
Pre	Filled	Oscar	150	1
Pre	Filled	Sidai	0	0
Pre	Filled	Sidai	10	1
Pre	Filled	Sidai	20	0
Pre	Filled	Sidai	30	0
Pre	Filled	Sidai	40	0
Pre	Filled	Sidai	50	0
Pre	Filled	Sidai	60	0
Pre	Filled	Sidai	70	0
Pre	Filled	Sidai	80	1
Pre	Filled	Sidai	90	0
Pre	Filled	Sidai	100	0
Pre	Filled	Sidai	110	0
Pre	Filled	Sidai	120	0
Pre	Filled	Sidai	130	0
Pre	Filled	Sidai	140	0
Pre	Filled	Sidai	150	0
Pre	Filled	Tangi	0	0
Pre	Filled	Tangi	10	1
Pre	Filled	Tangi	20	0
Pre	Filled	Tangi	30	0
Pre	Filled	Tangi	40	0
Pre	Filled	Tangi	50	1
Pre	Filled	Tangi	60	0
Pre	Filled	Tangi	70	0
Pre	Filled	Tangi	80	0
Pre	Filled	Tangi	90	1
Pre	Filled	Tangi	100	1
Pre	Filled	Tangi	110	1
Pre	Filled	Tangi	120	0
Pre	Filled	Tangi	130	1
Pre	Filled	Tangi	140	0
Pre	Filled	Tangi	150	0
Pre	Drained	Jericho	0	1
Pre	Drained	Jericho	10	0
Pre	Drained	Jericho	20	0
Pre	Drained	Jericho	30	0
Pre	Drained	Jericho	40	1
Pre	Drained	Jericho	50	0
Pre	Drained	Jericho	60	0
Pre	Drained	Jericho	70	0
Pre	Drained	Jericho	80	0
Pre	Drained	Jericho	90	0
Pre	Drained	Jericho	100	0
Pre	Drained	Jericho	110	0
Pre	Drained	Jericho	120	0
Pre	Drained	Jericho	130	0
Pre	Drained	Jericho	140	0
Pre	Drained	Jericho	150	0
Pre	Drained	Kambi	0	0
Pre	Drained	Kambi	10	0
Pre	Drained	Kambi	20	0
Pre	Drained	Kambi	30	0
Pre	Drained	Kambi	40	0
Pre	Drained	Kambi	50	0
Pre	Drained	Kambi	60	0
Pre	Drained	Kambi	70	0
Pre	Drained	Kambi	80	0
Pre	Drained	Kambi	90	0
Pre	Drained	Kambi	100	0
Pre	Drained	Kambi	110	0
Pre	Drained	Kambi	120	0
Pre	Drained	Kambi	130	1
Pre	Drained	Kambi	140	0
Pre	Drained	Kambi	150	0
Pre	Drained	Oscar	0	0
Pre	Drained	Oscar	10	0
Pre	Drained	Oscar	20	1
Pre	Drained	Oscar	30	1
Pre	Drained	Oscar	40	0
Pre	Drained	Oscar	50	0
Pre	Drained	Oscar	60	1
Pre	Drained	Oscar	70	1
Pre	Drained	Oscar	80	0
Pre	Drained	Oscar	90	0
Pre	Drained	Oscar	100	0
Pre	Drained	Oscar	110	0
Pre	Drained	Oscar	120	0
Pre	Drained	Oscar	130	0
Pre	Drained	Oscar	140	0
Pre	Drained	Oscar	150	0
Pre	Drained	Sidai	0	1
Pre	Drained	Sidai	10	1
Pre	Drained	Sidai	20	1
Pre	Drained	Sidai	30	1
Pre	Drained	Sidai	40	1
Pre	Drained	Sidai	50	1
Pre	Drained	Sidai	60	1
Pre	Drained	Sidai	70	1
Pre	Drained	Sidai	80	1
Pre	Drained	Sidai	90	0
Pre	Drained	Sidai	100	0
Pre	Drained	Sidai	110	0
Pre	Drained	Sidai	120	1
Pre	Drained	Sidai	130	0
Pre	Drained	Sidai	140	1
Pre	Drained	Sidai	150	1
Pre	Drained	Tangi	0	1
Pre	Drained	Tangi	10	0
Pre	Drained	Tangi	20	0
Pre	Drained	Tangi	30	0
Pre	Drained	Tangi	40	0
Pre	Drained	Tangi	50	0
Pre	Drained	Tangi	60	0
Pre	Drained	Tangi	70	0
Pre	Drained	Tangi	80	0
Pre	Drained	Tangi	90	1
Pre	Drained	Tangi	100	0
Pre	Drained	Tangi	110	0
Pre	Drained	Tangi	120	0
Pre	Drained	Tangi	130	0
Pre	Drained	Tangi	140	0
Pre	Drained	Tangi	150	0
During	Matrix	Jericho	0	0
During	Matrix	Jericho	10	0
During	Matrix	Jericho	20	0
During	Matrix	Jericho	30	0
During	Matrix	Jericho	40	0
During	Matrix	Jericho	50	0
During	Matrix	Jericho	60	0
During	Matrix	Jericho	70	0
During	Matrix	Jericho	80	0
During	Matrix	Jericho	90	0
During	Matrix	Jericho	100	0
During	Matrix	Jericho	110	0
During	Matrix	Jericho	120	0
During	Matrix	Jericho	130	0
During	Matrix	Jericho	140	0
During	Matrix	Jericho	150	0
During	Matrix	Kambi	0	0
During	Matrix	Kambi	10	0
During	Matrix	Kambi	20	0
During	Matrix	Kambi	30	0
During	Matrix	Kambi	40	0
During	Matrix	Kambi	50	0
During	Matrix	Kambi	60	0
During	Matrix	Kambi	70	0
During	Matrix	Kambi	80	0
During	Matrix	Kambi	90	0
During	Matrix	Kambi	100	0
During	Matrix	Kambi	110	0
During	Matrix	Kambi	120	0
During	Matrix	Kambi	130	0
During	Matrix	Kambi	140	0
During	Matrix	Kambi	150	0
During	Matrix	Oscar	0	0
During	Matrix	Oscar	10	0
During	Matrix	Oscar	20	0
During	Matrix	Oscar	30	0
During	Matrix	Oscar	40	0
During	Matrix	Oscar	50	0
During	Matrix	Oscar	60	0
During	Matrix	Oscar	70	0
During	Matrix	Oscar	80	0
During	Matrix	Oscar	90	0
During	Matrix	Oscar	100	0
During	Matrix	Oscar	110	0
During	Matrix	Oscar	120	0
During	Matrix	Oscar	130	0
During	Matrix	Oscar	140	0
During	Matrix	Oscar	150	0
During	Matrix	Sidai	0	0
During	Matrix	Sidai	10	0
During	Matrix	Sidai	20	1
During	Matrix	Sidai	30	0
During	Matrix	Sidai	40	1
During	Matrix	Sidai	50	0
During	Matrix	Sidai	60	0
During	Matrix	Sidai	70	0
During	Matrix	Sidai	80	1
During	Matrix	Sidai	90	0
During	Matrix	Sidai	100	1
During	Matrix	Sidai	110	1
During	Matrix	Sidai	120	1
During	Matrix	Sidai	130	0
During	Matrix	Sidai	140	0
During	Matrix	Sidai	150	1
During	Matrix	Tangi	0	0
During	Matrix	Tangi	10	0
During	Matrix	Tangi	20	0
During	Matrix	Tangi	30	0
During	Matrix	Tangi	40	0
During	Matrix	Tangi	50	0
During	Matrix	Tangi	60	0
During	Matrix	Tangi	70	0
During	Matrix	Tangi	80	0
During	Matrix	Tangi	90	0
During	Matrix	Tangi	100	0
During	Matrix	Tangi	110	0
During	Matrix	Tangi	120	0
During	Matrix	Tangi	130	0
During	Matrix	Tangi	140	0
During	Matrix	Tangi	150	0
During	Filled	Jericho	0	1
During	Filled	Jericho	10	0
During	Filled	Jericho	20	1
During	Filled	Jericho	30	0
During	Filled	Jericho	40	0
During	Filled	Jericho	50	0
During	Filled	Jericho	60	0
During	Filled	Jericho	70	0
During	Filled	Jericho	80	0
During	Filled	Jericho	90	0
During	Filled	Jericho	100	0
During	Filled	Jericho	110	0
During	Filled	Jericho	120	0
During	Filled	Jericho	130	0
During	Filled	Jericho	140	0
During	Filled	Jericho	150	0
During	Filled	Kambi	0	0
During	Filled	Kambi	10	0
During	Filled	Kambi	20	0
During	Filled	Kambi	30	0
During	Filled	Kambi	40	0
During	Filled	Kambi	50	0
During	Filled	Kambi	60	0
During	Filled	Kambi	70	0
During	Filled	Kambi	80	0
During	Filled	Kambi	90	0
During	Filled	Kambi	100	0
During	Filled	Kambi	110	0
During	Filled	Kambi	120	0
During	Filled	Kambi	130	0
During	Filled	Kambi	140	0
During	Filled	Kambi	150	0
During	Filled	Oscar	0	0
During	Filled	Oscar	10	0
During	Filled	Oscar	20	0
During	Filled	Oscar	30	1
During	Filled	Oscar	40	0
During	Filled	Oscar	50	0
During	Filled	Oscar	60	0
During	Filled	Oscar	70	0
During	Filled	Oscar	80	0
During	Filled	Oscar	90	0
During	Filled	Oscar	100	0
During	Filled	Oscar	110	0
During	Filled	Oscar	120	0
During	Filled	Oscar	130	0
During	Filled	Oscar	140	0
During	Filled	Oscar	150	0
During	Filled	Sidai	0	0
During	Filled	Sidai	10	0
During	Filled	Sidai	20	0
During	Filled	Sidai	30	1
During	Filled	Sidai	40	0
During	Filled	Sidai	50	0
During	Filled	Sidai	60	0
During	Filled	Sidai	70	0
During	Filled	Sidai	80	0
During	Filled	Sidai	90	1
During	Filled	Sidai	100	0
During	Filled	Sidai	110	0
During	Filled	Sidai	120	0
During	Filled	Sidai	130	0
During	Filled	Sidai	140	1
During	Filled	Sidai	150	1
During	Filled	Tangi	0	0
During	Filled	Tangi	10	0
During	Filled	Tangi	20	0
During	Filled	Tangi	30	0
During	Filled	Tangi	40	1
During	Filled	Tangi	50	0
During	Filled	Tangi	60	0
During	Filled	Tangi	70	0
During	Filled	Tangi	80	0
During	Filled	Tangi	90	0
During	Filled	Tangi	100	0
During	Filled	Tangi	110	0
During	Filled	Tangi	120	0
During	Filled	Tangi	130	0
During	Filled	Tangi	140	0
During	Filled	Tangi	150	0
During	Drained	Jericho	0	0
During	Drained	Jericho	10	1
During	Drained	Jericho	20	0
During	Drained	Jericho	30	0
During	Drained	Jericho	40	0
During	Drained	Jericho	50	0
During	Drained	Jericho	60	0
During	Drained	Jericho	70	0
During	Drained	Jericho	80	0
During	Drained	Jericho	90	0
During	Drained	Jericho	100	0
During	Drained	Jericho	110	0
During	Drained	Jericho	120	0
During	Drained	Jericho	130	0
During	Drained	Jericho	140	0
During	Drained	Jericho	150	0
During	Drained	Kambi	0	0
During	Drained	Kambi	10	0
During	Drained	Kambi	20	0
During	Drained	Kambi	30	0
During	Drained	Kambi	40	0
During	Drained	Kambi	50	0
During	Drained	Kambi	60	0
During	Drained	Kambi	70	0
During	Drained	Kambi	80	0
During	Drained	Kambi	90	0
During	Drained	Kambi	100	0
During	Drained	Kambi	110	0
During	Drained	Kambi	120	0
During	Drained	Kambi	130	0
During	Drained	Kambi	140	0
During	Drained	Kambi	150	0
During	Drained	Oscar	0	1
During	Drained	Oscar	10	0
During	Drained	Oscar	20	1
During	Drained	Oscar	30	0
During	Drained	Oscar	40	0
During	Drained	Oscar	50	0
During	Drained	Oscar	60	0
During	Drained	Oscar	70	0
During	Drained	Oscar	80	0
During	Drained	Oscar	90	0
During	Drained	Oscar	100	0
During	Drained	Oscar	110	0
During	Drained	Oscar	120	0
During	Drained	Oscar	130	0
During	Drained	Oscar	140	0
During	Drained	Oscar	150	0
During	Drained	Sidai	0	0
During	Drained	Sidai	10	1
During	Drained	Sidai	20	1
During	Drained	Sidai	30	1
During	Drained	Sidai	40	1
During	Drained	Sidai	50	1
During	Drained	Sidai	60	0
During	Drained	Sidai	70	1
During	Drained	Sidai	80	1
During	Drained	Sidai	90	0
During	Drained	Sidai	100	0
During	Drained	Sidai	110	1
During	Drained	Sidai	120	0
During	Drained	Sidai	130	1
During	Drained	Sidai	140	1
During	Drained	Sidai	150	1
During	Drained	Tangi	0	0
During	Drained	Tangi	10	0
During	Drained	Tangi	20	0
During	Drained	Tangi	30	0
During	Drained	Tangi	40	1
During	Drained	Tangi	50	0
During	Drained	Tangi	60	0
During	Drained	Tangi	70	0
During	Drained	Tangi	80	0
During	Drained	Tangi	90	0
During	Drained	Tangi	100	0
During	Drained	Tangi	110	0
During	Drained	Tangi	120	0
During	Drained	Tangi	130	0
During	Drained	Tangi	140	0
During	Drained	Tangi	150	0
During	Matrix	Jericho	0	0
During	Matrix	Jericho	10	0
During	Matrix	Jericho	20	0
During	Matrix	Jericho	30	0
During	Matrix	Jericho	40	0
During	Matrix	Jericho	50	0
During	Matrix	Jericho	60	0
During	Matrix	Jericho	70	0
During	Matrix	Jericho	80	0
During	Matrix	Jericho	90	0
During	Matrix	Jericho	100	0
During	Matrix	Jericho	110	0
During	Matrix	Jericho	120	0
During	Matrix	Jericho	130	0
During	Matrix	Jericho	140	0
During	Matrix	Jericho	150	0
During	Matrix	Kambi	0	0
During	Matrix	Kambi	10	0
During	Matrix	Kambi	20	0
During	Matrix	Kambi	30	0
During	Matrix	Kambi	40	0
During	Matrix	Kambi	50	1
During	Matrix	Kambi	60	0
During	Matrix	Kambi	70	0
During	Matrix	Kambi	80	1
During	Matrix	Kambi	90	0
During	Matrix	Kambi	100	1
During	Matrix	Kambi	110	0
During	Matrix	Kambi	120	0
During	Matrix	Kambi	130	0
During	Matrix	Kambi	140	0
During	Matrix	Kambi	150	1
During	Matrix	Oscar	0	0
During	Matrix	Oscar	10	0
During	Matrix	Oscar	20	0
During	Matrix	Oscar	30	0
During	Matrix	Oscar	40	1
During	Matrix	Oscar	50	0
During	Matrix	Oscar	60	0
During	Matrix	Oscar	70	0
During	Matrix	Oscar	80	0
During	Matrix	Oscar	90	0
During	Matrix	Oscar	100	0
During	Matrix	Oscar	110	0
During	Matrix	Oscar	120	0
During	Matrix	Oscar	130	0
During	Matrix	Oscar	140	0
During	Matrix	Oscar	150	0
During	Matrix	Sidai	0	0
During	Matrix	Sidai	10	1
During	Matrix	Sidai	20	1
During	Matrix	Sidai	30	0
During	Matrix	Sidai	40	0
During	Matrix	Sidai	50	1
During	Matrix	Sidai	60	0
During	Matrix	Sidai	70	1
During	Matrix	Sidai	80	0
During	Matrix	Sidai	90	0
During	Matrix	Sidai	100	1
During	Matrix	Sidai	110	1
During	Matrix	Sidai	120	0
During	Matrix	Sidai	130	0
During	Matrix	Sidai	140	0
During	Matrix	Sidai	150	1
During	Matrix	Tangi	0	0
During	Matrix	Tangi	10	0
During	Matrix	Tangi	20	0
During	Matrix	Tangi	30	0
During	Matrix	Tangi	40	0
During	Matrix	Tangi	50	0
During	Matrix	Tangi	60	0
During	Matrix	Tangi	70	0
During	Matrix	Tangi	80	0
During	Matrix	Tangi	90	0
During	Matrix	Tangi	100	0
During	Matrix	Tangi	110	0
During	Matrix	Tangi	120	1
During	Matrix	Tangi	130	0
During	Matrix	Tangi	140	0
During	Matrix	Tangi	150	0
During	Filled	Jericho	0	0
During	Filled	Jericho	10	0
During	Filled	Jericho	20	0
During	Filled	Jericho	30	1
During	Filled	Jericho	40	0
During	Filled	Jericho	50	0
During	Filled	Jericho	60	0
During	Filled	Jericho	70	0
During	Filled	Jericho	80	0
During	Filled	Jericho	90	0
During	Filled	Jericho	100	0
During	Filled	Jericho	110	0
During	Filled	Jericho	120	0
During	Filled	Jericho	130	0
During	Filled	Jericho	140	0
During	Filled	Jericho	150	0
During	Filled	Kambi	0	0
During	Filled	Kambi	10	0
During	Filled	Kambi	20	0
During	Filled	Kambi	30	0
During	Filled	Kambi	40	0
During	Filled	Kambi	50	0
During	Filled	Kambi	60	0
During	Filled	Kambi	70	0
During	Filled	Kambi	80	0
During	Filled	Kambi	90	0
During	Filled	Kambi	100	1
During	Filled	Kambi	110	0
During	Filled	Kambi	120	0
During	Filled	Kambi	130	0
During	Filled	Kambi	140	0
During	Filled	Kambi	150	0
During	Filled	Oscar	0	0
During	Filled	Oscar	10	1
During	Filled	Oscar	20	1
During	Filled	Oscar	30	1
During	Filled	Oscar	40	0
During	Filled	Oscar	50	0
During	Filled	Oscar	60	1
During	Filled	Oscar	70	0
During	Filled	Oscar	80	0
During	Filled	Oscar	90	0
During	Filled	Oscar	100	1
During	Filled	Oscar	110	1
During	Filled	Oscar	120	0
During	Filled	Oscar	130	0
During	Filled	Oscar	140	0
During	Filled	Oscar	150	0
During	Filled	Sidai	0	1
During	Filled	Sidai	10	1
During	Filled	Sidai	20	1
During	Filled	Sidai	30	1
During	Filled	Sidai	40	0
During	Filled	Sidai	50	0
During	Filled	Sidai	60	0
During	Filled	Sidai	70	0
During	Filled	Sidai	80	1
During	Filled	Sidai	90	0
During	Filled	Sidai	100	0
During	Filled	Sidai	110	0
During	Filled	Sidai	120	0
During	Filled	Sidai	130	0
During	Filled	Sidai	140	0
During	Filled	Sidai	150	1
During	Filled	Tangi	0	0
During	Filled	Tangi	10	1
During	Filled	Tangi	20	0
During	Filled	Tangi	30	0
During	Filled	Tangi	40	0
During	Filled	Tangi	50	1
During	Filled	Tangi	60	0
During	Filled	Tangi	70	0
During	Filled	Tangi	80	0
During	Filled	Tangi	90	0
During	Filled	Tangi	100	0
During	Filled	Tangi	110	0
During	Filled	Tangi	120	0
During	Filled	Tangi	130	0
During	Filled	Tangi	140	0
During	Filled	Tangi	150	0
During	Drained	Jericho	0	0
During	Drained	Jericho	10	0
During	Drained	Jericho	20	0
During	Drained	Jericho	30	0
During	Drained	Jericho	40	0
During	Drained	Jericho	50	0
During	Drained	Jericho	60	0
During	Drained	Jericho	70	0
During	Drained	Jericho	80	0
During	Drained	Jericho	90	0
During	Drained	Jericho	100	0
During	Drained	Jericho	110	0
During	Drained	Jericho	120	0
During	Drained	Jericho	130	0
During	Drained	Jericho	140	0
During	Drained	Jericho	150	0
During	Drained	Kambi	0	0
During	Drained	Kambi	10	0
During	Drained	Kambi	20	0
During	Drained	Kambi	30	1
During	Drained	Kambi	40	0
During	Drained	Kambi	50	0
During	Drained	Kambi	60	0
During	Drained	Kambi	70	0
During	Drained	Kambi	80	0
During	Drained	Kambi	90	1
During	Drained	Kambi	100	0
During	Drained	Kambi	110	0
During	Drained	Kambi	120	0
During	Drained	Kambi	130	0
During	Drained	Kambi	140	0
During	Drained	Kambi	150	0
During	Drained	Oscar	0	1
During	Drained	Oscar	10	0
During	Drained	Oscar	20	0
During	Drained	Oscar	30	0
During	Drained	Oscar	40	0
During	Drained	Oscar	50	0
During	Drained	Oscar	60	0
During	Drained	Oscar	70	0
During	Drained	Oscar	80	0
During	Drained	Oscar	90	0
During	Drained	Oscar	100	0
During	Drained	Oscar	110	0
During	Drained	Oscar	120	0
During	Drained	Oscar	130	1
During	Drained	Oscar	140	0
During	Drained	Oscar	150	0
During	Drained	Sidai	0	1
During	Drained	Sidai	10	1
During	Drained	Sidai	20	0
During	Drained	Sidai	30	1
During	Drained	Sidai	40	1
During	Drained	Sidai	50	0
During	Drained	Sidai	60	0
During	Drained	Sidai	70	0
During	Drained	Sidai	80	0
During	Drained	Sidai	90	0
During	Drained	Sidai	100	0
During	Drained	Sidai	110	1
During	Drained	Sidai	120	0
During	Drained	Sidai	130	0
During	Drained	Sidai	140	0
During	Drained	Sidai	150	1
During	Drained	Tangi	0	0
During	Drained	Tangi	10	0
During	Drained	Tangi	20	0
During	Drained	Tangi	30	0
During	Drained	Tangi	40	0
During	Drained	Tangi	50	0
During	Drained	Tangi	60	0
During	Drained	Tangi	70	0
During	Drained	Tangi	80	0
During	Drained	Tangi	90	0
During	Drained	Tangi	100	0
During	Drained	Tangi	110	0
During	Drained	Tangi	120	0
During	Drained	Tangi	130	0
During	Drained	Tangi	140	0
During	Drained	Tangi	150	0
During	Matrix	Jericho	0	0
During	Matrix	Jericho	10	0
During	Matrix	Jericho	20	0
During	Matrix	Jericho	30	0
During	Matrix	Jericho	40	0
During	Matrix	Jericho	50	0
During	Matrix	Jericho	60	0
During	Matrix	Jericho	70	0
During	Matrix	Jericho	80	0
During	Matrix	Jericho	90	0
During	Matrix	Jericho	100	0
During	Matrix	Jericho	110	0
During	Matrix	Jericho	120	0
During	Matrix	Jericho	130	0
During	Matrix	Jericho	140	0
During	Matrix	Jericho	150	0
During	Matrix	Kambi	0	0
During	Matrix	Kambi	10	0
During	Matrix	Kambi	20	0
During	Matrix	Kambi	30	1
During	Matrix	Kambi	40	1
During	Matrix	Kambi	50	0
During	Matrix	Kambi	60	0
During	Matrix	Kambi	70	0
During	Matrix	Kambi	80	1
During	Matrix	Kambi	90	1
During	Matrix	Kambi	100	0
During	Matrix	Kambi	110	0
During	Matrix	Kambi	120	1
During	Matrix	Kambi	130	1
During	Matrix	Kambi	140	0
During	Matrix	Kambi	150	0
During	Matrix	Oscar	0	0
During	Matrix	Oscar	10	0
During	Matrix	Oscar	20	0
During	Matrix	Oscar	30	0
During	Matrix	Oscar	40	0
During	Matrix	Oscar	50	0
During	Matrix	Oscar	60	0
During	Matrix	Oscar	70	0
During	Matrix	Oscar	80	0
During	Matrix	Oscar	90	1
During	Matrix	Oscar	100	0
During	Matrix	Oscar	110	0
During	Matrix	Oscar	120	0
During	Matrix	Oscar	130	0
During	Matrix	Oscar	140	0
During	Matrix	Oscar	150	0
During	Matrix	Sidai	0	0
During	Matrix	Sidai	10	0
During	Matrix	Sidai	20	0
During	Matrix	Sidai	30	0
During	Matrix	Sidai	40	1
During	Matrix	Sidai	50	1
During	Matrix	Sidai	60	0
During	Matrix	Sidai	70	0
During	Matrix	Sidai	80	1
During	Matrix	Sidai	90	0
During	Matrix	Sidai	100	0
During	Matrix	Sidai	110	0
During	Matrix	Sidai	120	1
During	Matrix	Sidai	130	0
During	Matrix	Sidai	140	0
During	Matrix	Sidai	150	0
During	Matrix	Tangi	0	0
During	Matrix	Tangi	10	0
During	Matrix	Tangi	20	0
During	Matrix	Tangi	30	0
During	Matrix	Tangi	40	0
During	Matrix	Tangi	50	0
During	Matrix	Tangi	60	1
During	Matrix	Tangi	70	0
During	Matrix	Tangi	80	0
During	Matrix	Tangi	90	0
During	Matrix	Tangi	100	0
During	Matrix	Tangi	110	0
During	Matrix	Tangi	120	0
During	Matrix	Tangi	130	0
During	Matrix	Tangi	140	1
During	Matrix	Tangi	150	0
During	Filled	Jericho	0	0
During	Filled	Jericho	10	0
During	Filled	Jericho	20	0
During	Filled	Jericho	30	0
During	Filled	Jericho	40	0
During	Filled	Jericho	50	0
During	Filled	Jericho	60	0
During	Filled	Jericho	70	0
During	Filled	Jericho	80	0
During	Filled	Jericho	90	0
During	Filled	Jericho	100	0
During	Filled	Jericho	110	0
During	Filled	Jericho	120	0
During	Filled	Jericho	130	0
During	Filled	Jericho	140	0
During	Filled	Jericho	150	0
During	Filled	Kambi	0	0
During	Filled	Kambi	10	0
During	Filled	Kambi	20	0
During	Filled	Kambi	30	0
During	Filled	Kambi	40	0
During	Filled	Kambi	50	0
During	Filled	Kambi	60	0
During	Filled	Kambi	70	0
During	Filled	Kambi	80	0
During	Filled	Kambi	90	0
During	Filled	Kambi	100	0
During	Filled	Kambi	110	0
During	Filled	Kambi	120	0
During	Filled	Kambi	130	0
During	Filled	Kambi	140	0
During	Filled	Kambi	150	0
During	Filled	Oscar	0	0
During	Filled	Oscar	10	1
During	Filled	Oscar	20	0
During	Filled	Oscar	30	0
During	Filled	Oscar	40	0
During	Filled	Oscar	50	0
During	Filled	Oscar	60	0
During	Filled	Oscar	70	0
During	Filled	Oscar	80	0
During	Filled	Oscar	90	0
During	Filled	Oscar	100	0
During	Filled	Oscar	110	0
During	Filled	Oscar	120	0
During	Filled	Oscar	130	0
During	Filled	Oscar	140	0
During	Filled	Oscar	150	0
During	Filled	Sidai	0	0
During	Filled	Sidai	10	0
During	Filled	Sidai	20	0
During	Filled	Sidai	30	0
During	Filled	Sidai	40	0
During	Filled	Sidai	50	0
During	Filled	Sidai	60	0
During	Filled	Sidai	70	0
During	Filled	Sidai	80	0
During	Filled	Sidai	90	0
During	Filled	Sidai	100	0
During	Filled	Sidai	110	0
During	Filled	Sidai	120	1
During	Filled	Sidai	130	0
During	Filled	Sidai	140	0
During	Filled	Sidai	150	0
During	Filled	Tangi	0	0
During	Filled	Tangi	10	0
During	Filled	Tangi	20	0
During	Filled	Tangi	30	1
During	Filled	Tangi	40	0
During	Filled	Tangi	50	0
During	Filled	Tangi	60	0
During	Filled	Tangi	70	0
During	Filled	Tangi	80	0
During	Filled	Tangi	90	0
During	Filled	Tangi	100	0
During	Filled	Tangi	110	0
During	Filled	Tangi	120	0
During	Filled	Tangi	130	0
During	Filled	Tangi	140	0
During	Filled	Tangi	150	0
During	Drained	Jericho	0	0
During	Drained	Jericho	10	0
During	Drained	Jericho	20	0
During	Drained	Jericho	30	0
During	Drained	Jericho	40	0
During	Drained	Jericho	50	0
During	Drained	Jericho	60	0
During	Drained	Jericho	70	0
During	Drained	Jericho	80	0
During	Drained	Jericho	90	0
During	Drained	Jericho	100	0
During	Drained	Jericho	110	0
During	Drained	Jericho	120	0
During	Drained	Jericho	130	0
During	Drained	Jericho	140	0
During	Drained	Jericho	150	0
During	Drained	Kambi	0	0
During	Drained	Kambi	10	0
During	Drained	Kambi	20	1
During	Drained	Kambi	30	0
During	Drained	Kambi	40	0
During	Drained	Kambi	50	0
During	Drained	Kambi	60	0
During	Drained	Kambi	70	0
During	Drained	Kambi	80	0
During	Drained	Kambi	90	1
During	Drained	Kambi	100	0
During	Drained	Kambi	110	0
During	Drained	Kambi	120	1
During	Drained	Kambi	130	0
During	Drained	Kambi	140	0
During	Drained	Kambi	150	0
During	Drained	Oscar	0	0
During	Drained	Oscar	10	0
During	Drained	Oscar	20	0
During	Drained	Oscar	30	0
During	Drained	Oscar	40	0
During	Drained	Oscar	50	0
During	Drained	Oscar	60	0
During	Drained	Oscar	70	0
During	Drained	Oscar	80	0
During	Drained	Oscar	90	0
During	Drained	Oscar	100	0
During	Drained	Oscar	110	0
During	Drained	Oscar	120	0
During	Drained	Oscar	130	0
During	Drained	Oscar	140	0
During	Drained	Oscar	150	0
During	Drained	Sidai	0	1
During	Drained	Sidai	10	1
During	Drained	Sidai	20	1
During	Drained	Sidai	30	1
During	Drained	Sidai	40	0
During	Drained	Sidai	50	0
During	Drained	Sidai	60	1
During	Drained	Sidai	70	0
During	Drained	Sidai	80	0
During	Drained	Sidai	90	0
During	Drained	Sidai	100	0
During	Drained	Sidai	110	0
During	Drained	Sidai	120	0
During	Drained	Sidai	130	1
During	Drained	Sidai	140	0
During	Drained	Sidai	150	0
During	Drained	Tangi	0	0
During	Drained	Tangi	10	0
During	Drained	Tangi	20	0
During	Drained	Tangi	30	0
During	Drained	Tangi	40	0
During	Drained	Tangi	50	0
During	Drained	Tangi	60	0
During	Drained	Tangi	70	0
During	Drained	Tangi	80	0
During	Drained	Tangi	90	0
During	Drained	Tangi	100	0
During	Drained	Tangi	110	0
During	Drained	Tangi	120	0
During	Drained	Tangi	130	0
During	Drained	Tangi	140	0
During	Drained	Tangi	150	0
During	Matrix	Jericho	0	0
During	Matrix	Jericho	10	0
During	Matrix	Jericho	20	0
During	Matrix	Jericho	30	0
During	Matrix	Jericho	40	0
During	Matrix	Jericho	50	0
During	Matrix	Jericho	60	0
During	Matrix	Jericho	70	0
During	Matrix	Jericho	80	0
During	Matrix	Jericho	90	0
During	Matrix	Jericho	100	0
During	Matrix	Jericho	110	0
During	Matrix	Jericho	120	0
During	Matrix	Jericho	130	0
During	Matrix	Jericho	140	0
During	Matrix	Jericho	150	0
During	Matrix	Kambi	0	0
During	Matrix	Kambi	10	0
During	Matrix	Kambi	20	0
During	Matrix	Kambi	30	0
During	Matrix	Kambi	40	0
During	Matrix	Kambi	50	0
During	Matrix	Kambi	60	0
During	Matrix	Kambi	70	0
During	Matrix	Kambi	80	1
During	Matrix	Kambi	90	0
During	Matrix	Kambi	100	1
During	Matrix	Kambi	110	0
During	Matrix	Kambi	120	1
During	Matrix	Kambi	130	1
During	Matrix	Kambi	140	0
During	Matrix	Kambi	150	0
During	Matrix	Oscar	0	0
During	Matrix	Oscar	10	0
During	Matrix	Oscar	20	0
During	Matrix	Oscar	30	0
During	Matrix	Oscar	40	0
During	Matrix	Oscar	50	0
During	Matrix	Oscar	60	0
During	Matrix	Oscar	70	0
During	Matrix	Oscar	80	0
During	Matrix	Oscar	90	0
During	Matrix	Oscar	100	0
During	Matrix	Oscar	110	0
During	Matrix	Oscar	120	0
During	Matrix	Oscar	130	0
During	Matrix	Oscar	140	0
During	Matrix	Oscar	150	0
During	Matrix	Sidai	0	0
During	Matrix	Sidai	10	0
During	Matrix	Sidai	20	0
During	Matrix	Sidai	30	0
During	Matrix	Sidai	40	0
During	Matrix	Sidai	50	0
During	Matrix	Sidai	60	0
During	Matrix	Sidai	70	0
During	Matrix	Sidai	80	0
During	Matrix	Sidai	90	0
During	Matrix	Sidai	100	0
During	Matrix	Sidai	110	0
During	Matrix	Sidai	120	0
During	Matrix	Sidai	130	0
During	Matrix	Sidai	140	0
During	Matrix	Sidai	150	0
During	Matrix	Tangi	0	0
During	Matrix	Tangi	10	0
During	Matrix	Tangi	20	0
During	Matrix	Tangi	30	0
During	Matrix	Tangi	40	1
During	Matrix	Tangi	50	0
During	Matrix	Tangi	60	0
During	Matrix	Tangi	70	1
During	Matrix	Tangi	80	0
During	Matrix	Tangi	90	0
During	Matrix	Tangi	100	0
During	Matrix	Tangi	110	0
During	Matrix	Tangi	120	0
During	Matrix	Tangi	130	0
During	Matrix	Tangi	140	0
During	Matrix	Tangi	150	0
During	Filled	Jericho	0	1
During	Filled	Jericho	10	0
During	Filled	Jericho	20	0
During	Filled	Jericho	30	0
During	Filled	Jericho	40	0
During	Filled	Jericho	50	0
During	Filled	Jericho	60	0
During	Filled	Jericho	70	0
During	Filled	Jericho	80	0
During	Filled	Jericho	90	0
During	Filled	Jericho	100	0
During	Filled	Jericho	110	0
During	Filled	Jericho	120	0
During	Filled	Jericho	130	0
During	Filled	Jericho	140	0
During	Filled	Jericho	150	0
During	Filled	Kambi	0	0
During	Filled	Kambi	10	0
During	Filled	Kambi	20	0
During	Filled	Kambi	30	0
During	Filled	Kambi	40	0
During	Filled	Kambi	50	0
During	Filled	Kambi	60	0
During	Filled	Kambi	70	0
During	Filled	Kambi	80	0
During	Filled	Kambi	90	0
During	Filled	Kambi	100	0
During	Filled	Kambi	110	0
During	Filled	Kambi	120	0
During	Filled	Kambi	130	0
During	Filled	Kambi	140	0
During	Filled	Kambi	150	0
During	Filled	Oscar	0	0
During	Filled	Oscar	10	0
During	Filled	Oscar	20	0
During	Filled	Oscar	30	0
During	Filled	Oscar	40	0
During	Filled	Oscar	50	0
During	Filled	Oscar	60	0
During	Filled	Oscar	70	0
During	Filled	Oscar	80	0
During	Filled	Oscar	90	0
During	Filled	Oscar	100	0
During	Filled	Oscar	110	0
During	Filled	Oscar	120	0
During	Filled	Oscar	130	0
During	Filled	Oscar	140	0
During	Filled	Oscar	150	0
During	Filled	Sidai	0	0
During	Filled	Sidai	10	0
During	Filled	Sidai	20	0
During	Filled	Sidai	30	0
During	Filled	Sidai	40	0
During	Filled	Sidai	50	0
During	Filled	Sidai	60	0
During	Filled	Sidai	70	0
During	Filled	Sidai	80	0
During	Filled	Sidai	90	0
During	Filled	Sidai	100	0
During	Filled	Sidai	110	0
During	Filled	Sidai	120	0
During	Filled	Sidai	130	0
During	Filled	Sidai	140	0
During	Filled	Sidai	150	1
During	Filled	Tangi	0	0
During	Filled	Tangi	10	0
During	Filled	Tangi	20	0
During	Filled	Tangi	30	0
During	Filled	Tangi	40	0
During	Filled	Tangi	50	0
During	Filled	Tangi	60	0
During	Filled	Tangi	70	0
During	Filled	Tangi	80	0
During	Filled	Tangi	90	0
During	Filled	Tangi	100	0
During	Filled	Tangi	110	0
During	Filled	Tangi	120	0
During	Filled	Tangi	130	0
During	Filled	Tangi	140	0
During	Filled	Tangi	150	0
During	Drained	Jericho	0	0
During	Drained	Jericho	10	0
During	Drained	Jericho	20	0
During	Drained	Jericho	30	0
During	Drained	Jericho	40	0
During	Drained	Jericho	50	0
During	Drained	Jericho	60	0
During	Drained	Jericho	70	0
During	Drained	Jericho	80	0
During	Drained	Jericho	90	0
During	Drained	Jericho	100	0
During	Drained	Jericho	110	0
During	Drained	Jericho	120	0
During	Drained	Jericho	130	0
During	Drained	Jericho	140	0
During	Drained	Jericho	150	0
During	Drained	Kambi	0	0
During	Drained	Kambi	10	0
During	Drained	Kambi	20	0
During	Drained	Kambi	30	0
During	Drained	Kambi	40	0
During	Drained	Kambi	50	0
During	Drained	Kambi	60	0
During	Drained	Kambi	70	1
During	Drained	Kambi	80	0
During	Drained	Kambi	90	0
During	Drained	Kambi	100	1
During	Drained	Kambi	110	0
During	Drained	Kambi	120	1
During	Drained	Kambi	130	1
During	Drained	Kambi	140	1
During	Drained	Kambi	150	0
During	Drained	Oscar	0	0
During	Drained	Oscar	10	0
During	Drained	Oscar	20	0
During	Drained	Oscar	30	0
During	Drained	Oscar	40	0
During	Drained	Oscar	50	0
During	Drained	Oscar	60	0
During	Drained	Oscar	70	0
During	Drained	Oscar	80	0
During	Drained	Oscar	90	0
During	Drained	Oscar	100	0
During	Drained	Oscar	110	0
During	Drained	Oscar	120	0
During	Drained	Oscar	130	0
During	Drained	Oscar	140	0
During	Drained	Oscar	150	0
During	Drained	Sidai	0	0
During	Drained	Sidai	10	0
During	Drained	Sidai	20	0
During	Drained	Sidai	30	0
During	Drained	Sidai	40	0
During	Drained	Sidai	50	0
During	Drained	Sidai	60	0
During	Drained	Sidai	70	0
During	Drained	Sidai	80	1
During	Drained	Sidai	90	0
During	Drained	Sidai	100	0
During	Drained	Sidai	110	0
During	Drained	Sidai	120	0
During	Drained	Sidai	130	0
During	Drained	Sidai	140	0
During	Drained	Sidai	150	0
During	Drained	Tangi	0	0
During	Drained	Tangi	10	0
During	Drained	Tangi	20	0
During	Drained	Tangi	30	0
During	Drained	Tangi	40	0
During	Drained	Tangi	50	0
During	Drained	Tangi	60	0
During	Drained	Tangi	70	0
During	Drained	Tangi	80	0
During	Drained	Tangi	90	0
During	Drained	Tangi	100	0
During	Drained	Tangi	110	0
During	Drained	Tangi	120	0
During	Drained	Tangi	130	0
During	Drained	Tangi	140	0
During	Drained	Tangi	150	0
During	Matrix	Jericho	0	0
During	Matrix	Jericho	10	0
During	Matrix	Jericho	20	0
During	Matrix	Jericho	30	0
During	Matrix	Jericho	40	0
During	Matrix	Jericho	50	0
During	Matrix	Jericho	60	0
During	Matrix	Jericho	70	0
During	Matrix	Jericho	80	0
During	Matrix	Jericho	90	0
During	Matrix	Jericho	100	0
During	Matrix	Jericho	110	0
During	Matrix	Jericho	120	0
During	Matrix	Jericho	130	0
During	Matrix	Jericho	140	0
During	Matrix	Jericho	150	0
During	Matrix	Kambi	0	1
During	Matrix	Kambi	10	0
During	Matrix	Kambi	20	0
During	Matrix	Kambi	30	0
During	Matrix	Kambi	40	0
During	Matrix	Kambi	50	0
During	Matrix	Kambi	60	0
During	Matrix	Kambi	70	0
During	Matrix	Kambi	80	0
During	Matrix	Kambi	90	0
During	Matrix	Kambi	100	1
During	Matrix	Kambi	110	0
During	Matrix	Kambi	120	0
During	Matrix	Kambi	130	0
During	Matrix	Kambi	140	0
During	Matrix	Kambi	150	0
During	Matrix	Oscar	0	0
During	Matrix	Oscar	10	0
During	Matrix	Oscar	20	0
During	Matrix	Oscar	30	0
During	Matrix	Oscar	40	0
During	Matrix	Oscar	50	0
During	Matrix	Oscar	60	0
During	Matrix	Oscar	70	0
During	Matrix	Oscar	80	0
During	Matrix	Oscar	90	1
During	Matrix	Oscar	100	0
During	Matrix	Oscar	110	0
During	Matrix	Oscar	120	0
During	Matrix	Oscar	130	0
During	Matrix	Oscar	140	0
During	Matrix	Oscar	150	0
During	Matrix	Sidai	0	0
During	Matrix	Sidai	10	0
During	Matrix	Sidai	20	0
During	Matrix	Sidai	30	0
During	Matrix	Sidai	40	0
During	Matrix	Sidai	50	0
During	Matrix	Sidai	60	0
During	Matrix	Sidai	70	0
During	Matrix	Sidai	80	0
During	Matrix	Sidai	90	0
During	Matrix	Sidai	100	0
During	Matrix	Sidai	110	0
During	Matrix	Sidai	120	0
During	Matrix	Sidai	130	0
During	Matrix	Sidai	140	1
During	Matrix	Sidai	150	0
During	Matrix	Tangi	0	0
During	Matrix	Tangi	10	0
During	Matrix	Tangi	20	0
During	Matrix	Tangi	30	0
During	Matrix	Tangi	40	0
During	Matrix	Tangi	50	0
During	Matrix	Tangi	60	0
During	Matrix	Tangi	70	0
During	Matrix	Tangi	80	0
During	Matrix	Tangi	90	0
During	Matrix	Tangi	100	0
During	Matrix	Tangi	110	0
During	Matrix	Tangi	120	0
During	Matrix	Tangi	130	0
During	Matrix	Tangi	140	0
During	Matrix	Tangi	150	0
During	Filled	Jericho	0	0
During	Filled	Jericho	10	0
During	Filled	Jericho	20	0
During	Filled	Jericho	30	0
During	Filled	Jericho	40	0
During	Filled	Jericho	50	0
During	Filled	Jericho	60	0
During	Filled	Jericho	70	0
During	Filled	Jericho	80	0
During	Filled	Jericho	90	0
During	Filled	Jericho	100	0
During	Filled	Jericho	110	0
During	Filled	Jericho	120	0
During	Filled	Jericho	130	0
During	Filled	Jericho	140	0
During	Filled	Jericho	150	0
During	Filled	Kambi	0	0
During	Filled	Kambi	10	0
During	Filled	Kambi	20	0
During	Filled	Kambi	30	0
During	Filled	Kambi	40	0
During	Filled	Kambi	50	0
During	Filled	Kambi	60	0
During	Filled	Kambi	70	0
During	Filled	Kambi	80	0
During	Filled	Kambi	90	0
During	Filled	Kambi	100	0
During	Filled	Kambi	110	0
During	Filled	Kambi	120	0
During	Filled	Kambi	130	0
During	Filled	Kambi	140	0
During	Filled	Kambi	150	0
During	Filled	Oscar	0	0
During	Filled	Oscar	10	0
During	Filled	Oscar	20	0
During	Filled	Oscar	30	0
During	Filled	Oscar	40	0
During	Filled	Oscar	50	0
During	Filled	Oscar	60	0
During	Filled	Oscar	70	0
During	Filled	Oscar	80	0
During	Filled	Oscar	90	0
During	Filled	Oscar	100	0
During	Filled	Oscar	110	0
During	Filled	Oscar	120	0
During	Filled	Oscar	130	0
During	Filled	Oscar	140	0
During	Filled	Oscar	150	0
During	Filled	Sidai	0	0
During	Filled	Sidai	10	0
During	Filled	Sidai	20	0
During	Filled	Sidai	30	0
During	Filled	Sidai	40	0
During	Filled	Sidai	50	0
During	Filled	Sidai	60	0
During	Filled	Sidai	70	0
During	Filled	Sidai	80	0
During	Filled	Sidai	90	0
During	Filled	Sidai	100	0
During	Filled	Sidai	110	0
During	Filled	Sidai	120	0
During	Filled	Sidai	130	0
During	Filled	Sidai	140	0
During	Filled	Sidai	150	0
During	Filled	Tangi	0	0
During	Filled	Tangi	10	0
During	Filled	Tangi	20	0
During	Filled	Tangi	30	0
During	Filled	Tangi	40	0
During	Filled	Tangi	50	0
During	Filled	Tangi	60	0
During	Filled	Tangi	70	0
During	Filled	Tangi	80	0
During	Filled	Tangi	90	0
During	Filled	Tangi	100	0
During	Filled	Tangi	110	0
During	Filled	Tangi	120	0
During	Filled	Tangi	130	0
During	Filled	Tangi	140	0
During	Filled	Tangi	150	0
During	Drained	Jericho	0	0
During	Drained	Jericho	10	0
During	Drained	Jericho	20	0
During	Drained	Jericho	30	0
During	Drained	Jericho	40	0
During	Drained	Jericho	50	0
During	Drained	Jericho	60	0
During	Drained	Jericho	70	0
During	Drained	Jericho	80	0
During	Drained	Jericho	90	0
During	Drained	Jericho	100	0
During	Drained	Jericho	110	0
During	Drained	Jericho	120	0
During	Drained	Jericho	130	0
During	Drained	Jericho	140	0
During	Drained	Jericho	150	0
During	Drained	Kambi	0	0
During	Drained	Kambi	10	0
During	Drained	Kambi	20	0
During	Drained	Kambi	30	0
During	Drained	Kambi	40	0
During	Drained	Kambi	50	0
During	Drained	Kambi	60	0
During	Drained	Kambi	70	0
During	Drained	Kambi	80	0
During	Drained	Kambi	90	0
During	Drained	Kambi	100	0
During	Drained	Kambi	110	0
During	Drained	Kambi	120	0
During	Drained	Kambi	130	0
During	Drained	Kambi	140	0
During	Drained	Kambi	150	0
During	Drained	Oscar	0	0
During	Drained	Oscar	10	0
During	Drained	Oscar	20	0
During	Drained	Oscar	30	0
During	Drained	Oscar	40	0
During	Drained	Oscar	50	0
During	Drained	Oscar	60	0
During	Drained	Oscar	70	0
During	Drained	Oscar	80	0
During	Drained	Oscar	90	0
During	Drained	Oscar	100	0
During	Drained	Oscar	110	0
During	Drained	Oscar	120	0
During	Drained	Oscar	130	1
During	Drained	Oscar	140	0
During	Drained	Oscar	150	0
During	Drained	Sidai	0	0
During	Drained	Sidai	10	0
During	Drained	Sidai	20	1
During	Drained	Sidai	30	0
During	Drained	Sidai	40	0
During	Drained	Sidai	50	0
During	Drained	Sidai	60	0
During	Drained	Sidai	70	0
During	Drained	Sidai	80	0
During	Drained	Sidai	90	0
During	Drained	Sidai	100	0
During	Drained	Sidai	110	0
During	Drained	Sidai	120	0
During	Drained	Sidai	130	0
During	Drained	Sidai	140	0
During	Drained	Sidai	150	1
During	Drained	Tangi	0	0
During	Drained	Tangi	10	0
During	Drained	Tangi	20	0
During	Drained	Tangi	30	0
During	Drained	Tangi	40	0
During	Drained	Tangi	50	0
During	Drained	Tangi	60	0
During	Drained	Tangi	70	0
During	Drained	Tangi	80	0
During	Drained	Tangi	90	0
During	Drained	Tangi	100	0
During	Drained	Tangi	110	0
During	Drained	Tangi	120	0
During	Drained	Tangi	130	0
During	Drained	Tangi	140	0
During	Drained	Tangi	150	0
Post	Matrix	Jericho	0	0
Post	Matrix	Jericho	10	0
Post	Matrix	Jericho	20	0
Post	Matrix	Jericho	30	0
Post	Matrix	Jericho	40	0
Post	Matrix	Jericho	50	0
Post	Matrix	Jericho	60	0
Post	Matrix	Jericho	70	0
Post	Matrix	Jericho	80	0
Post	Matrix	Jericho	90	0
Post	Matrix	Jericho	100	0
Post	Matrix	Jericho	110	0
Post	Matrix	Jericho	120	0
Post	Matrix	Jericho	130	0
Post	Matrix	Jericho	140	0
Post	Matrix	Jericho	150	0
Post	Matrix	Kambi	0	1
Post	Matrix	Kambi	10	1
Post	Matrix	Kambi	20	1
Post	Matrix	Kambi	30	0
Post	Matrix	Kambi	40	0
Post	Matrix	Kambi	50	0
Post	Matrix	Kambi	60	0
Post	Matrix	Kambi	70	1
Post	Matrix	Kambi	80	1
Post	Matrix	Kambi	90	0
Post	Matrix	Kambi	100	0
Post	Matrix	Kambi	110	0
Post	Matrix	Kambi	120	0
Post	Matrix	Kambi	130	1
Post	Matrix	Kambi	140	0
Post	Matrix	Kambi	150	0
Post	Matrix	Oscar	0	0
Post	Matrix	Oscar	10	0
Post	Matrix	Oscar	20	0
Post	Matrix	Oscar	30	0
Post	Matrix	Oscar	40	0
Post	Matrix	Oscar	50	0
Post	Matrix	Oscar	60	0
Post	Matrix	Oscar	70	0
Post	Matrix	Oscar	80	1
Post	Matrix	Oscar	90	0
Post	Matrix	Oscar	100	0
Post	Matrix	Oscar	110	0
Post	Matrix	Oscar	120	0
Post	Matrix	Oscar	130	0
Post	Matrix	Oscar	140	0
Post	Matrix	Oscar	150	1
Post	Matrix	Sidai	0	1
Post	Matrix	Sidai	10	0
Post	Matrix	Sidai	20	0
Post	Matrix	Sidai	30	0
Post	Matrix	Sidai	40	1
Post	Matrix	Sidai	50	1
Post	Matrix	Sidai	60	0
Post	Matrix	Sidai	70	0
Post	Matrix	Sidai	80	0
Post	Matrix	Sidai	90	0
Post	Matrix	Sidai	100	1
Post	Matrix	Sidai	110	0
Post	Matrix	Sidai	120	0
Post	Matrix	Sidai	130	0
Post	Matrix	Sidai	140	0
Post	Matrix	Sidai	150	0
Post	Matrix	Tangi	0	0
Post	Matrix	Tangi	10	1
Post	Matrix	Tangi	20	0
Post	Matrix	Tangi	30	0
Post	Matrix	Tangi	40	0
Post	Matrix	Tangi	50	0
Post	Matrix	Tangi	60	0
Post	Matrix	Tangi	70	0
Post	Matrix	Tangi	80	0
Post	Matrix	Tangi	90	0
Post	Matrix	Tangi	100	0
Post	Matrix	Tangi	110	0
Post	Matrix	Tangi	120	1
Post	Matrix	Tangi	130	0
Post	Matrix	Tangi	140	0
Post	Matrix	Tangi	150	0
Post	Filled	Jericho	0	0
Post	Filled	Jericho	10	0
Post	Filled	Jericho	20	0
Post	Filled	Jericho	30	0
Post	Filled	Jericho	40	0
Post	Filled	Jericho	50	0
Post	Filled	Jericho	60	0
Post	Filled	Jericho	70	0
Post	Filled	Jericho	80	0
Post	Filled	Jericho	90	0
Post	Filled	Jericho	100	0
Post	Filled	Jericho	110	0
Post	Filled	Jericho	120	0
Post	Filled	Jericho	130	0
Post	Filled	Jericho	140	0
Post	Filled	Jericho	150	0
Post	Filled	Kambi	0	0
Post	Filled	Kambi	10	0
Post	Filled	Kambi	20	0
Post	Filled	Kambi	30	0
Post	Filled	Kambi	40	0
Post	Filled	Kambi	50	0
Post	Filled	Kambi	60	0
Post	Filled	Kambi	70	0
Post	Filled	Kambi	80	0
Post	Filled	Kambi	90	0
Post	Filled	Kambi	100	0
Post	Filled	Kambi	110	0
Post	Filled	Kambi	120	0
Post	Filled	Kambi	130	0
Post	Filled	Kambi	140	0
Post	Filled	Kambi	150	0
Post	Filled	Oscar	0	0
Post	Filled	Oscar	10	0
Post	Filled	Oscar	20	0
Post	Filled	Oscar	30	0
Post	Filled	Oscar	40	0
Post	Filled	Oscar	50	0
Post	Filled	Oscar	60	1
Post	Filled	Oscar	70	0
Post	Filled	Oscar	80	1
Post	Filled	Oscar	90	0
Post	Filled	Oscar	100	0
Post	Filled	Oscar	110	0
Post	Filled	Oscar	120	0
Post	Filled	Oscar	130	0
Post	Filled	Oscar	140	0
Post	Filled	Oscar	150	0
Post	Filled	Sidai	0	0
Post	Filled	Sidai	10	0
Post	Filled	Sidai	20	0
Post	Filled	Sidai	30	0
Post	Filled	Sidai	40	0
Post	Filled	Sidai	50	0
Post	Filled	Sidai	60	0
Post	Filled	Sidai	70	0
Post	Filled	Sidai	80	0
Post	Filled	Sidai	90	0
Post	Filled	Sidai	100	0
Post	Filled	Sidai	110	0
Post	Filled	Sidai	120	0
Post	Filled	Sidai	130	0
Post	Filled	Sidai	140	0
Post	Filled	Sidai	150	1
Post	Filled	Tangi	0	0
Post	Filled	Tangi	10	0
Post	Filled	Tangi	20	0
Post	Filled	Tangi	30	0
Post	Filled	Tangi	40	0
Post	Filled	Tangi	50	0
Post	Filled	Tangi	60	0
Post	Filled	Tangi	70	0
Post	Filled	Tangi	80	0
Post	Filled	Tangi	90	0
Post	Filled	Tangi	100	0
Post	Filled	Tangi	110	0
Post	Filled	Tangi	120	0
Post	Filled	Tangi	130	0
Post	Filled	Tangi	140	0
Post	Filled	Tangi	150	0
Post	Drained	Jericho	0	0
Post	Drained	Jericho	10	0
Post	Drained	Jericho	20	0
Post	Drained	Jericho	30	0
Post	Drained	Jericho	40	0
Post	Drained	Jericho	50	0
Post	Drained	Jericho	60	0
Post	Drained	Jericho	70	0
Post	Drained	Jericho	80	0
Post	Drained	Jericho	90	0
Post	Drained	Jericho	100	0
Post	Drained	Jericho	110	0
Post	Drained	Jericho	120	0
Post	Drained	Jericho	130	0
Post	Drained	Jericho	140	0
Post	Drained	Jericho	150	0
Post	Drained	Kambi	0	0
Post	Drained	Kambi	10	0
Post	Drained	Kambi	20	0
Post	Drained	Kambi	30	0
Post	Drained	Kambi	40	0
Post	Drained	Kambi	50	0
Post	Drained	Kambi	60	1
Post	Drained	Kambi	70	0
Post	Drained	Kambi	80	1
Post	Drained	Kambi	90	1
Post	Drained	Kambi	100	0
Post	Drained	Kambi	110	0
Post	Drained	Kambi	120	0
Post	Drained	Kambi	130	0
Post	Drained	Kambi	140	0
Post	Drained	Kambi	150	0
Post	Drained	Oscar	0	0
Post	Drained	Oscar	10	0
Post	Drained	Oscar	20	0
Post	Drained	Oscar	30	0
Post	Drained	Oscar	40	0
Post	Drained	Oscar	50	0
Post	Drained	Oscar	60	0
Post	Drained	Oscar	70	0
Post	Drained	Oscar	80	0
Post	Drained	Oscar	90	0
Post	Drained	Oscar	100	0
Post	Drained	Oscar	110	0
Post	Drained	Oscar	120	0
Post	Drained	Oscar	130	0
Post	Drained	Oscar	140	1
Post	Drained	Oscar	150	0
Post	Drained	Sidai	0	1
Post	Drained	Sidai	10	1
Post	Drained	Sidai	20	0
Post	Drained	Sidai	30	0
Post	Drained	Sidai	40	0
Post	Drained	Sidai	50	0
Post	Drained	Sidai	60	0
Post	Drained	Sidai	70	0
Post	Drained	Sidai	80	0
Post	Drained	Sidai	90	1
Post	Drained	Sidai	100	0
Post	Drained	Sidai	110	0
Post	Drained	Sidai	120	0
Post	Drained	Sidai	130	0
Post	Drained	Sidai	140	0
Post	Drained	Sidai	150	0
Post	Drained	Tangi	0	0
Post	Drained	Tangi	10	0
Post	Drained	Tangi	20	0
Post	Drained	Tangi	30	0
Post	Drained	Tangi	40	0
Post	Drained	Tangi	50	0
Post	Drained	Tangi	60	0
Post	Drained	Tangi	70	0
Post	Drained	Tangi	80	0
Post	Drained	Tangi	90	0
Post	Drained	Tangi	100	0
Post	Drained	Tangi	110	0
Post	Drained	Tangi	120	0
Post	Drained	Tangi	130	0
Post	Drained	Tangi	140	0
Post	Drained	Tangi	150	0
Post	Matrix	Jericho	0	0
Post	Matrix	Jericho	10	0
Post	Matrix	Jericho	20	0
Post	Matrix	Jericho	30	0
Post	Matrix	Jericho	40	0
Post	Matrix	Jericho	50	0
Post	Matrix	Jericho	60	0
Post	Matrix	Jericho	70	0
Post	Matrix	Jericho	80	0
Post	Matrix	Jericho	90	0
Post	Matrix	Jericho	100	0
Post	Matrix	Jericho	110	0
Post	Matrix	Jericho	120	0
Post	Matrix	Jericho	130	0
Post	Matrix	Jericho	140	0
Post	Matrix	Jericho	150	0
Post	Matrix	Kambi	0	0
Post	Matrix	Kambi	10	0
Post	Matrix	Kambi	20	0
Post	Matrix	Kambi	30	0
Post	Matrix	Kambi	40	0
Post	Matrix	Kambi	50	0
Post	Matrix	Kambi	60	0
Post	Matrix	Kambi	70	0
Post	Matrix	Kambi	80	0
Post	Matrix	Kambi	90	0
Post	Matrix	Kambi	100	0
Post	Matrix	Kambi	110	1
Post	Matrix	Kambi	120	0
Post	Matrix	Kambi	130	0
Post	Matrix	Kambi	140	0
Post	Matrix	Kambi	150	0
Post	Matrix	Oscar	0	0
Post	Matrix	Oscar	10	0
Post	Matrix	Oscar	20	0
Post	Matrix	Oscar	30	0
Post	Matrix	Oscar	40	0
Post	Matrix	Oscar	50	0
Post	Matrix	Oscar	60	0
Post	Matrix	Oscar	70	0
Post	Matrix	Oscar	80	0
Post	Matrix	Oscar	90	0
Post	Matrix	Oscar	100	0
Post	Matrix	Oscar	110	0
Post	Matrix	Oscar	120	0
Post	Matrix	Oscar	130	0
Post	Matrix	Oscar	140	0
Post	Matrix	Oscar	150	1
Post	Matrix	Sidai	0	0
Post	Matrix	Sidai	10	0
Post	Matrix	Sidai	20	0
Post	Matrix	Sidai	30	0
Post	Matrix	Sidai	40	0
Post	Matrix	Sidai	50	0
Post	Matrix	Sidai	60	0
Post	Matrix	Sidai	70	0
Post	Matrix	Sidai	80	0
Post	Matrix	Sidai	90	0
Post	Matrix	Sidai	100	0
Post	Matrix	Sidai	110	0
Post	Matrix	Sidai	120	0
Post	Matrix	Sidai	130	0
Post	Matrix	Sidai	140	0
Post	Matrix	Sidai	150	0
Post	Matrix	Tangi	0	0
Post	Matrix	Tangi	10	0
Post	Matrix	Tangi	20	0
Post	Matrix	Tangi	30	0
Post	Matrix	Tangi	40	0
Post	Matrix	Tangi	50	0
Post	Matrix	Tangi	60	0
Post	Matrix	Tangi	70	0
Post	Matrix	Tangi	80	0
Post	Matrix	Tangi	90	0
Post	Matrix	Tangi	100	0
Post	Matrix	Tangi	110	0
Post	Matrix	Tangi	120	0
Post	Matrix	Tangi	130	0
Post	Matrix	Tangi	140	0
Post	Matrix	Tangi	150	0
Post	Filled	Jericho	0	0
Post	Filled	Jericho	10	0
Post	Filled	Jericho	20	0
Post	Filled	Jericho	30	0
Post	Filled	Jericho	40	1
Post	Filled	Jericho	50	0
Post	Filled	Jericho	60	0
Post	Filled	Jericho	70	0
Post	Filled	Jericho	80	0
Post	Filled	Jericho	90	0
Post	Filled	Jericho	100	0
Post	Filled	Jericho	110	0
Post	Filled	Jericho	120	0
Post	Filled	Jericho	130	0
Post	Filled	Jericho	140	0
Post	Filled	Jericho	150	0
Post	Filled	Kambi	0	0
Post	Filled	Kambi	10	0
Post	Filled	Kambi	20	0
Post	Filled	Kambi	30	0
Post	Filled	Kambi	40	0
Post	Filled	Kambi	50	0
Post	Filled	Kambi	60	0
Post	Filled	Kambi	70	0
Post	Filled	Kambi	80	0
Post	Filled	Kambi	90	0
Post	Filled	Kambi	100	0
Post	Filled	Kambi	110	0
Post	Filled	Kambi	120	0
Post	Filled	Kambi	130	0
Post	Filled	Kambi	140	0
Post	Filled	Kambi	150	0
Post	Filled	Oscar	0	0
Post	Filled	Oscar	10	0
Post	Filled	Oscar	20	0
Post	Filled	Oscar	30	0
Post	Filled	Oscar	40	0
Post	Filled	Oscar	50	0
Post	Filled	Oscar	60	0
Post	Filled	Oscar	70	0
Post	Filled	Oscar	80	0
Post	Filled	Oscar	90	0
Post	Filled	Oscar	100	0
Post	Filled	Oscar	110	0
Post	Filled	Oscar	120	0
Post	Filled	Oscar	130	0
Post	Filled	Oscar	140	0
Post	Filled	Oscar	150	0
Post	Filled	Sidai	0	0
Post	Filled	Sidai	10	0
Post	Filled	Sidai	20	0
Post	Filled	Sidai	30	0
Post	Filled	Sidai	40	0
Post	Filled	Sidai	50	0
Post	Filled	Sidai	60	0
Post	Filled	Sidai	70	0
Post	Filled	Sidai	80	0
Post	Filled	Sidai	90	0
Post	Filled	Sidai	100	0
Post	Filled	Sidai	110	0
Post	Filled	Sidai	120	0
Post	Filled	Sidai	130	0
Post	Filled	Sidai	140	0
Post	Filled	Sidai	150	0
Post	Filled	Tangi	0	0
Post	Filled	Tangi	10	0
Post	Filled	Tangi	20	0
Post	Filled	Tangi	30	0
Post	Filled	Tangi	40	0
Post	Filled	Tangi	50	0
Post	Filled	Tangi	60	0
Post	Filled	Tangi	70	0
Post	Filled	Tangi	80	0
Post	Filled	Tangi	90	0
Post	Filled	Tangi	100	0
Post	Filled	Tangi	110	0
Post	Filled	Tangi	120	0
Post	Filled	Tangi	130	0
Post	Filled	Tangi	140	0
Post	Filled	Tangi	150	0
Post	Drained	Jericho	0	1
Post	Drained	Jericho	10	1
Post	Drained	Jericho	20	1
Post	Drained	Jericho	30	1
Post	Drained	Jericho	40	1
Post	Drained	Jericho	50	0
Post	Drained	Jericho	60	0
Post	Drained	Jericho	70	0
Post	Drained	Jericho	80	0
Post	Drained	Jericho	90	0
Post	Drained	Jericho	100	0
Post	Drained	Jericho	110	0
Post	Drained	Jericho	120	0
Post	Drained	Jericho	130	1
Post	Drained	Jericho	140	0
Post	Drained	Jericho	150	0
Post	Drained	Kambi	0	0
Post	Drained	Kambi	10	0
Post	Drained	Kambi	20	0
Post	Drained	Kambi	30	0
Post	Drained	Kambi	40	0
Post	Drained	Kambi	50	0
Post	Drained	Kambi	60	0
Post	Drained	Kambi	70	0
Post	Drained	Kambi	80	0
Post	Drained	Kambi	90	0
Post	Drained	Kambi	100	0
Post	Drained	Kambi	110	0
Post	Drained	Kambi	120	0
Post	Drained	Kambi	130	0
Post	Drained	Kambi	140	0
Post	Drained	Kambi	150	0
Post	Drained	Oscar	0	0
Post	Drained	Oscar	10	1
Post	Drained	Oscar	20	0
Post	Drained	Oscar	30	0
Post	Drained	Oscar	40	0
Post	Drained	Oscar	50	0
Post	Drained	Oscar	60	0
Post	Drained	Oscar	70	0
Post	Drained	Oscar	80	0
Post	Drained	Oscar	90	0
Post	Drained	Oscar	100	0
Post	Drained	Oscar	110	0
Post	Drained	Oscar	120	0
Post	Drained	Oscar	130	0
Post	Drained	Oscar	140	0
Post	Drained	Oscar	150	0
Post	Drained	Sidai	0	1
Post	Drained	Sidai	10	0
Post	Drained	Sidai	20	0
Post	Drained	Sidai	30	0
Post	Drained	Sidai	40	0
Post	Drained	Sidai	50	0
Post	Drained	Sidai	60	0
Post	Drained	Sidai	70	0
Post	Drained	Sidai	80	0
Post	Drained	Sidai	90	0
Post	Drained	Sidai	100	0
Post	Drained	Sidai	110	0
Post	Drained	Sidai	120	0
Post	Drained	Sidai	130	0
Post	Drained	Sidai	140	0
Post	Drained	Sidai	150	0
Post	Drained	Tangi	0	1
Post	Drained	Tangi	10	0
Post	Drained	Tangi	20	0
Post	Drained	Tangi	30	1
Post	Drained	Tangi	40	1
Post	Drained	Tangi	50	0
Post	Drained	Tangi	60	0
Post	Drained	Tangi	70	0
Post	Drained	Tangi	80	1
Post	Drained	Tangi	90	0
Post	Drained	Tangi	100	1
Post	Drained	Tangi	110	0
Post	Drained	Tangi	120	0
Post	Drained	Tangi	130	0
Post	Drained	Tangi	140	0
Post	Drained	Tangi	150	0
Post	Matrix	Jericho	0	0
Post	Matrix	Jericho	10	0
Post	Matrix	Jericho	20	0
Post	Matrix	Jericho	30	0
Post	Matrix	Jericho	40	0
Post	Matrix	Jericho	50	0
Post	Matrix	Jericho	60	0
Post	Matrix	Jericho	70	0
Post	Matrix	Jericho	80	1
Post	Matrix	Jericho	90	0
Post	Matrix	Jericho	100	0
Post	Matrix	Jericho	110	0
Post	Matrix	Jericho	120	0
Post	Matrix	Jericho	130	0
Post	Matrix	Jericho	140	1
Post	Matrix	Jericho	150	0
Post	Matrix	Kambi	0	0
Post	Matrix	Kambi	10	0
Post	Matrix	Kambi	20	0
Post	Matrix	Kambi	30	0
Post	Matrix	Kambi	40	0
Post	Matrix	Kambi	50	0
Post	Matrix	Kambi	60	0
Post	Matrix	Kambi	70	0
Post	Matrix	Kambi	80	0
Post	Matrix	Kambi	90	1
Post	Matrix	Kambi	100	0
Post	Matrix	Kambi	110	1
Post	Matrix	Kambi	120	0
Post	Matrix	Kambi	130	0
Post	Matrix	Kambi	140	0
Post	Matrix	Kambi	150	0
Post	Matrix	Oscar	0	1
Post	Matrix	Oscar	10	0
Post	Matrix	Oscar	20	1
Post	Matrix	Oscar	30	0
Post	Matrix	Oscar	40	0
Post	Matrix	Oscar	50	0
Post	Matrix	Oscar	60	0
Post	Matrix	Oscar	70	0
Post	Matrix	Oscar	80	0
Post	Matrix	Oscar	90	0
Post	Matrix	Oscar	100	1
Post	Matrix	Oscar	110	0
Post	Matrix	Oscar	120	0
Post	Matrix	Oscar	130	0
Post	Matrix	Oscar	140	0
Post	Matrix	Oscar	150	0
Post	Matrix	Sidai	0	1
Post	Matrix	Sidai	10	1
Post	Matrix	Sidai	20	0
Post	Matrix	Sidai	30	0
Post	Matrix	Sidai	40	0
Post	Matrix	Sidai	50	0
Post	Matrix	Sidai	60	0
Post	Matrix	Sidai	70	0
Post	Matrix	Sidai	80	0
Post	Matrix	Sidai	90	0
Post	Matrix	Sidai	100	0
Post	Matrix	Sidai	110	0
Post	Matrix	Sidai	120	0
Post	Matrix	Sidai	130	0
Post	Matrix	Sidai	140	0
Post	Matrix	Sidai	150	0
Post	Matrix	Tangi	0	0
Post	Matrix	Tangi	10	0
Post	Matrix	Tangi	20	0
Post	Matrix	Tangi	30	0
Post	Matrix	Tangi	40	1
Post	Matrix	Tangi	50	0
Post	Matrix	Tangi	60	0
Post	Matrix	Tangi	70	0
Post	Matrix	Tangi	80	0
Post	Matrix	Tangi	90	0
Post	Matrix	Tangi	100	1
Post	Matrix	Tangi	110	0
Post	Matrix	Tangi	120	0
Post	Matrix	Tangi	130	0
Post	Matrix	Tangi	140	0
[truncated: 161 more rows]

[truncated: 6 more sheets: impala_continuous, impala_binary, giraffe_continuous, giraffe_binary, egg_continuous, egg_binary]
