# Supplementary material for: Water sources aggregate parasites with increasing effects in more arid conditions
Source: Nat Commun. 2021 Dec 3;12:7066. doi: 10.1038/s41467-021-27352-y (PMC8642388; doi:10.1038/s41467-021-27352-y)
Supplement: Supplementary file 4 — Source Data [file 41467_2021_27352_MOESM4_ESM.zip › source_data_for_plots/figure_S8.xlsx]

## Sheet: All
Period	Treatment	Site	MAP	Distance	Rain30	Dung	Dung_cube_root	Binary
1	Matrix	3	575	0	0.508	0	0	0
1	Matrix	3	575	10	0.508	0	0	0
1	Matrix	3	575	20	0.508	71.808	4.15647	1
1	Matrix	3	575	30	0.508	64	4	1
1	Matrix	3	575	40	0.508	0	0	0
1	Matrix	3	575	50	0.508	0	0	0
1	Matrix	3	575	60	0.508	0.066	0.404124	1
1	Matrix	3	575	70	0.508	0	0	0
1	Matrix	3	575	80	0.508	0	0	0
1	Matrix	3	575	90	0.508	0	0	0
1	Matrix	3	575	100	0.508	0.066	0.404124	1
1	Matrix	3	575	110	0.508	186	5.70827	1
1	Matrix	3	575	120	0.508	0	0	0
1	Matrix	3	575	130	0.508	0	0	0
1	Matrix	3	575	140	0.508	0	0	0
1	Matrix	3	575	150	0.508	0	0	0
1	Matrix	4	600	0	0.508	1.25	1.07722	1
1	Matrix	4	600	10	0.508	0	0	0
1	Matrix	4	600	20	0.508	0	0	0
1	Matrix	4	600	30	0.508	0	0	0
1	Matrix	4	600	40	0.508	0	0	0
1	Matrix	4	600	50	0.508	0	0	0
1	Matrix	4	600	60	0.508	3.75	1.55362	1
1	Matrix	4	600	70	0.508	1.25	1.07722	1
1	Matrix	4	600	80	0.508	0	0	0
1	Matrix	4	600	90	0.508	0	0	0
1	Matrix	4	600	100	0.508	42.6667	3.49432	1
1	Matrix	4	600	110	0.508	0	0	0
1	Matrix	4	600	120	0.508	0	0	0
1	Matrix	4	600	130	0.508	0	0	0
1	Matrix	4	600	140	0.508	0	0	0
1	Matrix	4	600	150	0.508	0	0	0
1	Matrix	6	580	0	20.32	2.5	1.35721	1
1	Matrix	6	580	10	20.32	0	0	0
1	Matrix	6	580	20	20.32	1.25	1.07722	1
1	Matrix	6	580	30	20.32	0	0	0
1	Matrix	6	580	40	20.32	12	2.28943	1
1	Matrix	6	580	50	20.32	0	0	0
1	Matrix	6	580	60	20.32	0.066	0.404124	1
1	Matrix	6	580	70	20.32	0	0	0
1	Matrix	6	580	80	20.32	0	0	0
1	Matrix	6	580	90	20.32	0	0	0
1	Matrix	6	580	100	20.32	0	0	0
1	Matrix	6	580	110	20.32	0	0	0
1	Matrix	6	580	120	20.32	0	0	0
1	Matrix	6	580	130	20.32	0	0	0
1	Matrix	6	580	140	20.32	0	0	0
1	Matrix	6	580	150	20.32	0.396	0.734342	1
1	Matrix	7	580	0	6.35	0	0	0
1	Matrix	7	580	10	6.35	0	0	0
1	Matrix	7	580	20	6.35	0	0	0
1	Matrix	7	580	30	6.35	0	0	0
1	Matrix	7	580	40	6.35	0	0	0
1	Matrix	7	580	50	6.35	0	0	0
1	Matrix	7	580	60	6.35	0	0	0
1	Matrix	7	580	70	6.35	0	0	0
1	Matrix	7	580	80	6.35	0	0	0
1	Matrix	7	580	90	6.35	0	0	0
1	Matrix	7	580	100	6.35	0	0	0
1	Matrix	7	580	110	6.35	0	0	0
1	Matrix	7	580	120	6.35	0	0	0
1	Matrix	7	580	130	6.35	0	0	0
1	Matrix	7	580	140	6.35	0	0	0
1	Matrix	7	580	150	6.35	0	0	0
1	Matrix	8	570	0	20.32	0	0	0
1	Matrix	8	570	10	20.32	0	0	0
1	Matrix	8	570	20	20.32	0	0	0
1	Matrix	8	570	30	20.32	0	0	0
1	Matrix	8	570	40	20.32	12	2.28943	1
1	Matrix	8	570	50	20.32	0	0	0
1	Matrix	8	570	60	20.32	36	3.30193	1
1	Matrix	8	570	70	20.32	0	0	0
1	Matrix	8	570	80	20.32	0	0	0
1	Matrix	8	570	90	20.32	0	0	0
1	Matrix	8	570	100	20.32	0	0	0
1	Matrix	8	570	110	20.32	0	0	0
1	Matrix	8	570	120	20.32	0	0	0
1	Matrix	8	570	130	20.32	0	0	0
1	Matrix	8	570	140	20.32	0	0	0
1	Matrix	8	570	150	20.32	0	0	0
1	Matrix	9	555	0	20.32	0	0	0
1	Matrix	9	555	10	20.32	0	0	0
1	Matrix	9	555	20	20.32	0	0	0
1	Matrix	9	555	30	20.32	1.386	1.11495	1
1	Matrix	9	555	40	20.32	0	0	0
1	Matrix	9	555	50	20.32	0	0	0
1	Matrix	9	555	60	20.32	214.583	5.98685	1
1	Matrix	9	555	70	20.32	85.3333	4.40257	1
1	Matrix	9	555	80	20.32	0	0	0
1	Matrix	9	555	90	20.32	0	0	0
1	Matrix	9	555	100	20.32	11.9167	2.28412	1
1	Matrix	9	555	110	20.32	0	0	0
1	Matrix	9	555	120	20.32	0	0	0
1	Matrix	9	555	130	20.32	128	5.03968	1
1	Matrix	9	555	140	20.32	42.6667	3.49432	1
1	Matrix	9	555	150	20.32	0	0	0
1	Matrix	10	550	0	18.292	21.3333	2.77345	1
1	Matrix	10	550	10	18.292	0	0	0
1	Matrix	10	550	20	18.292	85.3333	4.40257	1
1	Matrix	10	550	30	18.292	0	0	0
1	Matrix	10	550	40	18.292	0	0	0
1	Matrix	10	550	50	18.292	0	0	0
1	Matrix	10	550	60	18.292	0	0	0
1	Matrix	10	550	70	18.292	2.5	1.35721	1
1	Matrix	10	550	80	18.292	0	0	0
1	Matrix	10	550	90	18.292	0	0	0
1	Matrix	10	550	100	18.292	0	0	0
1	Matrix	10	550	110	18.292	0	0	0
1	Matrix	10	550	120	18.292	0	0	0
1	Matrix	10	550	130	18.292	0	0	0
1	Matrix	10	550	140	18.292	0	0	0
1	Matrix	10	550	150	18.292	1.782	1.21237	1
1	Matrix	11	550	0	0.508	1.25	1.07722	1
1	Matrix	11	550	10	0.508	0	0	0
1	Matrix	11	550	20	0.508	6.09524	1.82668	1
1	Matrix	11	550	30	0.508	0	0	0
1	Matrix	11	550	40	0.508	0	0	0
1	Matrix	11	550	50	0.508	0	0	0
1	Matrix	11	550	60	0.508	0	0	0
1	Matrix	11	550	70	0.508	0	0	0
1	Matrix	11	550	80	0.508	60	3.91487	1
1	Matrix	11	550	90	0.508	0.858	0.950231	1
1	Matrix	11	550	100	0.508	1.25	1.07722	1
1	Matrix	11	550	110	0.508	4.62	1.66551	1
1	Matrix	11	550	120	0.508	2.772	1.40475	1
1	Matrix	11	550	130	0.508	0	0	0
1	Matrix	11	550	140	0.508	0	0	0
1	Matrix	11	550	150	0.508	0	0	0
1	Matrix	12	530	0	12.45	0	0	0
1	Matrix	12	530	10	12.45	0	0	0
1	Matrix	12	530	20	12.45	0	0	0
1	Matrix	12	530	30	12.45	0	0	0
1	Matrix	12	530	40	12.45	0	0	0
1	Matrix	12	530	50	12.45	0	0	0
1	Matrix	12	530	60	12.45	0	0	0
1	Matrix	12	530	70	12.45	0	0	0
1	Matrix	12	530	80	12.45	0	0	0
1	Matrix	12	530	90	12.45	0	0	0
1	Matrix	12	530	100	12.45	85.3333	4.40257	1
1	Matrix	12	530	110	12.45	0	0	0
1	Matrix	12	530	120	12.45	0	0	0
1	Matrix	12	530	130	12.45	0.066	0.404124	1
1	Matrix	12	530	140	12.45	0.528	0.808248	1
1	Matrix	12	530	150	12.45	0	0	0
1	Matrix	13	530	0	20.32	0	0	0
1	Matrix	13	530	10	20.32	0	0	0
1	Matrix	13	530	20	20.32	0	0	0
1	Matrix	13	530	30	20.32	0	0	0
1	Matrix	13	530	40	20.32	0	0	0
1	Matrix	13	530	50	20.32	0	0	0
1	Matrix	13	530	60	20.32	0	0	0
1	Matrix	13	530	70	20.32	256	6.3496	1
1	Matrix	13	530	80	20.32	45.9667	3.58218	1
1	Matrix	13	530	90	20.32	42.6667	3.49432	1
1	Matrix	13	530	100	20.32	5	1.70998	1
1	Matrix	13	530	110	20.32	0	0	0
1	Matrix	13	530	120	20.32	0	0	0
1	Matrix	13	530	130	20.32	0	0	0
1	Matrix	13	530	140	20.32	0	0	0
1	Matrix	13	530	150	20.32	42.6667	3.49432	1
1	Matrix	14	520	0	20.32	0	0	0
1	Matrix	14	520	10	20.32	1.25	1.07722	1
1	Matrix	14	520	20	20.32	0	0	0
1	Matrix	14	520	30	20.32	0	0	0
1	Matrix	14	520	40	20.32	0	0	0
1	Matrix	14	520	50	20.32	0	0	0
1	Matrix	14	520	60	20.32	0	0	0
1	Matrix	14	520	70	20.32	0	0	0
1	Matrix	14	520	80	20.32	0	0	0
1	Matrix	14	520	90	20.32	0	0	0
1	Matrix	14	520	100	20.32	0	0	0
1	Matrix	14	520	110	20.32	0	0	0
1	Matrix	14	520	120	20.32	3.75	1.55362	1
1	Matrix	14	520	130	20.32	0	0	0
1	Matrix	14	520	140	20.32	0	0	0
1	Matrix	14	520	150	20.32	0	0	0
1	Matrix	15	500	0	0.508	0	0	0
1	Matrix	15	500	10	0.508	0	0	0
1	Matrix	15	500	20	0.508	5.28	1.74132	1
1	Matrix	15	500	30	0.508	0	0	0
1	Matrix	15	500	40	0.508	21.3333	2.77345	1
1	Matrix	15	500	50	0.508	0	0	0
1	Matrix	15	500	60	0.508	85.3333	4.40257	1
1	Matrix	15	500	70	0.508	85.3333	4.40257	1
1	Matrix	15	500	80	0.508	21.3333	2.77345	1
1	Matrix	15	500	90	0.508	42.6667	3.49432	1
1	Matrix	15	500	100	0.508	0	0	0
1	Matrix	15	500	110	0.508	0	0	0
1	Matrix	15	500	120	0.508	0	0	0
1	Matrix	15	500	130	0.508	128	5.03968	1
1	Matrix	15	500	140	0.508	0	0	0
1	Matrix	15	500	150	0.508	0	0	0
1	Matrix	16	460	0	12.45	0	0	0
1	Matrix	16	460	10	12.45	0	0	0
1	Matrix	16	460	20	12.45	0	0	0
1	Matrix	16	460	30	12.45	0	0	0
1	Matrix	16	460	40	12.45	4.224	1.6165	1
1	Matrix	16	460	50	12.45	6.468	1.86319	1
1	Matrix	16	460	60	12.45	0	0	0
1	Matrix	16	460	70	12.45	0	0	0
1	Matrix	16	460	80	12.45	0.726	0.898764	1
1	Matrix	16	460	90	12.45	7.062	1.91856	1
1	Matrix	16	460	100	12.45	0	0	0
1	Matrix	16	460	110	12.45	0	0	0
1	Matrix	16	460	120	12.45	2.5	1.35721	1
1	Matrix	16	460	130	12.45	12	2.28943	1
1	Matrix	16	460	140	12.45	0	0	0
1	Matrix	16	460	150	12.45	0	0	0
1	Matrix	17	470	0	19.812	0	0	0
1	Matrix	17	470	10	19.812	0	0	0
1	Matrix	17	470	20	19.812	0	0	0
1	Matrix	17	470	30	19.812	0	0	0
1	Matrix	17	470	40	19.812	0	0	0
1	Matrix	17	470	50	19.812	85.3333	4.40257	1
1	Matrix	17	470	60	19.812	168.15	5.51949	1
1	Matrix	17	470	70	19.812	0	0	0
1	Matrix	17	470	80	19.812	0	0	0
1	Matrix	17	470	90	19.812	0	0	0
1	Matrix	17	470	100	19.812	128	5.03968	1
1	Matrix	17	470	110	19.812	2.13333	1.28732	1
1	Matrix	17	470	120	19.812	85.3333	4.40257	1
1	Matrix	17	470	130	19.812	128	5.03968	1
1	Matrix	17	470	140	19.812	12	2.28943	1
1	Matrix	17	470	150	19.812	1.25	1.07722	1
1	Water	3	575	0	0.508	0	0	0
1	Water	3	575	10	0.508	5.33333	1.74716	1
1	Water	3	575	20	0.508	12	2.28943	1
1	Water	3	575	30	0.508	0	0	0
1	Water	3	575	40	0.508	0	0	0
1	Water	3	575	50	0.508	134	5.11723	1
1	Water	3	575	60	0.508	0	0	0
1	Water	3	575	70	0.508	36	3.30193	1
1	Water	3	575	80	0.508	0	0	0
1	Water	3	575	90	0.508	0	0	0
1	Water	3	575	100	0.508	21.3333	2.77345	1
1	Water	3	575	110	0.508	144	5.24148	1
1	Water	3	575	120	0.508	14.08	2.41472	1
1	Water	3	575	130	0.508	30	3.10723	1
1	Water	3	575	140	0.508	0.66	0.870659	1
1	Water	3	575	150	0.508	0	0	0
1	Water	4	600	0	0.508	42.6667	3.49432	1
1	Water	4	600	10	0.508	64	4	1
1	Water	4	600	20	0.508	21.3333	2.77345	1
1	Water	4	600	30	0.508	0.396	0.734342	1
1	Water	4	600	40	0.508	0	0	0
1	Water	4	600	50	0.508	94	4.54684	1
1	Water	4	600	60	0.508	70	4.12129	1
1	Water	4	600	70	0.508	6	1.81712	1
1	Water	4	600	80	0.508	298.667	6.6844	1
1	Water	4	600	90	0.508	60.6667	3.92931	1
1	Water	4	600	100	0.508	98	4.61044	1
1	Water	4	600	110	0.508	0	0	0
1	Water	4	600	120	0.508	0.462	0.773061	1
1	Water	4	600	130	0.508	48	3.63424	1
1	Water	4	600	140	0.508	0	0	0
1	Water	4	600	150	0.508	12.264	2.3061	1
1	Water	6	580	0	20.32	533.333	8.1096	1
1	Water	6	580	10	20.32	0	0	0
1	Water	6	580	20	20.32	0	0	0
1	Water	6	580	30	20.32	0	0	0
1	Water	6	580	40	20.32	0	0	0
1	Water	6	580	50	20.32	32	3.1748	1
1	Water	6	580	60	20.32	0	0	0
1	Water	6	580	70	20.32	341.333	6.98864	1
1	Water	6	580	80	20.32	384	7.26848	1
1	Water	6	580	90	20.32	0.066	0.404124	1
1	Water	6	580	100	20.32	0	0	0
1	Water	6	580	110	20.32	128	5.03968	1
1	Water	6	580	120	20.32	0	0	0
1	Water	6	580	130	20.32	60.6667	3.92931	1
1	Water	6	580	140	20.32	0	0	0
1	Water	6	580	150	20.32	28.75	3.06346	1
1	Water	7	580	0	6.35	259.554	6.37885	1
1	Water	7	580	10	6.35	0	0	0
1	Water	7	580	20	6.35	42.6667	3.49432	1
1	Water	7	580	30	6.35	96	4.57886	1
1	Water	7	580	40	6.35	85.3333	4.40257	1
1	Water	7	580	50	6.35	0	0	0
1	Water	7	580	60	6.35	0	0	0
1	Water	7	580	70	6.35	0	0	0
1	Water	7	580	80	6.35	0	0	0
1	Water	7	580	90	6.35	0	0	0
1	Water	7	580	100	6.35	0	0	0
1	Water	7	580	110	6.35	0	0	0
1	Water	7	580	120	6.35	0	0	0
1	Water	7	580	130	6.35	0	0	0
1	Water	7	580	140	6.35	0	0	0
1	Water	7	580	150	6.35	18	2.62074	1
1	Water	8	570	0	20.32	21.3333	2.77345	1
1	Water	8	570	10	20.32	5.33333	1.74716	1
1	Water	8	570	20	20.32	149.333	5.30541	1
1	Water	8	570	30	20.32	0	0	0
1	Water	8	570	40	20.32	0	0	0
1	Water	8	570	50	20.32	21.3333	2.77345	1
1	Water	8	570	60	20.32	0	0	0
1	Water	8	570	70	20.32	0	0	0
1	Water	8	570	80	20.32	0	0	0
1	Water	8	570	90	20.32	0	0	0
1	Water	8	570	100	20.32	0	0	0
1	Water	8	570	110	20.32	0	0	0
1	Water	8	570	120	20.32	62.5	3.9685	1
1	Water	8	570	130	20.32	0	0	0
1	Water	8	570	140	20.32	0	0	0
1	Water	8	570	150	20.32	0	0	0
1	Water	9	555	0	20.32	0	0	0
1	Water	9	555	10	20.32	42.6667	3.49432	1
1	Water	9	555	20	20.32	0	0	0
1	Water	9	555	30	20.32	0	0	0
1	Water	9	555	40	20.32	21.3333	2.77345	1
1	Water	9	555	50	20.32	0	0	0
1	Water	9	555	60	20.32	0	0	0
1	Water	9	555	70	20.32	0	0	0
1	Water	9	555	80	20.32	0	0	0
1	Water	9	555	90	20.32	0	0	0
1	Water	9	555	100	20.32	0	0	0
1	Water	9	555	110	20.32	0	0	0
1	Water	9	555	120	20.32	0	0	0
1	Water	9	555	130	20.32	298.667	6.6844	1
1	Water	9	555	140	20.32	0	0	0
1	Water	9	555	150	20.32	0	0	0
1	Water	10	550	0	18.292	1.25	1.07722	1
1	Water	10	550	10	18.292	4.62	1.66551	1
1	Water	10	550	20	18.292	0.066	0.404124	1
1	Water	10	550	30	18.292	1.584	1.1657	1
1	Water	10	550	40	18.292	5.214	1.73403	1
1	Water	10	550	50	18.292	107.983	4.76195	1
1	Water	10	550	60	18.292	64.396	4.00823	1
1	Water	10	550	70	18.292	0	0	0
1	Water	10	550	80	18.292	42.6667	3.49432	1
1	Water	10	550	90	18.292	0	0	0
1	Water	10	550	100	18.292	64	4	1
1	Water	10	550	110	18.292	0	0	0
1	Water	10	550	120	18.292	11.25	2.2407	1
1	Water	10	550	130	18.292	128	5.03968	1
1	Water	10	550	140	18.292	0	0	0
1	Water	10	550	150	18.292	36	3.30193	1
1	Water	11	550	0	0.508	21.3333	2.77345	1
1	Water	11	550	10	0.508	640	8.61774	1
1	Water	11	550	20	0.508	311.167	6.77638	1
1	Water	11	550	30	0.508	0.132	0.509164	1
1	Water	11	550	40	0.508	46.3627	3.59244	1
1	Water	11	550	50	0.508	87.3093	4.43629	1
1	Water	11	550	60	0.508	0	0	0
1	Water	11	550	70	0.508	0	0	0
1	Water	11	550	80	0.508	0	0	0
1	Water	11	550	90	0.508	0	0	0
1	Water	11	550	100	0.508	66.6667	4.0548	1
1	Water	11	550	110	0.508	343.313	7.00213	1
1	Water	11	550	120	0.508	85.3333	4.40257	1
1	Water	11	550	130	0.508	90.6667	4.49244	1
1	Water	11	550	140	0.508	0	0	0
1	Water	11	550	150	0.508	42.6667	3.49432	1
1	Water	12	530	0	12.45	1.386	1.11495	1
1	Water	12	530	10	12.45	131.75	5.08843	1
1	Water	12	530	20	12.45	85.3333	4.40257	1
1	Water	12	530	30	12.45	85.5973	4.40711	1
1	Water	12	530	40	12.45	0	0	0
1	Water	12	530	50	12.45	0.132	0.509164	1
1	Water	12	530	60	12.45	0	0	0
1	Water	12	530	70	12.45	0	0	0
1	Water	12	530	80	12.45	2.046	1.26951	1
1	Water	12	530	90	12.45	0	0	0
1	Water	12	530	100	12.45	0	0	0
1	Water	12	530	110	12.45	0.66	0.870659	1
1	Water	12	530	120	12.45	0.066	0.404124	1
1	Water	12	530	130	12.45	14.748	2.45232	1
1	Water	12	530	140	12.45	12.25	2.30522	1
1	Water	12	530	150	12.45	2.5	1.35721	1
1	Water	13	530	0	20.32	512.066	8.00034	1
1	Water	13	530	10	20.32	1024	10.0794	1
1	Water	13	530	20	20.32	0	0	0
1	Water	13	530	30	20.32	1157	10.4981	1
1	Water	13	530	40	20.32	66.64	4.05426	1
1	Water	13	530	50	20.32	42.6667	3.49432	1
1	Water	13	530	60	20.32	876.667	9.57072	1
1	Water	13	530	70	20.32	64	4	1
1	Water	13	530	80	20.32	1.98	1.25571	1
1	Water	13	530	90	20.32	0	0	0
1	Water	13	530	100	20.32	21.3333	2.77345	1
1	Water	13	530	110	20.32	0	0	0
1	Water	13	530	120	20.32	0	0	0
1	Water	13	530	130	20.32	149.333	5.30541	1
1	Water	13	530	140	20.32	0	0	0
1	Water	13	530	150	20.32	0	0	0
1	Water	14	520	0	20.32	0	0	0
1	Water	14	520	10	20.32	0	0	0
1	Water	14	520	20	20.32	0	0	0
1	Water	14	520	30	20.32	64	4	1
1	Water	14	520	40	20.32	0	0	0
1	Water	14	520	50	20.32	0	0	0
1	Water	14	520	60	20.32	85.3333	4.40257	1
1	Water	14	520	70	20.32	0	0	0
1	Water	14	520	80	20.32	22.5	2.82311	1
1	Water	14	520	90	20.32	0	0	0
1	Water	14	520	100	20.32	0	0	0
1	Water	14	520	110	20.32	0	0	0
1	Water	14	520	120	20.32	0	0	0
1	Water	14	520	130	20.32	0	0	0
1	Water	14	520	140	20.32	12.5	2.32079	1
1	Water	14	520	150	20.32	0	0	0
1	Water	15	500	0	0.508	768.198	9.1585	1
1	Water	15	500	10	0.508	426.667	7.52829	1
1	Water	15	500	20	0.508	42.6667	3.49432	1
1	Water	15	500	30	0.508	171.063	5.55118	1
1	Water	15	500	40	0.508	134.25	5.12041	1
1	Water	15	500	50	0.508	16.9167	2.56707	1
1	Water	15	500	60	0.508	640	8.61774	1
1	Water	15	500	70	0.508	1.25	1.07722	1
1	Water	15	500	80	0.508	134.25	5.12041	1
1	Water	15	500	90	0.508	385.25	7.27636	1
1	Water	15	500	100	0.508	21.3333	2.77345	1
1	Water	15	500	110	0.508	128	5.03968	1
1	Water	15	500	120	0.508	0.528	0.808248	1
1	Water	15	500	130	0.508	256.264	6.35179	1
1	Water	15	500	140	0.508	0	0	0
1	Water	15	500	150	0.508	258.64	6.37136	1
1	Water	16	460	0	12.45	469.333	7.7713	1
1	Water	16	460	10	12.45	2.566	1.36905	1
1	Water	16	460	20	12.45	0	0	0
1	Water	16	460	30	12.45	0	0	0
1	Water	16	460	40	12.45	2.5	1.35721	1
1	Water	16	460	50	12.45	356	7.08734	1
1	Water	16	460	60	12.45	64	4	1
1	Water	16	460	70	12.45	170.667	5.54689	1
1	Water	16	460	80	12.45	273.333	6.48979	1
1	Water	16	460	90	12.45	85.3333	4.40257	1
1	Water	16	460	100	12.45	107.917	4.76098	1
1	Water	16	460	110	12.45	0	0	0
1	Water	16	460	120	12.45	85.3333	4.40257	1
1	Water	16	460	130	12.45	64	4	1
1	Water	16	460	140	12.45	85.3333	4.40257	1
1	Water	16	460	150	12.45	6.6	1.87578	1
1	Water	17	470	0	19.812	65.25	4.02587	1
1	Water	17	470	10	19.812	149.333	5.30541	1
1	Water	17	470	20	19.812	277.333	6.5213	1
1	Water	17	470	30	19.812	235.917	6.17902	1
1	Water	17	470	40	19.812	91.9167	4.51299	1
1	Water	17	470	50	19.812	181.333	5.66012	1
1	Water	17	470	60	19.812	5.33333	1.74716	1
1	Water	17	470	70	19.812	23.8333	2.87781	1
1	Water	17	470	80	19.812	0	0	0
1	Water	17	470	90	19.812	451.75	7.67302	1
1	Water	17	470	100	19.812	0	0	0
1	Water	17	470	110	19.812	42.6667	3.49432	1
1	Water	17	470	120	19.812	64	4	1
1	Water	17	470	130	19.812	10.6667	2.20128	1
1	Water	17	470	140	19.812	98.5833	4.61957	1
1	Water	17	470	150	19.812	85.3333	4.40257	1
2	Matrix	-2	750	0	100.14	85.3333	4.40257	1
2	Matrix	-2	750	10	100.14	64	4	1
2	Matrix	-2	750	20	100.14	0	0	0
2	Matrix	-2	750	30	100.14	0	0	0
2	Matrix	-2	750	40	100.14	5.33333	1.74716	1
2	Matrix	-2	750	50	100.14	0	0	0
2	Matrix	-2	750	60	100.14	0	0	0
2	Matrix	-2	750	70	100.14	0	0	0
2	Matrix	-2	750	80	100.14	8	2	1
2	Matrix	-2	750	90	100.14	128	5.03968	1
2	Matrix	-2	750	100	100.14	0	0	0
2	Matrix	-2	750	110	100.14	0	0	0
2	Matrix	-2	750	120	100.14	0	0	0
2	Matrix	-2	750	130	100.14	0	0	0
2	Matrix	-2	750	140	100.14	0	0	0
2	Matrix	-2	750	150	100.14	0	0	0
2	Matrix	-1	725	0	100.14	0	0	0
2	Matrix	-1	725	10	100.14	0	0	0
2	Matrix	-1	725	20	100.14	0	0	0
2	Matrix	-1	725	30	100.14	0	0	0
2	Matrix	-1	725	40	100.14	0	0	0
2	Matrix	-1	725	50	100.14	0	0	0
2	Matrix	-1	725	60	100.14	0	0	0
2	Matrix	-1	725	70	100.14	0	0	0
2	Matrix	-1	725	80	100.14	0	0	0
2	Matrix	-1	725	90	100.14	0	0	0
2	Matrix	-1	725	100	100.14	0	0	0
2	Matrix	-1	725	110	100.14	0	0	0
2	Matrix	-1	725	120	100.14	0	0	0
2	Matrix	-1	725	130	100.14	0	0	0
2	Matrix	-1	725	140	100.14	0	0	0
2	Matrix	-1	725	150	100.14	0	0	0
2	Matrix	0	700	0	100.14	0	0	0
2	Matrix	0	700	10	100.14	0	0	0
2	Matrix	0	700	20	100.14	0	0	0
2	Matrix	0	700	30	100.14	0.066	0.404124	1
2	Matrix	0	700	40	100.14	0	0	0
2	Matrix	0	700	50	100.14	0	0	0
2	Matrix	0	700	60	100.14	0	0	0
2	Matrix	0	700	70	100.14	0	0	0
2	Matrix	0	700	80	100.14	0	0	0
2	Matrix	0	700	90	100.14	0	0	0
2	Matrix	0	700	100	100.14	0	0	0
2	Matrix	0	700	110	100.14	0	0	0
2	Matrix	0	700	120	100.14	0	0	0
2	Matrix	0	700	130	100.14	0	0	0
2	Matrix	0	700	140	100.14	0	0	0
2	Matrix	0	700	150	100.14	0	0	0
2	Matrix	1	625	0	25.908	170.112	5.54087	1
2	Matrix	1	625	10	25.908	298.667	6.6844	1
2	Matrix	1	625	20	25.908	0	0	0
2	Matrix	1	625	30	25.908	10.6667	2.20128	1
2	Matrix	1	625	40	25.908	6.066	1.82376	1
2	Matrix	1	625	50	25.908	1.25	1.07722	1
2	Matrix	1	625	60	25.908	0	0	0
2	Matrix	1	625	70	25.908	34.9967	3.27096	1
2	Matrix	1	625	80	25.908	12.5	2.32079	1
2	Matrix	1	625	90	25.908	1.382	1.11387	1
2	Matrix	1	625	100	25.908	0	0	0
2	Matrix	1	625	110	25.908	0	0	0
2	Matrix	1	625	120	25.908	24	2.8845	1
2	Matrix	1	625	130	25.908	0.066	0.404124	1
2	Matrix	1	625	140	25.908	15.75	2.50665	1
2	Matrix	1	625	150	25.908	0.264	0.641507	1
2	Matrix	2	625	0	35.558	6	1.81712	1
2	Matrix	2	625	10	35.558	18	2.62074	1
2	Matrix	2	625	20	35.558	24	2.8845	1
2	Matrix	2	625	30	35.558	66	4.04124	1
2	Matrix	2	625	40	35.558	6.6	1.87578	1
2	Matrix	2	625	50	35.558	144	5.24148	1
2	Matrix	2	625	60	35.558	0	0	0
2	Matrix	2	625	70	35.558	0	0	0
2	Matrix	2	625	80	35.558	6.99	1.91202	1
2	Matrix	2	625	90	35.558	424	7.51257	1
2	Matrix	2	625	100	35.558	6	1.81712	1
2	Matrix	2	625	110	35.558	54.9927	3.80278	1
2	Matrix	2	625	120	35.558	0	0	0
2	Matrix	2	625	130	35.558	1.25	1.07722	1
2	Matrix	2	625	140	35.558	3	1.44225	1
2	Matrix	2	625	150	35.558	0	0	0
2	Matrix	3	575	0	94.994	0	0	0
2	Matrix	3	575	10	94.994	0	0	0
2	Matrix	3	575	20	94.994	0	0	0
2	Matrix	3	575	30	94.994	0	0	0
2	Matrix	3	575	40	94.994	0	0	0
2	Matrix	3	575	50	94.994	0	0	0
2	Matrix	3	575	60	94.994	0	0	0
2	Matrix	3	575	70	94.994	96	4.57886	1
2	Matrix	3	575	80	94.994	0	0	0
2	Matrix	3	575	90	94.994	48	3.63424	1
2	Matrix	3	575	100	94.994	0	0	0
2	Matrix	3	575	110	94.994	0.264	0.641507	1
2	Matrix	3	575	120	94.994	0	0	0
2	Matrix	3	575	130	94.994	0	0	0
2	Matrix	3	575	140	94.994	0	0	0
2	Matrix	3	575	150	94.994	156	5.38321	1
2	Matrix	4	600	0	84.326	0	0	0
2	Matrix	4	600	10	84.326	0	0	0
2	Matrix	4	600	20	84.326	0	0	0
2	Matrix	4	600	30	84.326	0	0	0
2	Matrix	4	600	40	84.326	0.198	0.582848	1
2	Matrix	4	600	50	84.326	42.6667	3.49432	1
2	Matrix	4	600	60	84.326	0.198	0.582848	1
2	Matrix	4	600	70	84.326	0	0	0
2	Matrix	4	600	80	84.326	0	0	0
2	Matrix	4	600	90	84.326	0	0	0
2	Matrix	4	600	100	84.326	0	0	0
2	Matrix	4	600	110	84.326	0	0	0
2	Matrix	4	600	120	84.326	0	0	0
2	Matrix	4	600	130	84.326	0	0	0
2	Matrix	4	600	140	84.326	0.066	0.404124	1
2	Matrix	4	600	150	84.326	0	0	0
2	Matrix	5	575	0	71.876	36	3.30193	1
2	Matrix	5	575	10	71.876	1.32	1.09696	1
2	Matrix	5	575	20	71.876	0	0	0
2	Matrix	5	575	30	71.876	21.3333	2.77345	1
2	Matrix	5	575	40	71.876	2.5	1.35721	1
2	Matrix	5	575	50	71.876	21.3333	2.77345	1
2	Matrix	5	575	60	71.876	42	3.47603	1
2	Matrix	5	575	70	71.876	6	1.81712	1
2	Matrix	5	575	80	71.876	71.382	4.14823	1
2	Matrix	5	575	90	71.876	64.396	4.00823	1
2	Matrix	5	575	100	71.876	0.396	0.734342	1
2	Matrix	5	575	110	71.876	0	0	0
2	Matrix	5	575	120	71.876	0	0	0
2	Matrix	5	575	130	71.876	0	0	0
2	Matrix	5	575	140	71.876	0	0	0
2	Matrix	5	575	150	71.876	30	3.10723	1
2	Matrix	6	580	0	96.518	0	0	0
2	Matrix	6	580	10	96.518	18	2.62074	1
2	Matrix	6	580	20	96.518	0	0	0
2	Matrix	6	580	30	96.518	0	0	0
2	Matrix	6	580	40	96.518	18	2.62074	1
2	Matrix	6	580	50	96.518	512	8	1
2	Matrix	6	580	60	96.518	0.66	0.870659	1
2	Matrix	6	580	70	96.518	0	0	0
2	Matrix	6	580	80	96.518	2.5	1.35721	1
2	Matrix	6	580	90	96.518	0	0	0
2	Matrix	6	580	100	96.518	64	4	1
2	Matrix	6	580	110	96.518	129.25	5.05604	1
2	Matrix	6	580	120	96.518	128	5.03968	1
2	Matrix	6	580	130	96.518	60	3.91487	1
2	Matrix	6	580	140	96.518	0	0	0
2	Matrix	6	580	150	96.518	0	0	0
2	Matrix	7	580	0	74.162	18	2.62074	1
2	Matrix	7	580	10	74.162	90.3333	4.48693	1
2	Matrix	7	580	20	74.162	0	0	0
2	Matrix	7	580	30	74.162	12.25	2.30522	1
2	Matrix	7	580	40	74.162	0	0	0
2	Matrix	7	580	50	74.162	27.4653	3.01714	1
2	Matrix	7	580	60	74.162	72.6667	4.17297	1
2	Matrix	7	580	70	74.162	67.75	4.07665	1
2	Matrix	7	580	80	74.162	42.6667	3.49432	1
2	Matrix	7	580	90	74.162	149.333	5.30541	1
2	Matrix	7	580	100	74.162	6	1.81712	1
2	Matrix	7	580	110	74.162	16.25	2.5329	1
2	Matrix	7	580	120	74.162	0	0	0
2	Matrix	7	580	130	74.162	60.6667	3.92931	1
2	Matrix	7	580	140	74.162	12	2.28943	1
2	Matrix	7	580	150	74.162	128	5.03968	1
2	Matrix	8	570	0	93.724	0	0	0
2	Matrix	8	570	10	93.724	0.132	0.509164	1
2	Matrix	8	570	20	93.724	6	1.81712	1
2	Matrix	8	570	30	93.724	8.75	2.06064	1
2	Matrix	8	570	40	93.724	12	2.28943	1
2	Matrix	8	570	50	93.724	30.066	3.10951	1
2	Matrix	8	570	60	93.724	7.5	1.95743	1
2	Matrix	8	570	70	93.724	0	0	0
2	Matrix	8	570	80	93.724	0	0	0
2	Matrix	8	570	90	93.724	42.6667	3.49432	1
2	Matrix	8	570	100	93.724	85.3333	4.40257	1
2	Matrix	8	570	110	93.724	0	0	0
2	Matrix	8	570	120	93.724	0.198	0.582848	1
2	Matrix	8	570	130	93.724	0	0	0
2	Matrix	8	570	140	93.724	0.066	0.404124	1
2	Matrix	8	570	150	93.724	0	0	0
2	Matrix	9	555	0	101.344	0	0	0
2	Matrix	9	555	10	101.344	0	0	0
2	Matrix	9	555	20	101.344	2.5	1.35721	1
2	Matrix	9	555	30	101.344	0	0	0
2	Matrix	9	555	40	101.344	42.6667	3.49432	1
2	Matrix	9	555	50	101.344	0	0	0
2	Matrix	9	555	60	101.344	1.25	1.07722	1
2	Matrix	9	555	70	101.344	0.396	0.734342	1
2	Matrix	9	555	80	101.344	1.782	1.21237	1
2	Matrix	9	555	90	101.344	0.066	0.404124	1
2	Matrix	9	555	100	101.344	10	2.15443	1
2	Matrix	9	555	110	101.344	3.96	1.58209	1
2	Matrix	9	555	120	101.344	0	0	0
2	Matrix	9	555	130	101.344	0	0	0
2	Matrix	9	555	140	101.344	0	0	0
2	Matrix	9	555	150	101.344	0	0	0
2	Matrix	10	550	0	35.812	0	0	0
2	Matrix	10	550	10	35.812	60	3.91487	1
2	Matrix	10	550	20	35.812	42.6667	3.49432	1
2	Matrix	10	550	30	35.812	0	0	0
2	Matrix	10	550	40	35.812	0	0	0
2	Matrix	10	550	50	35.812	0	0	0
2	Matrix	10	550	60	35.812	0	0	0
2	Matrix	10	550	70	35.812	0	0	0
2	Matrix	10	550	80	35.812	0	0	0
2	Matrix	10	550	90	35.812	304.667	6.72886	1
2	Matrix	10	550	100	35.812	384.66	7.27264	1
2	Matrix	10	550	110	35.812	0.33	0.691042	1
2	Matrix	10	550	120	35.812	341.333	6.98864	1
2	Matrix	10	550	130	35.812	2.244	1.3092	1
2	Matrix	10	550	140	35.812	13.98	2.40899	1
2	Matrix	10	550	150	35.812	64	4	1
2	Matrix	11	550	0	92.962	0	0	0
2	Matrix	11	550	10	92.962	42.6667	3.49432	1
2	Matrix	11	550	20	92.962	0	0	0
2	Matrix	11	550	30	92.962	0	0	0
2	Matrix	11	550	40	92.962	0.198	0.582848	1
2	Matrix	11	550	50	92.962	0	0	0
2	Matrix	11	550	60	92.962	0	0	0
2	Matrix	11	550	70	92.962	36	3.30193	1
2	Matrix	11	550	80	92.962	2.5	1.35721	1
2	Matrix	11	550	90	92.962	42.6667	3.49432	1
2	Matrix	11	550	100	92.962	30	3.10723	1
2	Matrix	11	550	110	92.962	10	2.15443	1
2	Matrix	11	550	120	92.962	126.531	5.02033	1
2	Matrix	11	550	130	92.962	36	3.30193	1
2	Matrix	11	550	140	92.962	0.066	0.404124	1
2	Matrix	11	550	150	92.962	15	2.46621	1
2	Matrix	12	530	0	60.192	6	1.81712	1
2	Matrix	12	530	10	60.192	0	0	0
2	Matrix	12	530	20	60.192	1.584	1.1657	1
2	Matrix	12	530	30	60.192	46.6267	3.59925	1
2	Matrix	12	530	40	60.192	4.554	1.65754	1
2	Matrix	12	530	50	60.192	0	0	0
2	Matrix	12	530	60	60.192	0	0	0
2	Matrix	12	530	70	60.192	0	0	0
2	Matrix	12	530	80	60.192	128	5.03968	1
2	Matrix	12	530	90	60.192	0	0	0
2	Matrix	12	530	100	60.192	0	0	0
2	Matrix	12	530	110	60.192	0	0	0
2	Matrix	12	530	120	60.192	0	0	0
2	Matrix	12	530	130	60.192	0	0	0
2	Matrix	12	530	140	60.192	0	0	0
2	Matrix	12	530	150	60.192	0	0	0
2	Matrix	13	530	0	66.288	0	0	0
2	Matrix	13	530	10	66.288	0	0	0
2	Matrix	13	530	20	66.288	0	0	0
2	Matrix	13	530	30	66.288	170.667	5.54689	1
2	Matrix	13	530	40	66.288	0.066	0.404124	1
2	Matrix	13	530	50	66.288	42.6667	3.49432	1
2	Matrix	13	530	60	66.288	1.25	1.07722	1
2	Matrix	13	530	70	66.288	0	0	0
2	Matrix	13	530	80	66.288	6	1.81712	1
2	Matrix	13	530	90	66.288	0	0	0
2	Matrix	13	530	100	66.288	170.667	5.54689	1
2	Matrix	13	530	110	66.288	0	0	0
2	Matrix	13	530	120	66.288	0.132	0.509164	1
2	Matrix	13	530	130	66.288	0	0	0
2	Matrix	13	530	140	66.288	1.875	1.23311	1
2	Matrix	13	530	150	66.288	0	0	0
2	Matrix	14	520	0	84.072	0	0	0
2	Matrix	14	520	10	84.072	0	0	0
2	Matrix	14	520	20	84.072	85.3333	4.40257	1
2	Matrix	14	520	30	84.072	0	0	0
2	Matrix	14	520	40	84.072	0	0	0
2	Matrix	14	520	50	84.072	554.667	8.21632	1
2	Matrix	14	520	60	84.072	6	1.81712	1
2	Matrix	14	520	70	84.072	24	2.8845	1
2	Matrix	14	520	80	84.072	0	0	0
2	Matrix	14	520	90	84.072	0	0	0
2	Matrix	14	520	100	84.072	0	0	0
2	Matrix	14	520	110	84.072	0	0	0
2	Matrix	14	520	120	84.072	0	0	0
2	Matrix	14	520	130	84.072	21.3333	2.77345	1
2	Matrix	14	520	140	84.072	0	0	0
2	Matrix	14	520	150	84.072	0	0	0
2	Matrix	15	500	0	94.486	0	0	0
2	Matrix	15	500	10	94.486	0	0	0
2	Matrix	15	500	20	94.486	0	0	0
2	Matrix	15	500	30	94.486	0	0	0
2	Matrix	15	500	40	94.486	0	0	0
2	Matrix	15	500	50	94.486	0	0	0
2	Matrix	15	500	60	94.486	0	0	0
2	Matrix	15	500	70	94.486	0	0	0
2	Matrix	15	500	80	94.486	7.5	1.95743	1
2	Matrix	15	500	90	94.486	0	0	0
2	Matrix	15	500	100	94.486	0	0	0
2	Matrix	15	500	110	94.486	8.75	2.06064	1
2	Matrix	15	500	120	94.486	0	0	0
2	Matrix	15	500	130	94.486	0	0	0
2	Matrix	15	500	140	94.486	0	0	0
2	Matrix	15	500	150	94.486	0	0	0
2	Matrix	16	460	0	60.446	6	1.81712	1
2	Matrix	16	460	10	60.446	0.33	0.691042	1
2	Matrix	16	460	20	60.446	6	1.81712	1
2	Matrix	16	460	30	60.446	0	0	0
2	Matrix	16	460	40	60.446	35.8333	3.29682	1
2	Matrix	16	460	50	60.446	0	0	0
2	Matrix	16	460	60	60.446	0	0	0
2	Matrix	16	460	70	60.446	3.432	1.5084	1
2	Matrix	16	460	80	60.446	84	4.37952	1
2	Matrix	16	460	90	60.446	0	0	0
2	Matrix	16	460	100	60.446	0.924	0.973996	1
2	Matrix	16	460	110	60.446	0	0	0
2	Matrix	16	460	120	60.446	0	0	0
2	Matrix	16	460	130	60.446	5.178	1.73003	1
2	Matrix	16	460	140	60.446	146	5.26564	1
2	Matrix	16	460	150	60.446	6	1.81712	1
2	Matrix	17	470	0	91.946	0	0	0
2	Matrix	17	470	10	91.946	0	0	0
2	Matrix	17	470	20	91.946	0	0	0
2	Matrix	17	470	30	91.946	0	0	0
2	Matrix	17	470	40	91.946	0	0	0
2	Matrix	17	470	50	91.946	128	5.03968	1
2	Matrix	17	470	60	91.946	0	0	0
2	Matrix	17	470	70	91.946	27.5	3.01841	1
2	Matrix	17	470	80	91.946	0	0	0
2	Matrix	17	470	90	91.946	0	0	0
2	Matrix	17	470	100	91.946	0	0	0
2	Matrix	17	470	110	91.946	0	0	0
2	Matrix	17	470	120	91.946	15	2.46621	1
2	Matrix	17	470	130	91.946	0	0	0
2	Matrix	17	470	140	91.946	0	0	0
2	Matrix	17	470	150	91.946	256	6.3496	1
2	Water	-2	750	0	100.14	0	0	0
2	Water	-2	750	10	100.14	0	0	0
2	Water	-2	750	20	100.14	0	0	0
2	Water	-2	750	30	100.14	0	0	0
2	Water	-2	750	40	100.14	0	0	0
2	Water	-2	750	50	100.14	2.66667	1.38672	1
2	Water	-2	750	60	100.14	0	0	0
2	Water	-2	750	70	100.14	0	0	0
2	Water	-2	750	80	100.14	0	0	0
2	Water	-2	750	90	100.14	0	0	0
2	Water	-2	750	100	100.14	0	0	0
2	Water	-2	750	110	100.14	0	0	0
2	Water	-2	750	120	100.14	4.26667	1.62192	1
2	Water	-2	750	130	100.14	0	0	0
2	Water	-2	750	140	100.14	0	0	0
2	Water	-2	750	150	100.14	0	0	0
2	Water	-1	725	0	100.14	0	0	0
2	Water	-1	725	10	100.14	0	0	0
2	Water	-1	725	20	100.14	0	0	0
2	Water	-1	725	30	100.14	0	0	0
2	Water	-1	725	40	100.14	0	0	0
2	Water	-1	725	50	100.14	0	0	0
2	Water	-1	725	60	100.14	0	0	0
2	Water	-1	725	70	100.14	0	0	0
2	Water	-1	725	80	100.14	0	0	0
2	Water	-1	725	90	100.14	0	0	0
2	Water	-1	725	100	100.14	0	0	0
2	Water	-1	725	110	100.14	0	0	0
2	Water	-1	725	120	100.14	0	0	0
2	Water	-1	725	130	100.14	0	0	0
2	Water	-1	725	140	100.14	0	0	0
2	Water	-1	725	150	100.14	0	0	0
2	Water	0	700	0	100.14	0	0	0
2	Water	0	700	10	100.14	0	0	0
2	Water	0	700	20	100.14	0	0	0
2	Water	0	700	30	100.14	0	0	0
2	Water	0	700	40	100.14	6	1.81712	1
2	Water	0	700	50	100.14	0	0	0
2	Water	0	700	60	100.14	0	0	0
2	Water	0	700	70	100.14	0	0	0
2	Water	0	700	80	100.14	0	0	0
2	Water	0	700	90	100.14	0	0	0
2	Water	0	700	100	100.14	0	0	0
2	Water	0	700	110	100.14	0	0	0
2	Water	0	700	120	100.14	213.333	5.97521	1
2	Water	0	700	130	100.14	0	0	0
2	Water	0	700	140	100.14	0	0	0
2	Water	0	700	150	100.14	0	0	0
2	Water	1	625	0	25.908	640.264	8.61892	1
2	Water	1	625	10	25.908	725.333	8.98489	1
2	Water	1	625	20	25.908	183.917	5.68688	1
2	Water	1	625	30	25.908	99.1613	4.62858	1
2	Water	1	625	40	25.908	199.25	5.84072	1
2	Water	1	625	50	25.908	0	0	0
2	Water	1	625	60	25.908	42.25	3.48291	1
2	Water	1	625	70	25.908	74.6667	4.21091	1
2	Water	1	625	80	25.908	64	4	1
2	Water	1	625	90	25.908	167.333	5.51054	1
2	Water	1	625	100	25.908	0	0	0
2	Water	1	625	110	25.908	37.5	3.34716	1
2	Water	1	625	120	25.908	131	5.07875	1
2	Water	1	625	130	25.908	0	0	0
2	Water	1	625	140	25.908	0	0	0
2	Water	1	625	150	25.908	0	0	0
2	Water	2	625	0	35.558	0	0	0
2	Water	2	625	10	35.558	42.6667	3.49432	1
2	Water	2	625	20	35.558	1.584	1.1657	1
2	Water	2	625	30	35.558	71.3333	4.14729	1
2	Water	2	625	40	35.558	43.9167	3.52812	1
2	Water	2	625	50	35.558	0	0	0
2	Water	2	625	60	35.558	150.667	5.32115	1
2	Water	2	625	70	35.558	149.333	5.30541	1
2	Water	2	625	80	35.558	1036	10.1186	1
2	Water	2	625	90	35.558	10.6667	2.20128	1
2	Water	2	625	100	35.558	0	0	0
2	Water	2	625	110	35.558	6.58333	1.8742	1
2	Water	2	625	120	35.558	3.626	1.5363	1
2	Water	2	625	130	35.558	495.667	7.91401	1
2	Water	2	625	140	35.558	100.105	4.64322	1
2	Water	2	625	150	35.558	0	0	0
2	Water	3	575	0	94.994	176	5.60408	1
2	Water	3	575	10	94.994	0	0	0
2	Water	3	575	20	94.994	10.6667	2.20128	1
2	Water	3	575	30	94.994	138.667	5.17596	1
2	Water	3	575	40	94.994	0	0	0
2	Water	3	575	50	94.994	3.75	1.55362	1
2	Water	3	575	60	94.994	0	0	0
2	Water	3	575	70	94.994	0	0	0
2	Water	3	575	80	94.994	0	0	0
2	Water	3	575	90	94.994	85.3333	4.40257	1
2	Water	3	575	100	94.994	90.6667	4.49244	1
2	Water	3	575	110	94.994	0	0	0
2	Water	3	575	120	94.994	0	0	0
2	Water	3	575	130	94.994	213.333	5.97521	1
2	Water	3	575	140	94.994	0	0	0
2	Water	3	575	150	94.994	618.667	8.5209	1
2	Water	4	600	0	84.326	0.198	0.582848	1
2	Water	4	600	10	84.326	0	0	0
2	Water	4	600	20	84.326	0	0	0
2	Water	4	600	30	84.326	42.6667	3.49432	1
2	Water	4	600	40	84.326	85.3333	4.40257	1
2	Water	4	600	50	84.326	0	0	0
2	Water	4	600	60	84.326	0	0	0
2	Water	4	600	70	84.326	21.3333	2.77345	1
2	Water	4	600	80	84.326	0	0	0
2	Water	4	600	90	84.326	156	5.38321	1
2	Water	4	600	100	84.326	12	2.28943	1
2	Water	4	600	110	84.326	0	0	0
2	Water	4	600	120	84.326	1.25	1.07722	1
2	Water	4	600	130	84.326	72	4.16017	1
2	Water	4	600	140	84.326	0	0	0
2	Water	4	600	150	84.326	0.132	0.509164	1
2	Water	5	575	0	71.876	0	0	0
2	Water	5	575	10	71.876	2.896	1.42539	1
2	Water	5	575	20	71.876	0	0	0
2	Water	5	575	30	71.876	0	0	0
2	Water	5	575	40	71.876	0	0	0
2	Water	5	575	50	71.876	0.924	0.973996	1
2	Water	5	575	60	71.876	132	5.09164	1
2	Water	5	575	70	71.876	60	3.91487	1
2	Water	5	575	80	71.876	298.667	6.6844	1
2	Water	5	575	90	71.876	1.25	1.07722	1
2	Water	5	575	100	71.876	7.962	1.99683	1
2	Water	5	575	110	71.876	27.094	3.00348	1
2	Water	5	575	120	71.876	0.66	0.870659	1
2	Water	5	575	130	71.876	0	0	0
2	Water	5	575	140	71.876	3	1.44225	1
2	Water	5	575	150	71.876	96.6	4.58838	1
2	Water	6	580	0	96.518	106.667	4.74252	1
2	Water	6	580	10	96.518	0	0	0
2	Water	6	580	20	96.518	0	0	0
2	Water	6	580	30	96.518	0	0	0
2	Water	6	580	40	96.518	0	0	0
2	Water	6	580	50	96.518	0	0	0
2	Water	6	580	60	96.518	0	0	0
2	Water	6	580	70	96.518	0	0	0
2	Water	6	580	80	96.518	36	3.30193	1
2	Water	6	580	90	96.518	0	0	0
2	Water	6	580	100	96.518	0	0	0
2	Water	6	580	110	96.518	0	0	0
2	Water	6	580	120	96.518	21.3333	2.77345	1
2	Water	6	580	130	96.518	0	0	0
2	Water	6	580	140	96.518	0	0	0
2	Water	6	580	150	96.518	0	0	0
2	Water	7	580	0	74.162	0	0	0
2	Water	7	580	10	74.162	46.5833	3.59813	1
2	Water	7	580	20	74.162	0	0	0
2	Water	7	580	30	74.162	128	5.03968	1
2	Water	7	580	40	74.162	0	0	0
2	Water	7	580	50	74.162	200.667	5.85453	1
2	Water	7	580	60	74.162	0	0	0
2	Water	7	580	70	74.162	42.9967	3.50331	1
2	Water	7	580	80	74.162	170.667	5.54689	1
2	Water	7	580	90	74.162	21.3333	2.77345	1
2	Water	7	580	100	74.162	57.3333	3.85599	1
2	Water	7	580	110	74.162	6.25	1.84202	1
2	Water	7	580	120	74.162	0	0	0
2	Water	7	580	130	74.162	21.3333	2.77345	1
2	Water	7	580	140	74.162	0	0	0
2	Water	7	580	150	74.162	0	0	0
2	Water	8	570	0	93.724	6.6	1.87578	1
2	Water	8	570	10	93.724	113.293	4.83877	1
2	Water	8	570	20	93.724	85.3333	4.40257	1
2	Water	8	570	30	93.724	0	0	0
2	Water	8	570	40	93.724	0	0	0
2	Water	8	570	50	93.724	0.066	0.404124	1
2	Water	8	570	60	93.724	0	0	0
2	Water	8	570	70	93.724	0	0	0
2	Water	8	570	80	93.724	0.066	0.404124	1
2	Water	8	570	90	93.724	1.25	1.07722	1
2	Water	8	570	100	93.724	1.514	1.14826	1
2	Water	8	570	110	93.724	2.5	1.35721	1
2	Water	8	570	120	93.724	1.25	1.07722	1
2	Water	8	570	130	93.724	1.25	1.07722	1
2	Water	8	570	140	93.724	0.066	0.404124	1
2	Water	8	570	150	93.724	0	0	0
2	Water	9	555	0	101.344	0	0	0
2	Water	9	555	10	101.344	0	0	0
2	Water	9	555	20	101.344	0	0	0
2	Water	9	555	30	101.344	0	0	0
2	Water	9	555	40	101.344	0	0	0
2	Water	9	555	50	101.344	0.264	0.641507	1
2	Water	9	555	60	101.344	0	0	0
2	Water	9	555	70	101.344	0	0	0
2	Water	9	555	80	101.344	128	5.03968	1
2	Water	9	555	90	101.344	0.66	0.870659	1
2	Water	9	555	100	101.344	0	0	0
2	Water	9	555	110	101.344	0	0	0
2	Water	9	555	120	101.344	0	0	0
2	Water	9	555	130	101.344	0	0	0
2	Water	9	555	140	101.344	0	0	0
2	Water	9	555	150	101.344	682.667	8.80514	1
2	Water	10	550	0	35.812	151.973	5.33649	1
2	Water	10	550	10	35.812	64.62	4.01288	1
2	Water	10	550	20	35.812	48.6667	3.65099	1
2	Water	10	550	30	35.812	704.132	8.89648	1
2	Water	10	550	40	35.812	43.9867	3.52999	1
2	Water	10	550	50	35.812	640	8.61774	1
2	Water	10	550	60	35.812	64	4	1
2	Water	10	550	70	35.812	3.3	1.48881	1
2	Water	10	550	80	35.812	13.5007	2.38114	1
2	Water	10	550	90	35.812	0.396	0.734342	1
2	Water	10	550	100	35.812	90.6667	4.49244	1
2	Water	10	550	110	35.812	640.132	8.61833	1
2	Water	10	550	120	35.812	85.3333	4.40257	1
2	Water	10	550	130	35.812	341.663	6.9909	1
2	Water	10	550	140	35.812	37.056	3.3339	1
2	Water	10	550	150	35.812	42.6667	3.49432	1
2	Water	11	550	0	92.962	0	0	0
2	Water	11	550	10	92.962	0	0	0
2	Water	11	550	20	92.962	21.3333	2.77345	1
2	Water	11	550	30	92.962	1066.86	10.2181	1
2	Water	11	550	40	92.962	0	0	0
2	Water	11	550	50	92.962	0	0	0
2	Water	11	550	60	92.962	0	0	0
2	Water	11	550	70	92.962	0	0	0
2	Water	11	550	80	92.962	106.667	4.74252	1
2	Water	11	550	90	92.962	0	0	0
2	Water	11	550	100	92.962	0	0	0
2	Water	11	550	110	92.962	0	0	0
2	Water	11	550	120	92.962	42.6667	3.49432	1
2	Water	11	550	130	92.962	6	1.81712	1
2	Water	11	550	140	92.962	7.25	1.93544	1
2	Water	11	550	150	92.962	2.5	1.35721	1
2	Water	12	530	0	60.192	128	5.03968	1
2	Water	12	530	10	60.192	0	0	0
2	Water	12	530	20	60.192	0	0	0
2	Water	12	530	30	60.192	0	0	0
2	Water	12	530	40	60.192	0	0	0
2	Water	12	530	50	60.192	200	5.84804	1
2	Water	12	530	60	60.192	0	0	0
2	Water	12	530	70	60.192	170.667	5.54689	1
2	Water	12	530	80	60.192	170.667	5.54689	1
2	Water	12	530	90	60.192	0	0	0
2	Water	12	530	100	60.192	147.413	5.28257	1
2	Water	12	530	110	60.192	0	0	0
2	Water	12	530	120	60.192	16.25	2.5329	1
2	Water	12	530	130	60.192	0	0	0
2	Water	12	530	140	60.192	234.667	6.16809	1
2	Water	12	530	150	60.192	106.667	4.74252	1
2	Water	13	530	0	66.288	0	0	0
2	Water	13	530	10	66.288	85.3333	4.40257	1
2	Water	13	530	20	66.288	34.376	3.25151	1
2	Water	13	530	30	66.288	85.3333	4.40257	1
2	Water	13	530	40	66.288	31.3333	3.1526	1
2	Water	13	530	50	66.288	0	0	0
2	Water	13	530	60	66.288	472.427	7.78834	1
2	Water	13	530	70	66.288	6	1.81712	1
2	Water	13	530	80	66.288	18.132	2.62713	1
2	Water	13	530	90	66.288	21.3333	2.77345	1
2	Water	13	530	100	66.288	0	0	0
2	Water	13	530	110	66.288	384	7.26848	1
2	Water	13	530	120	66.288	0	0	0
2	Water	13	530	130	66.288	0	0	0
2	Water	13	530	140	66.288	0.33	0.691042	1
2	Water	13	530	150	66.288	6	1.81712	1
2	Water	14	520	0	84.072	6.25	1.84202	1
2	Water	14	520	10	84.072	128	5.03968	1
2	Water	14	520	20	84.072	270.442	6.46683	1
2	Water	14	520	30	84.072	85.3333	4.40257	1
2	Water	14	520	40	84.072	1344.73	11.0377	1
2	Water	14	520	50	84.072	3.96	1.58209	1
2	Water	14	520	60	84.072	106.667	4.74252	1
2	Water	14	520	70	84.072	0	0	0
2	Water	14	520	80	84.072	0	0	0
2	Water	14	520	90	84.072	149.333	5.30541	1
2	Water	14	520	100	84.072	64	4	1
2	Water	14	520	110	84.072	85.4653	4.40484	1
2	Water	14	520	120	84.072	0	0	0
2	Water	14	520	130	84.072	0	0	0
2	Water	14	520	140	84.072	48.6667	3.65099	1
2	Water	14	520	150	84.072	0	0	0
2	Water	15	500	0	94.486	0	0	0
2	Water	15	500	10	94.486	0	0	0
2	Water	15	500	20	94.486	0	0	0
2	Water	15	500	30	94.486	0	0	0
2	Water	15	500	40	94.486	0	0	0
2	Water	15	500	50	94.486	0	0	0
2	Water	15	500	60	94.486	0	0	0
2	Water	15	500	70	94.486	0	0	0
2	Water	15	500	80	94.486	0	0	0
2	Water	15	500	90	94.486	0	0	0
2	Water	15	500	100	94.486	0	0	0
2	Water	15	500	110	94.486	0	0	0
2	Water	15	500	120	94.486	0	0	0
2	Water	15	500	130	94.486	0	0	0
2	Water	15	500	140	94.486	0	0	0
2	Water	15	500	150	94.486	6.6	1.87578	1
2	Water	16	460	0	60.446	986.613	9.95518	1
2	Water	16	460	10	60.446	0	0	0
2	Water	16	460	20	60.446	0.33	0.691042	1
2	Water	16	460	30	60.446	1.25	1.07722	1
2	Water	16	460	40	60.446	213.333	5.97521	1
2	Water	16	460	50	60.446	0	0	0
2	Water	16	460	60	60.446	0	0	0
2	Water	16	460	70	60.446	85.3333	4.40257	1
2	Water	16	460	80	60.446	0	0	0
2	Water	16	460	90	60.446	128.132	5.04142	1
2	Water	16	460	100	60.446	48.9167	3.65723	1
2	Water	16	460	110	60.446	30	3.10723	1
2	Water	16	460	120	60.446	152	5.3368	1
2	Water	16	460	130	60.446	128	5.03968	1
2	Water	16	460	140	60.446	0	0	0
2	Water	16	460	150	60.446	45.6367	3.57359	1
2	Water	17	470	0	91.946	256	6.3496	1
2	Water	17	470	10	91.946	1.25	1.07722	1
2	Water	17	470	20	91.946	85.3333	4.40257	1
2	Water	17	470	30	91.946	7.5	1.95743	1
2	Water	17	470	40	91.946	44.74	3.55003	1
2	Water	17	470	50	91.946	0	0	0
2	Water	17	470	60	91.946	38.75	3.38395	1
2	Water	17	470	70	91.946	0	0	0
2	Water	17	470	80	91.946	21.3333	2.77345	1
2	Water	17	470	90	91.946	0	0	0
2	Water	17	470	100	91.946	14.882	2.45973	1
2	Water	17	470	110	91.946	6.25	1.84202	1
2	Water	17	470	120	91.946	0	0	0
2	Water	17	470	130	91.946	0	0	0
2	Water	17	470	140	91.946	0	0	0
2	Water	17	470	150	91.946	0	0	0
3	Matrix	1	625	0	110.234	85.3333	4.40257	1
3	Matrix	1	625	10	110.234	0	0	0
3	Matrix	1	625	20	110.234	0	0	0
3	Matrix	1	625	30	110.234	0	0	0
3	Matrix	1	625	40	110.234	43.9167	3.52812	1
3	Matrix	1	625	50	110.234	0.33	0.691042	1
3	Matrix	1	625	60	110.234	0	0	0
3	Matrix	1	625	70	110.234	42.6667	3.49432	1
3	Matrix	1	625	80	110.234	0	0	0
3	Matrix	1	625	90	110.234	0	0	0
3	Matrix	1	625	100	110.234	1.25	1.07722	1
3	Matrix	1	625	110	110.234	0	0	0
3	Matrix	1	625	120	110.234	0	0	0
3	Matrix	1	625	130	110.234	0	0	0
3	Matrix	1	625	140	110.234	0	0	0
3	Matrix	1	625	150	110.234	0	0	0
3	Matrix	2	625	0	110.234	0.396	0.734342	1
3	Matrix	2	625	10	110.234	0	0	0
3	Matrix	2	625	20	110.234	0	0	0
3	Matrix	2	625	30	110.234	0	0	0
3	Matrix	2	625	40	110.234	1.25	1.07722	1
3	Matrix	2	625	50	110.234	2.5	1.35721	1
3	Matrix	2	625	60	110.234	10	2.15443	1
3	Matrix	2	625	70	110.234	0.396	0.734342	1
3	Matrix	2	625	80	110.234	0	0	0
3	Matrix	2	625	90	110.234	0	0	0
3	Matrix	2	625	100	110.234	0	0	0
3	Matrix	2	625	110	110.234	2.112	1.28301	1
3	Matrix	2	625	120	110.234	0	0	0
3	Matrix	2	625	130	110.234	0	0	0
3	Matrix	2	625	140	110.234	0	0	0
3	Matrix	2	625	150	110.234	0	0	0
3	Matrix	3	575	0	100.836	0	0	0
3	Matrix	3	575	10	100.836	0	0	0
3	Matrix	3	575	20	100.836	102	4.67233	1
3	Matrix	3	575	30	100.836	0	0	0
3	Matrix	3	575	40	100.836	896	9.64057	1
3	Matrix	3	575	50	100.836	1.25	1.07722	1
3	Matrix	3	575	60	100.836	0	0	0
3	Matrix	3	575	70	100.836	64	4	1
3	Matrix	3	575	80	100.836	21.3333	2.77345	1
3	Matrix	3	575	90	100.836	0	0	0
3	Matrix	3	575	100	100.836	18	2.62074	1
3	Matrix	3	575	110	100.836	0	0	0
3	Matrix	3	575	120	100.836	1.25	1.07722	1
3	Matrix	3	575	130	100.836	0	0	0
3	Matrix	3	575	140	100.836	64	4	1
3	Matrix	3	575	150	100.836	50.5	3.69627	1
3	Matrix	4	600	0	3.81	392.667	7.32276	1
3	Matrix	4	600	10	3.81	42.6667	3.49432	1
3	Matrix	4	600	20	3.81	102.667	4.68249	1
3	Matrix	4	600	30	3.81	6	1.81712	1
3	Matrix	4	600	40	3.81	0	0	0
3	Matrix	4	600	50	3.81	21.3333	2.77345	1
3	Matrix	4	600	60	3.81	0	0	0
3	Matrix	4	600	70	3.81	85.3333	4.40257	1
3	Matrix	4	600	80	3.81	42.6667	3.49432	1
3	Matrix	4	600	90	3.81	3.75	1.55362	1
3	Matrix	4	600	100	3.81	170.667	5.54689	1
3	Matrix	4	600	110	3.81	84.6667	4.39107	1
3	Matrix	4	600	120	3.81	64	4	1
3	Matrix	4	600	130	3.81	72	4.16017	1
3	Matrix	4	600	140	3.81	256	6.3496	1
3	Matrix	4	600	150	3.81	511.917	7.99957	1
3	Matrix	5	575	0	101.09	233	6.15345	1
3	Matrix	5	575	10	101.09	114	4.84881	1
3	Matrix	5	575	20	101.09	1.25	1.07722	1
3	Matrix	5	575	30	101.09	0	0	0
3	Matrix	5	575	40	101.09	0	0	0
3	Matrix	5	575	50	101.09	42.6667	3.49432	1
3	Matrix	5	575	60	101.09	0.132	0.509164	1
3	Matrix	5	575	70	101.09	21.556	2.78306	1
3	Matrix	5	575	80	101.09	0	0	0
3	Matrix	5	575	90	101.09	0	0	0
3	Matrix	5	575	100	101.09	0	0	0
3	Matrix	5	575	110	101.09	0.528	0.808248	1
3	Matrix	5	575	120	101.09	21.25	2.76983	1
3	Matrix	5	575	130	101.09	1.25	1.07722	1
3	Matrix	5	575	140	101.09	37.778	3.35542	1
3	Matrix	5	575	150	101.09	18	2.62074	1
3	Matrix	6	580	0	110.234	0.132	0.509164	1
3	Matrix	6	580	10	110.234	6	1.81712	1
3	Matrix	6	580	20	110.234	108	4.7622	1
3	Matrix	6	580	30	110.234	6	1.81712	1
3	Matrix	6	580	40	110.234	64.792	4.01643	1
3	Matrix	6	580	50	110.234	85.3333	4.40257	1
3	Matrix	6	580	60	110.234	24	2.8845	1
3	Matrix	6	580	70	110.234	0	0	0
3	Matrix	6	580	80	110.234	0	0	0
3	Matrix	6	580	90	110.234	10.6667	2.20128	1
3	Matrix	6	580	100	110.234	32.706	3.19798	1
3	Matrix	6	580	110	110.234	114	4.84881	1
3	Matrix	6	580	120	110.234	2.5	1.35721	1
3	Matrix	6	580	130	110.234	12.198	2.30195	1
3	Matrix	6	580	140	110.234	0	0	0
3	Matrix	6	580	150	110.234	53.28	3.76289	1
3	Matrix	7	580	0	110.234	0.396	0.734342	1
3	Matrix	7	580	10	110.234	0	0	0
3	Matrix	7	580	20	110.234	12	2.28943	1
3	Matrix	7	580	30	110.234	0	0	0
3	Matrix	7	580	40	110.234	6	1.81712	1
3	Matrix	7	580	50	110.234	0	0	0
3	Matrix	7	580	60	110.234	0	0	0
3	Matrix	7	580	70	110.234	18	2.62074	1
3	Matrix	7	580	80	110.234	84	4.37952	1
3	Matrix	7	580	90	110.234	48	3.63424	1
3	Matrix	7	580	100	110.234	0	0	0
3	Matrix	7	580	110	110.234	42.6667	3.49432	1
3	Matrix	7	580	120	110.234	0	0	0
3	Matrix	7	580	130	110.234	54.6667	3.79525	1
3	Matrix	7	580	140	110.234	72.6667	4.17297	1
3	Matrix	7	580	150	110.234	0	0	0
3	Matrix	8	570	0	3.81	0	0	0
3	Matrix	8	570	10	3.81	18	2.62074	1
3	Matrix	8	570	20	3.81	90	4.4814	1
3	Matrix	8	570	30	3.81	1.25	1.07722	1
3	Matrix	8	570	40	3.81	0	0	0
3	Matrix	8	570	50	3.81	166.667	5.50321	1
3	Matrix	8	570	60	3.81	176.667	5.61115	1
3	Matrix	8	570	70	3.81	84	4.37952	1
3	Matrix	8	570	80	3.81	2.5	1.35721	1
3	Matrix	8	570	90	3.81	0	0	0
3	Matrix	8	570	100	3.81	0	0	0
3	Matrix	8	570	110	3.81	0	0	0
3	Matrix	8	570	120	3.81	213.333	5.97521	1
3	Matrix	8	570	130	3.81	0	0	0
3	Matrix	8	570	140	3.81	0	0	0
3	Matrix	8	570	150	3.81	85.3333	4.40257	1
3	Matrix	9	555	0	11.43	42.6667	3.49432	1
3	Matrix	9	555	10	11.43	0	0	0
3	Matrix	9	555	20	11.43	256.198	6.35124	1
3	Matrix	9	555	30	11.43	3.75	1.55362	1
3	Matrix	9	555	40	11.43	70.25	4.12619	1
3	Matrix	9	555	50	11.43	938.667	9.79123	1
3	Matrix	9	555	60	11.43	213.333	5.97521	1
3	Matrix	9	555	70	11.43	0	0	0
3	Matrix	9	555	80	11.43	64	4	1
3	Matrix	9	555	90	11.43	170.667	5.54689	1
3	Matrix	9	555	100	11.43	14.83	2.45686	1
3	Matrix	9	555	110	11.43	5	1.70998	1
3	Matrix	9	555	120	11.43	0	0	0
3	Matrix	9	555	130	11.43	42.6667	3.49432	1
3	Matrix	9	555	140	11.43	256	6.3496	1
3	Matrix	9	555	150	11.43	106.667	4.74252	1
3	Matrix	10	550	0	101.09	128	5.03968	1
3	Matrix	10	550	10	101.09	0	0	0
3	Matrix	10	550	20	101.09	0	0	0
3	Matrix	10	550	30	101.09	277.333	6.5213	1
3	Matrix	10	550	40	101.09	1.188	1.0591	1
3	Matrix	10	550	50	101.09	10	2.15443	1
3	Matrix	10	550	60	101.09	0	0	0
3	Matrix	10	550	70	101.09	0	0	0
3	Matrix	10	550	80	101.09	0	0	0
3	Matrix	10	550	90	101.09	0.066	0.404124	1
3	Matrix	10	550	100	101.09	512.066	8.00034	1
3	Matrix	10	550	110	101.09	0	0	0
3	Matrix	10	550	120	101.09	3.75	1.55362	1
3	Matrix	10	550	130	101.09	0	0	0
3	Matrix	10	550	140	101.09	1.25	1.07722	1
3	Matrix	10	550	150	101.09	0	0	0
3	Matrix	11	550	0	101.09	2.5	1.35721	1
3	Matrix	11	550	10	101.09	0	0	0
3	Matrix	11	550	20	101.09	0	0	0
3	Matrix	11	550	30	101.09	0.792	0.925213	1
3	Matrix	11	550	40	101.09	2.376	1.33439	1
3	Matrix	11	550	50	101.09	8.952	2.07638	1
3	Matrix	11	550	60	101.09	426.667	7.52829	1
3	Matrix	11	550	70	101.09	0	0	0
3	Matrix	11	550	80	101.09	6.25	1.84202	1
3	Matrix	11	550	90	101.09	13.25	2.36631	1
3	Matrix	11	550	100	101.09	217.083	6.01001	1
3	Matrix	11	550	110	101.09	473.083	7.79195	1
3	Matrix	11	550	120	101.09	45.1667	3.56128	1
3	Matrix	11	550	130	101.09	19.25	2.68005	1
3	Matrix	11	550	140	101.09	0	0	0
3	Matrix	11	550	150	101.09	0	0	0
3	Matrix	12	530	0	67.308	170.667	5.54689	1
3	Matrix	12	530	10	67.308	0	0	0
3	Matrix	12	530	20	67.308	0	0	0
3	Matrix	12	530	30	67.308	384	7.26848	1
3	Matrix	12	530	40	67.308	469.333	7.7713	1
3	Matrix	12	530	50	67.308	938.667	9.79123	1
3	Matrix	12	530	60	67.308	0	0	0
3	Matrix	12	530	70	67.308	472.897	7.79092	1
3	Matrix	12	530	80	67.308	1194.67	10.6108	1
3	Matrix	12	530	90	67.308	0	0	0
3	Matrix	12	530	100	67.308	0	0	0
3	Matrix	12	530	110	67.308	0.33	0.691042	1
3	Matrix	12	530	120	67.308	4.62	1.66551	1
3	Matrix	12	530	130	67.308	512	8	1
3	Matrix	12	530	140	67.308	12	2.28943	1
3	Matrix	12	530	150	67.308	0	0	0
3	Matrix	13	530	0	101.09	0	0	0
3	Matrix	13	530	10	101.09	85.3333	4.40257	1
3	Matrix	13	530	20	101.09	42.6667	3.49432	1
3	Matrix	13	530	30	101.09	0	0	0
3	Matrix	13	530	40	101.09	170.667	5.54689	1
3	Matrix	13	530	50	101.09	0	0	0
3	Matrix	13	530	60	101.09	0	0	0
3	Matrix	13	530	70	101.09	0	0	0
3	Matrix	13	530	80	101.09	384	7.26848	1
3	Matrix	13	530	90	101.09	170.667	5.54689	1
3	Matrix	13	530	100	101.09	0.462	0.773061	1
3	Matrix	13	530	110	101.09	85.3333	4.40257	1
3	Matrix	13	530	120	101.09	0	0	0
3	Matrix	13	530	130	101.09	0	0	0
3	Matrix	13	530	140	101.09	0	0	0
3	Matrix	13	530	150	101.09	341.333	6.98864	1
3	Matrix	14	520	0	3.81	0	0	0
3	Matrix	14	520	10	3.81	0	0	0
3	Matrix	14	520	20	3.81	7.5	1.95743	1
3	Matrix	14	520	30	3.81	0	0	0
3	Matrix	14	520	40	3.81	0	0	0
3	Matrix	14	520	50	3.81	0	0	0
3	Matrix	14	520	60	3.81	298.667	6.6844	1
3	Matrix	14	520	70	3.81	85.3333	4.40257	1
3	Matrix	14	520	80	3.81	0	0	0
3	Matrix	14	520	90	3.81	0	0	0
3	Matrix	14	520	100	3.81	0	0	0
3	Matrix	14	520	110	3.81	0	0	0
3	Matrix	14	520	120	3.81	0	0	0
3	Matrix	14	520	130	3.81	85.3333	4.40257	1
3	Matrix	14	520	140	3.81	247.083	6.27501	1
3	Matrix	14	520	150	3.81	298.667	6.6844	1
3	Matrix	15	500	0	3.81	106.667	4.74252	1
3	Matrix	15	500	10	3.81	42.6667	3.49432	1
3	Matrix	15	500	20	3.81	213.333	5.97521	1
3	Matrix	15	500	30	3.81	0	0	0
3	Matrix	15	500	40	3.81	42.6667	3.49432	1
3	Matrix	15	500	50	3.81	170.667	5.54689	1
3	Matrix	15	500	60	3.81	0	0	0
3	Matrix	15	500	70	3.81	85.3333	4.40257	1
3	Matrix	15	500	80	3.81	0	0	0
3	Matrix	15	500	90	3.81	298.667	6.6844	1
3	Matrix	15	500	100	3.81	0	0	0
3	Matrix	15	500	110	3.81	0	0	0
3	Matrix	15	500	120	3.81	0	0	0
3	Matrix	15	500	130	3.81	298.667	6.6844	1
3	Matrix	15	500	140	3.81	85.3333	4.40257	1
3	Matrix	15	500	150	3.81	0	0	0
3	Matrix	16	460	0	100.836	57.96	3.86999	1
3	Matrix	16	460	10	100.836	135.128	5.13155	1
3	Matrix	16	460	20	100.836	0.33	0.691042	1
3	Matrix	16	460	30	100.836	0	0	0
3	Matrix	16	460	40	100.836	0.264	0.641507	1
3	Matrix	16	460	50	100.836	120	4.93242	1
3	Matrix	16	460	60	100.836	6.25	1.84202	1
3	Matrix	16	460	70	100.836	49.448	3.67042	1
3	Matrix	16	460	80	100.836	91.25	4.50206	1
3	Matrix	16	460	90	100.836	12	2.28943	1
3	Matrix	16	460	100	100.836	3.75	1.55362	1
3	Matrix	16	460	110	100.836	0	0	0
3	Matrix	16	460	120	100.836	0	0	0
3	Matrix	16	460	130	100.836	85.3333	4.40257	1
3	Matrix	16	460	140	100.836	21.25	2.76983	1
3	Matrix	16	460	150	100.836	29	3.07232	1
3	Matrix	17	470	0	1.016	130.5	5.07228	1
3	Matrix	17	470	10	1.016	298.667	6.6844	1
3	Matrix	17	470	20	1.016	170.667	5.54689	1
3	Matrix	17	470	30	1.016	128	5.03968	1
3	Matrix	17	470	40	1.016	85.3333	4.40257	1
3	Matrix	17	470	50	1.016	0	0	0
3	Matrix	17	470	60	1.016	597.333	8.42181	1
3	Matrix	17	470	70	1.016	512	8	1
3	Matrix	17	470	80	1.016	0	0	0
3	Matrix	17	470	90	1.016	99.0833	4.62736	1
3	Matrix	17	470	100	1.016	298.667	6.6844	1
3	Matrix	17	470	110	1.016	170.667	5.54689	1
3	Matrix	17	470	120	1.016	39.75	3.41281	1
3	Matrix	17	470	130	1.016	341.333	6.98864	1
3	Matrix	17	470	140	1.016	0	0	0
3	Matrix	17	470	150	1.016	384	7.26848	1
3	Water	1	625	0	110.234	0	0	0
3	Water	1	625	10	110.234	85.3333	4.40257	1
3	Water	1	625	20	110.234	0	0	0
3	Water	1	625	30	110.234	0	0	0
3	Water	1	625	40	110.234	63.75	3.99478	1
3	Water	1	625	50	110.234	0	0	0
3	Water	1	625	60	110.234	0	0	0
3	Water	1	625	70	110.234	0	0	0
3	Water	1	625	80	110.234	0.132	0.509164	1
3	Water	1	625	90	110.234	1.25	1.07722	1
3	Water	1	625	100	110.234	0	0	0
3	Water	1	625	110	110.234	0	0	0
3	Water	1	625	120	110.234	0	0	0
3	Water	1	625	130	110.234	0	0	0
3	Water	1	625	140	110.234	0	0	0
3	Water	1	625	150	110.234	0	0	0
3	Water	2	625	0	110.234	21.3333	2.77345	1
3	Water	2	625	10	110.234	213.333	5.97521	1
3	Water	2	625	20	110.234	0.33	0.691042	1
3	Water	2	625	30	110.234	5	1.70998	1
3	Water	2	625	40	110.234	64	4	1
3	Water	2	625	50	110.234	0	0	0
3	Water	2	625	60	110.234	0	0	0
3	Water	2	625	70	110.234	128	5.03968	1
3	Water	2	625	80	110.234	0	0	0
3	Water	2	625	90	110.234	0	0	0
3	Water	2	625	100	110.234	0	0	0
3	Water	2	625	110	110.234	0	0	0
3	Water	2	625	120	110.234	1.188	1.0591	1
3	Water	2	625	130	110.234	64	4	1
3	Water	2	625	140	110.234	2.5	1.35721	1
3	Water	2	625	150	110.234	3.75	1.55362	1
3	Water	3	575	0	100.836	512	8	1
3	Water	3	575	10	100.836	469.333	7.7713	1
3	Water	3	575	20	100.836	420	7.48887	1
3	Water	3	575	30	100.836	33.3333	3.2183	1
3	Water	3	575	40	100.836	173.667	5.5792	1
3	Water	3	575	50	100.836	342.667	6.99773	1
3	Water	3	575	60	100.836	130.667	5.07444	1
3	Water	3	575	70	100.836	0.528	0.808248	1
3	Water	3	575	80	100.836	0	0	0
3	Water	3	575	90	100.836	57.3333	3.85599	1
3	Water	3	575	100	100.836	289.333	6.61403	1
3	Water	3	575	110	100.836	315.333	6.80649	1
3	Water	3	575	120	100.836	149.333	5.30541	1
3	Water	3	575	130	100.836	85.3333	4.40257	1
3	Water	3	575	140	100.836	0	0	0
3	Water	3	575	150	100.836	170.667	5.54689	1
3	Water	4	600	0	3.81	543.452	8.16057	1
3	Water	4	600	10	3.81	171.917	5.5604	1
3	Water	4	600	20	3.81	30	3.10723	1
3	Water	4	600	30	3.81	72.25	4.16498	1
3	Water	4	600	40	3.81	0	0	0
3	Water	4	600	50	3.81	130.5	5.07228	1
3	Water	4	600	60	3.81	90.3333	4.48693	1
3	Water	4	600	70	3.81	0	0	0
3	Water	4	600	80	3.81	85.3333	4.40257	1
3	Water	4	600	90	3.81	69.3333	4.10816	1
3	Water	4	600	100	3.81	150	5.31329	1
3	Water	4	600	110	3.81	64	4	1
3	Water	4	600	120	3.81	213.333	5.97521	1
3	Water	4	600	130	3.81	170.667	5.54689	1
3	Water	4	600	140	3.81	30	3.10723	1
3	Water	4	600	150	3.81	219.583	6.033	1
3	Water	5	575	0	101.09	195.25	5.80137	1
3	Water	5	575	10	101.09	145.917	5.26464	1
3	Water	5	575	20	101.09	106.667	4.74252	1
3	Water	5	575	30	101.09	12.066	2.29362	1
3	Water	5	575	40	101.09	192	5.769	1
3	Water	5	575	50	101.09	0	0	0
3	Water	5	575	60	101.09	42.9307	3.50151	1
3	Water	5	575	70	101.09	0	0	0
3	Water	5	575	80	101.09	1.25	1.07722	1
3	Water	5	575	90	101.09	1.25	1.07722	1
3	Water	5	575	100	101.09	0	0	0
3	Water	5	575	110	101.09	6	1.81712	1
3	Water	5	575	120	101.09	21.3333	2.77345	1
3	Water	5	575	130	101.09	42.6667	3.49432	1
3	Water	5	575	140	101.09	0	0	0
3	Water	5	575	150	101.09	0	0	0
3	Water	6	580	0	110.234	43.9167	3.52812	1
3	Water	6	580	10	110.234	0	0	0
3	Water	6	580	20	110.234	0	0	0
3	Water	6	580	30	110.234	12.33	2.31023	1
3	Water	6	580	40	110.234	7.5	1.95743	1
3	Water	6	580	50	110.234	170.733	5.54761	1
3	Water	6	580	60	110.234	0	0	0
3	Water	6	580	70	110.234	0	0	0
3	Water	6	580	80	110.234	0	0	0
3	Water	6	580	90	110.234	2.5	1.35721	1
3	Water	6	580	100	110.234	213.333	5.97521	1
3	Water	6	580	110	110.234	12	2.28943	1
3	Water	6	580	120	110.234	0	0	0
3	Water	6	580	130	110.234	0	0	0
3	Water	6	580	140	110.234	54.6667	3.79525	1
3	Water	6	580	150	110.234	0	0	0
3	Water	7	580	0	110.234	3.882	1.57164	1
3	Water	7	580	10	110.234	0	0	0
3	Water	7	580	20	110.234	298.667	6.6844	1
3	Water	7	580	30	110.234	0	0	0
3	Water	7	580	40	110.234	2.5	1.35721	1
3	Water	7	580	50	110.234	0	0	0
3	Water	7	580	60	110.234	0	0	0
3	Water	7	580	70	110.234	1.25	1.07722	1
3	Water	7	580	80	110.234	0	0	0
3	Water	7	580	90	110.234	0	0	0
3	Water	7	580	100	110.234	0	0	0
3	Water	7	580	110	110.234	3	1.44225	1
3	Water	7	580	120	110.234	138	5.16765	1
3	Water	7	580	130	110.234	0	0	0
3	Water	7	580	140	110.234	0	0	0
3	Water	7	580	150	110.234	5.66	1.78213	1
3	Water	8	570	0	3.81	278.851	6.53317	1
3	Water	8	570	10	3.81	234.402	6.16577	1
3	Water	8	570	20	3.81	221.729	6.05259	1
3	Water	8	570	30	3.81	130.698	5.07485	1
3	Water	8	570	40	3.81	182.097	5.66806	1
3	Water	8	570	50	3.81	50.5	3.69627	1
3	Water	8	570	60	3.81	131	5.07875	1
3	Water	8	570	70	3.81	54.066	3.7813	1
3	Water	8	570	80	3.81	0.132	0.509164	1
3	Water	8	570	90	3.81	4.62	1.66551	1
3	Water	8	570	100	3.81	60.6667	3.92931	1
3	Water	8	570	110	3.81	19.4167	2.68777	1
3	Water	8	570	120	3.81	48.6667	3.65099	1
3	Water	8	570	130	3.81	17.514	2.59694	1
3	Water	8	570	140	3.81	0.066	0.404124	1
3	Water	8	570	150	3.81	106.799	4.74448	1
3	Water	9	555	0	11.43	149.333	5.30541	1
3	Water	9	555	10	11.43	298.667	6.6844	1
3	Water	9	555	20	11.43	85.3333	4.40257	1
3	Water	9	555	30	11.43	618.667	8.5209	1
3	Water	9	555	40	11.43	106.667	4.74252	1
3	Water	9	555	50	11.43	158	5.40612	1
3	Water	9	555	60	11.43	104	4.70267	1
3	Water	9	555	70	11.43	256	6.3496	1
3	Water	9	555	80	11.43	298.667	6.6844	1
3	Water	9	555	90	11.43	352	7.0607	1
3	Water	9	555	100	11.43	0	0	0
3	Water	9	555	110	11.43	21.4653	2.77915	1
3	Water	9	555	120	11.43	30	3.10723	1
3	Water	9	555	130	11.43	0	0	0
3	Water	9	555	140	11.43	85.3333	4.40257	1
3	Water	9	555	150	11.43	192	5.769	1
3	Water	10	550	0	101.09	170.667	5.54689	1
3	Water	10	550	10	101.09	170.667	5.54689	1
3	Water	10	550	20	101.09	0	0	0
3	Water	10	550	30	101.09	85.3333	4.40257	1
3	Water	10	550	40	101.09	0	0	0
3	Water	10	550	50	101.09	0	0	0
3	Water	10	550	60	101.09	170.667	5.54689	1
3	Water	10	550	70	101.09	0	0	0
3	Water	10	550	80	101.09	0	0	0
3	Water	10	550	90	101.09	0	0	0
3	Water	10	550	100	101.09	18	2.62074	1
3	Water	10	550	110	101.09	0	0	0
3	Water	10	550	120	101.09	0.726	0.898764	1
3	Water	10	550	130	101.09	42.6667	3.49432	1
3	Water	10	550	140	101.09	21.5973	2.78484	1
3	Water	10	550	150	101.09	0	0	0
3	Water	11	550	0	101.09	832	9.40534	1
3	Water	11	550	10	101.09	768.132	9.15824	1
3	Water	11	550	20	101.09	174.417	5.58722	1
3	Water	11	550	30	101.09	0	0	0
3	Water	11	550	40	101.09	2.5	1.35721	1
3	Water	11	550	50	101.09	213.333	5.97521	1
3	Water	11	550	60	101.09	30	3.10723	1
3	Water	11	550	70	101.09	0	0	0
3	Water	11	550	80	101.09	0	0	0
3	Water	11	550	90	101.09	0	0	0
3	Water	11	550	100	101.09	457.267	7.70412	1
3	Water	11	550	110	101.09	0	0	0
3	Water	11	550	120	101.09	213.333	5.97521	1
3	Water	11	550	130	101.09	2.31	1.32192	1
3	Water	11	550	140	101.09	85.3333	4.40257	1
3	Water	11	550	150	101.09	391.59	7.31606	1
3	Water	12	530	0	67.308	597.333	8.42181	1
3	Water	12	530	10	67.308	3.69467	1.54594	1
3	Water	12	530	20	67.308	170.667	5.54689	1
3	Water	12	530	30	67.308	725.333	8.98489	1
3	Water	12	530	40	67.308	256	6.3496	1
3	Water	12	530	50	67.308	0	0	0
3	Water	12	530	60	67.308	35.25	3.27884	1
3	Water	12	530	70	67.308	8.44	2.03601	1
3	Water	12	530	80	67.308	6.6	1.87578	1
3	Water	12	530	90	67.308	16.092	2.52466	1
3	Water	12	530	100	67.308	0.132	0.509164	1
3	Water	12	530	110	67.308	3.75	1.55362	1
3	Water	12	530	120	67.308	701.657	8.88604	1
3	Water	12	530	130	67.308	10.6667	2.20128	1
3	Water	12	530	140	67.308	350.667	7.05177	1
3	Water	12	530	150	67.308	128	5.03968	1
3	Water	13	530	0	101.09	0	0	0
3	Water	13	530	10	101.09	0.792	0.925213	1
3	Water	13	530	20	101.09	1749.33	12.0492	1
3	Water	13	530	30	101.09	471.833	7.78508	1
3	Water	13	530	40	101.09	234.667	6.16809	1
3	Water	13	530	50	101.09	3.75	1.55362	1
3	Water	13	530	60	101.09	106.667	4.74252	1
3	Water	13	530	70	101.09	128.066	5.04055	1
3	Water	13	530	80	101.09	114	4.84881	1
3	Water	13	530	90	101.09	0	0	0
3	Water	13	530	100	101.09	174.417	5.58722	1
3	Water	13	530	110	101.09	0	0	0
3	Water	13	530	120	101.09	85.3333	4.40257	1
3	Water	13	530	130	101.09	0	0	0
3	Water	13	530	140	101.09	85.3333	4.40257	1
3	Water	13	530	150	101.09	170.667	5.54689	1
3	Water	14	520	0	3.81	341.333	6.98864	1
3	Water	14	520	10	3.81	853.333	9.48505	1
3	Water	14	520	20	3.81	832	9.40534	1
3	Water	14	520	30	3.81	1152	10.483	1
3	Water	14	520	40	3.81	342.583	6.99716	1
3	Water	14	520	50	3.81	0	0	0
3	Water	14	520	60	3.81	85.3333	4.40257	1
3	Water	14	520	70	3.81	213.333	5.97521	1
3	Water	14	520	80	3.81	86.2573	4.4184	1
3	Water	14	520	90	3.81	362.667	7.13131	1
3	Water	14	520	100	3.81	426.667	7.52829	1
3	Water	14	520	110	3.81	5	1.70998	1
3	Water	14	520	120	3.81	0	0	0
3	Water	14	520	130	3.81	256	6.3496	1
3	Water	14	520	140	3.81	42.6667	3.49432	1
3	Water	14	520	150	3.81	938.667	9.79123	1
3	Water	15	500	0	3.81	302.417	6.71226	1
3	Water	15	500	10	3.81	308.667	6.75818	1
3	Water	15	500	20	3.81	898.5	9.64953	1
3	Water	15	500	30	3.81	302.417	6.71226	1
3	Water	15	500	40	3.81	173.505	5.57747	1
3	Water	15	500	50	3.81	128	5.03968	1
3	Water	15	500	60	3.81	384	7.26848	1
3	Water	15	500	70	3.81	10.6667	2.20128	1
3	Water	15	500	80	3.81	42.6667	3.49432	1
3	Water	15	500	90	3.81	85.3333	4.40257	1
3	Water	15	500	100	3.81	27.5833	3.02145	1
3	Water	15	500	110	3.81	128	5.03968	1
3	Water	15	500	120	3.81	1.25	1.07722	1
3	Water	15	500	130	3.81	128	5.03968	1
3	Water	15	500	140	3.81	170.667	5.54689	1
3	Water	15	500	150	3.81	640	8.61774	1
3	Water	16	460	0	100.836	2218.67	13.0426	1
3	Water	16	460	10	100.836	0	0	0
3	Water	16	460	20	100.836	257.58	6.36264	1
3	Water	16	460	30	100.836	85.3333	4.40257	1
3	Water	16	460	40	100.836	70.25	4.12619	1
3	Water	16	460	50	100.836	469.333	7.7713	1
3	Water	16	460	60	100.836	0	0	0
3	Water	16	460	70	100.836	0	0	0
3	Water	16	460	80	100.836	0	0	0
3	Water	16	460	90	100.836	42.6667	3.49432	1
3	Water	16	460	100	100.836	18	2.62074	1
3	Water	16	460	110	100.836	1.25	1.07722	1
3	Water	16	460	120	100.836	85.3333	4.40257	1
3	Water	16	460	130	100.836	85.3333	4.40257	1
3	Water	16	460	140	100.836	85.3333	4.40257	1
3	Water	16	460	150	100.836	170.667	5.54689	1
3	Water	17	470	0	1.016	597.333	8.42181	1
3	Water	17	470	10	1.016	1365.25	11.0936	1
3	Water	17	470	20	1.016	537.813	8.13225	1
3	Water	17	470	30	1.016	864	9.52441	1
3	Water	17	470	40	1.016	218.333	6.02153	1
3	Water	17	470	50	1.016	128	5.03968	1
3	Water	17	470	60	1.016	131.234	5.08178	1
3	Water	17	470	70	1.016	43.9167	3.52812	1
3	Water	17	470	80	1.016	505.333	7.96513	1
3	Water	17	470	90	1.016	331.167	6.91856	1
3	Water	17	470	100	1.016	288	6.60385	1
3	Water	17	470	110	1.016	219.917	6.03605	1
3	Water	17	470	120	1.016	145.632	5.26121	1
3	Water	17	470	130	1.016	182.667	5.67396	1
3	Water	17	470	140	1.016	1.188	1.0591	1
3	Water	17	470	150	1.016	1025.03	10.0828	1
4	Matrix	-2	750	0	27.4	0	0	0
4	Matrix	-2	750	10	27.4	36	3.30193	1
4	Matrix	-2	750	20	27.4	0	0	0
4	Matrix	-2	750	30	27.4	0	0	0
4	Matrix	-2	750	40	27.4	0	0	0
4	Matrix	-2	750	50	27.4	0	0	0
4	Matrix	-2	750	60	27.4	0	0	0
4	Matrix	-2	750	70	27.4	0	0	0
4	Matrix	-2	750	80	27.4	0	0	0
4	Matrix	-2	750	90	27.4	85.3333	4.40257	1
4	Matrix	-2	750	100	27.4	144	5.24148	1
4	Matrix	-2	750	110	27.4	0	0	0
4	Matrix	-2	750	120	27.4	0	0	0
4	Matrix	-2	750	130	27.4	18	2.62074	1
4	Matrix	-2	750	140	27.4	0	0	0
4	Matrix	-2	750	150	27.4	149.333	5.30541	1
4	Matrix	-1	725	0	27.4	0	0	0
4	Matrix	-1	725	10	27.4	0	0	0
4	Matrix	-1	725	20	27.4	3.3	1.48881	1
4	Matrix	-1	725	30	27.4	42.6667	3.49432	1
4	Matrix	-1	725	40	27.4	0	0	0
4	Matrix	-1	725	50	27.4	85.3333	4.40257	1
4	Matrix	-1	725	60	27.4	213.333	5.97521	1
4	Matrix	-1	725	70	27.4	0	0	0
4	Matrix	-1	725	80	27.4	9.9	2.14723	1
4	Matrix	-1	725	90	27.4	106.667	4.74252	1
4	Matrix	-1	725	100	27.4	170.667	5.54689	1
4	Matrix	-1	725	110	27.4	64	4	1
4	Matrix	-1	725	120	27.4	0	0	0
4	Matrix	-1	725	130	27.4	0	0	0
4	Matrix	-1	725	140	27.4	106.667	4.74252	1
4	Matrix	-1	725	150	27.4	533.597	8.11094	1
4	Matrix	0	700	0	27.4	106.667	4.74252	1
4	Matrix	0	700	10	27.4	2.5	1.35721	1
4	Matrix	0	700	20	27.4	0.264	0.641507	1
4	Matrix	0	700	30	27.4	60	3.91487	1
4	Matrix	0	700	40	27.4	132.167	5.09379	1
4	Matrix	0	700	50	27.4	85.4653	4.40484	1
4	Matrix	0	700	60	27.4	85.3993	4.4037	1
4	Matrix	0	700	70	27.4	0	0	0
4	Matrix	0	700	80	27.4	18	2.62074	1
4	Matrix	0	700	90	27.4	21.4653	2.77915	1
4	Matrix	0	700	100	27.4	0.792	0.925213	1
4	Matrix	0	700	110	27.4	217.25	6.01155	1
4	Matrix	0	700	120	27.4	9.3	2.10294	1
4	Matrix	0	700	130	27.4	30	3.10723	1
4	Matrix	0	700	140	27.4	24	2.8845	1
4	Matrix	0	700	150	27.4	0	0	0
4	Matrix	1	625	0	44.466	0	0	0
4	Matrix	1	625	10	44.466	204	5.88677	1
4	Matrix	1	625	20	44.466	0	0	0
4	Matrix	1	625	30	44.466	6.132	1.83035	1
4	Matrix	1	625	40	44.466	0	0	0
4	Matrix	1	625	50	44.466	0	0	0
4	Matrix	1	625	60	44.466	64	4	1
4	Matrix	1	625	70	44.466	0	0	0
4	Matrix	1	625	80	44.466	214.583	5.98685	1
4	Matrix	1	625	90	44.466	0	0	0
4	Matrix	1	625	100	44.466	24	2.8845	1
4	Matrix	1	625	110	44.466	0	0	0
4	Matrix	1	625	120	44.466	7.5	1.95743	1
4	Matrix	1	625	130	44.466	3.75	1.55362	1
4	Matrix	1	625	140	44.466	0	0	0
4	Matrix	1	625	150	44.466	85.3333	4.40257	1
4	Matrix	2	625	0	47.008	170.667	5.54689	1
4	Matrix	2	625	10	47.008	42.6667	3.49432	1
4	Matrix	2	625	20	47.008	768	9.15771	1
4	Matrix	2	625	30	47.008	0	0	0
4	Matrix	2	625	40	47.008	128	5.03968	1
4	Matrix	2	625	50	47.008	42.6667	3.49432	1
4	Matrix	2	625	60	47.008	0	0	0
4	Matrix	2	625	70	47.008	298.667	6.6844	1
4	Matrix	2	625	80	47.008	234.667	6.16809	1
4	Matrix	2	625	90	47.008	0	0	0
4	Matrix	2	625	100	47.008	176	5.60408	1
4	Matrix	2	625	110	47.008	87.132	4.43329	1
4	Matrix	2	625	120	47.008	42.6667	3.49432	1
4	Matrix	2	625	130	47.008	12.3125	2.30913	1
4	Matrix	2	625	140	47.008	0	0	0
4	Matrix	2	625	150	47.008	52.6667	3.74839	1
4	Matrix	3	575	0	56.406	0	0	0
4	Matrix	3	575	10	56.406	170.667	5.54689	1
4	Matrix	3	575	20	56.406	0	0	0
4	Matrix	3	575	30	56.406	0	0	0
4	Matrix	3	575	40	56.406	0	0	0
4	Matrix	3	575	50	56.406	0	0	0
4	Matrix	3	575	60	56.406	0	0	0
4	Matrix	3	575	70	56.406	0	0	0
4	Matrix	3	575	80	56.406	12	2.28943	1
4	Matrix	3	575	90	56.406	0	0	0
4	Matrix	3	575	100	56.406	348	7.03385	1
4	Matrix	3	575	110	56.406	6	1.81712	1
4	Matrix	3	575	120	56.406	0	0	0
4	Matrix	3	575	130	56.406	0	0	0
4	Matrix	3	575	140	56.406	0	0	0
4	Matrix	3	575	150	56.406	54	3.77976	1
4	Matrix	4	600	0	12.194	128	5.03968	1
4	Matrix	4	600	10	12.194	0	0	0
4	Matrix	4	600	20	12.194	0	0	0
4	Matrix	4	600	30	12.194	0	0	0
4	Matrix	4	600	40	12.194	0	0	0
4	Matrix	4	600	50	12.194	0	0	0
4	Matrix	4	600	60	12.194	60	3.91487	1
4	Matrix	4	600	70	12.194	12	2.28943	1
4	Matrix	4	600	80	12.194	54	3.77976	1
4	Matrix	4	600	90	12.194	0	0	0
4	Matrix	4	600	100	12.194	0	0	0
4	Matrix	4	600	110	12.194	2.046	1.26951	1
4	Matrix	4	600	120	12.194	0	0	0
4	Matrix	4	600	130	12.194	0	0	0
4	Matrix	4	600	140	12.194	0	0	0
4	Matrix	4	600	150	12.194	0	0	0
4	Matrix	5	575	0	44.466	0	0	0
4	Matrix	5	575	10	44.466	0	0	0
4	Matrix	5	575	20	44.466	0	0	0
4	Matrix	5	575	30	44.466	6	1.81712	1
4	Matrix	5	575	40	44.466	18.25	2.63282	1
4	Matrix	5	575	50	44.466	5	1.70998	1
4	Matrix	5	575	60	44.466	0	0	0
4	Matrix	5	575	70	44.466	0	0	0
4	Matrix	5	575	80	44.466	0	0	0
4	Matrix	5	575	90	44.466	0	0	0
4	Matrix	5	575	100	44.466	18	2.62074	1
4	Matrix	5	575	110	44.466	2.5	1.35721	1
4	Matrix	5	575	120	44.466	12	2.28943	1
4	Matrix	5	575	130	44.466	1.25	1.07722	1
4	Matrix	5	575	140	44.466	0	0	0
4	Matrix	5	575	150	44.466	42	3.47603	1
4	Matrix	6	580	0	44.466	0	0	0
4	Matrix	6	580	10	44.466	0	0	0
4	Matrix	6	580	20	44.466	36	3.30193	1
4	Matrix	6	580	30	44.466	0	0	0
4	Matrix	6	580	40	44.466	0	0	0
4	Matrix	6	580	50	44.466	12	2.28943	1
4	Matrix	6	580	60	44.466	36	3.30193	1
4	Matrix	6	580	70	44.466	7.5	1.95743	1
4	Matrix	6	580	80	44.466	142.5	5.22322	1
4	Matrix	6	580	90	44.466	0	0	0
4	Matrix	6	580	100	44.466	15	2.46621	1
4	Matrix	6	580	110	44.466	0.66	0.870659	1
4	Matrix	6	580	120	44.466	21.3333	2.77345	1
4	Matrix	6	580	130	44.466	146	5.26564	1
4	Matrix	6	580	140	44.466	0	0	0
4	Matrix	6	580	150	44.466	0	0	0
4	Matrix	7	580	0	11.94	1.25	1.07722	1
4	Matrix	7	580	10	11.94	52.6667	3.74839	1
4	Matrix	7	580	20	11.94	0	0	0
4	Matrix	7	580	30	11.94	146	5.26564	1
4	Matrix	7	580	40	11.94	128.33	5.04401	1
4	Matrix	7	580	50	11.94	0	0	0
4	Matrix	7	580	60	11.94	204	5.88677	1
4	Matrix	7	580	70	11.94	170.667	5.54689	1
4	Matrix	7	580	80	11.94	70	4.12129	1
4	Matrix	7	580	90	11.94	268	6.44731	1
4	Matrix	7	580	100	11.94	119.667	4.92785	1
4	Matrix	7	580	110	11.94	0	0	0
4	Matrix	7	580	120	11.94	0	0	0
4	Matrix	7	580	130	11.94	0	0	0
4	Matrix	7	580	140	11.94	235.917	6.17902	1
4	Matrix	7	580	150	11.94	36	3.30193	1
4	Matrix	8	570	0	44.466	42.6667	3.49432	1
4	Matrix	8	570	10	44.466	97.3333	4.59996	1
4	Matrix	8	570	20	44.466	0	0	0
4	Matrix	8	570	30	44.466	0	0	0
4	Matrix	8	570	40	44.466	0	0	0
4	Matrix	8	570	50	44.466	0	0	0
4	Matrix	8	570	60	44.466	0	0	0
4	Matrix	8	570	70	44.466	0	0	0
4	Matrix	8	570	80	44.466	3.75	1.55362	1
4	Matrix	8	570	90	44.466	0	0	0
4	Matrix	8	570	100	44.466	0	0	0
4	Matrix	8	570	110	44.466	0	0	0
4	Matrix	8	570	120	44.466	12	2.28943	1
4	Matrix	8	570	130	44.466	0	0	0
4	Matrix	8	570	140	44.466	0	0	0
4	Matrix	8	570	150	44.466	0	0	0
4	Matrix	9	555	0	27.194	0	0	0
4	Matrix	9	555	10	27.194	149.333	5.30541	1
4	Matrix	9	555	20	27.194	66.5	4.05142	1
4	Matrix	9	555	30	27.194	95.28	4.56738	1
4	Matrix	9	555	40	27.194	128	5.03968	1
4	Matrix	9	555	50	27.194	85.3333	4.40257	1
4	Matrix	9	555	60	27.194	100.5	4.64931	1
4	Matrix	9	555	70	27.194	0.132	0.509164	1
4	Matrix	9	555	80	27.194	213.333	5.97521	1
4	Matrix	9	555	90	27.194	213.333	5.97521	1
4	Matrix	9	555	100	27.194	0	0	0
4	Matrix	9	555	110	27.194	10	2.15443	1
4	Matrix	9	555	120	27.194	0	0	0
4	Matrix	9	555	130	27.194	85.3993	4.4037	1
4	Matrix	9	555	140	27.194	0	0	0
4	Matrix	9	555	150	27.194	0	0	0
4	Matrix	10	550	0	48.532	194	5.78896	1
4	Matrix	10	550	10	48.532	21.3333	2.77345	1
4	Matrix	10	550	20	48.532	70.46	4.13029	1
4	Matrix	10	550	30	48.532	21.3333	2.77345	1
4	Matrix	10	550	40	48.532	3.16	1.46745	1
4	Matrix	10	550	50	48.532	128	5.03968	1
4	Matrix	10	550	60	48.532	6.25	1.84202	1
4	Matrix	10	550	70	48.532	2.5	1.35721	1
4	Matrix	10	550	80	48.532	0	0	0
4	Matrix	10	550	90	48.532	3.168	1.46868	1
4	Matrix	10	550	100	48.532	42.6667	3.49432	1
4	Matrix	10	550	110	48.532	648.667	8.65646	1
4	Matrix	10	550	120	48.532	85.3333	4.40257	1
4	Matrix	10	550	130	48.532	21.3333	2.77345	1
4	Matrix	10	550	140	48.532	42.6667	3.49432	1
4	Matrix	10	550	150	48.532	0	0	0
4	Matrix	11	550	0	44.466	161	5.44012	1
4	Matrix	11	550	10	44.466	6.25	1.84202	1
4	Matrix	11	550	20	44.466	434.167	7.57214	1
4	Matrix	11	550	30	44.466	2.5	1.35721	1
4	Matrix	11	550	40	44.466	170.667	5.54689	1
4	Matrix	11	550	50	44.466	3.75	1.55362	1
4	Matrix	11	550	60	44.466	0	0	0
4	Matrix	11	550	70	44.466	384	7.26848	1
4	Matrix	11	550	80	44.466	18	2.62074	1
4	Matrix	11	550	90	44.466	0	0	0
4	Matrix	11	550	100	44.466	0	0	0
4	Matrix	11	550	110	44.466	0	0	0
4	Matrix	11	550	120	44.466	21.5313	2.782	1
4	Matrix	11	550	130	44.466	0.792	0.925213	1
4	Matrix	11	550	140	44.466	3.036	1.448	1
4	Matrix	11	550	150	44.466	7.5	1.95743	1
4	Matrix	12	530	0	36.338	0	0	0
4	Matrix	12	530	10	36.338	0	0	0
4	Matrix	12	530	20	36.338	85.3333	4.40257	1
4	Matrix	12	530	30	36.338	218.667	6.02459	1
4	Matrix	12	530	40	36.338	128	5.03968	1
4	Matrix	12	530	50	36.338	0	0	0
4	Matrix	12	530	60	36.338	0	0	0
4	Matrix	12	530	70	36.338	42.6667	3.49432	1
4	Matrix	12	530	80	36.338	60	3.91487	1
4	Matrix	12	530	90	36.338	298.667	6.6844	1
4	Matrix	12	530	100	36.338	0	0	0
4	Matrix	12	530	110	36.338	87.8333	4.44515	1
4	Matrix	12	530	120	36.338	128	5.03968	1
4	Matrix	12	530	130	36.338	234.667	6.16809	1
4	Matrix	12	530	140	36.338	180	5.64622	1
4	Matrix	12	530	150	36.338	0	0	0
4	Matrix	13	530	0	12.194	85.3333	4.40257	1
4	Matrix	13	530	10	12.194	298.667	6.6844	1
4	Matrix	13	530	20	12.194	917.333	9.71648	1
4	Matrix	13	530	30	12.194	1386.67	11.1513	1
4	Matrix	13	530	40	12.194	0	0	0
4	Matrix	13	530	50	12.194	366.417	7.1558	1
4	Matrix	13	530	60	12.194	21.3333	2.77345	1
4	Matrix	13	530	70	12.194	128	5.03968	1
4	Matrix	13	530	80	12.194	0	0	0
4	Matrix	13	530	90	12.194	345.149	7.01459	1
4	Matrix	13	530	100	12.194	0	0	0
4	Matrix	13	530	110	12.194	0	0	0
4	Matrix	13	530	120	12.194	192	5.769	1
4	Matrix	13	530	130	12.194	64.33	4.00686	1
4	Matrix	13	530	140	12.194	192	5.769	1
4	Matrix	13	530	150	12.194	0.66	0.870659	1
4	Matrix	14	520	0	44.466	2.632	1.38069	1
4	Matrix	14	520	10	44.466	24	2.8845	1
4	Matrix	14	520	20	44.466	0	0	0
4	Matrix	14	520	30	44.466	32	3.1748	1
4	Matrix	14	520	40	44.466	21.3333	2.77345	1
4	Matrix	14	520	50	44.466	12	2.28943	1
4	Matrix	14	520	60	44.466	0	0	0
4	Matrix	14	520	70	44.466	53.3333	3.76414	1
4	Matrix	14	520	80	44.466	0	0	0
4	Matrix	14	520	90	44.466	0	0	0
4	Matrix	14	520	100	44.466	64	4	1
4	Matrix	14	520	110	44.466	0	0	0
4	Matrix	14	520	120	44.466	21.3333	2.77345	1
4	Matrix	14	520	130	44.466	0	0	0
4	Matrix	14	520	140	44.466	12	2.28943	1
4	Matrix	14	520	150	44.466	0	0	0
4	Matrix	15	500	0	29.226	18.44	2.64192	1
4	Matrix	15	500	10	29.226	0	0	0
4	Matrix	15	500	20	29.226	2.5	1.35721	1
4	Matrix	15	500	30	29.226	170.667	5.54689	1
4	Matrix	15	500	40	29.226	30	3.10723	1
4	Matrix	15	500	50	29.226	128	5.03968	1
4	Matrix	15	500	60	29.226	170.667	5.54689	1
4	Matrix	15	500	70	29.226	2.5	1.35721	1
4	Matrix	15	500	80	29.226	0	0	0
4	Matrix	15	500	90	29.226	30.33	3.11858	1
4	Matrix	15	500	100	29.226	0	0	0
4	Matrix	15	500	110	29.226	682.667	8.80514	1
4	Matrix	15	500	120	29.226	0	0	0
4	Matrix	15	500	130	29.226	128	5.03968	1
4	Matrix	15	500	140	29.226	213.333	5.97521	1
4	Matrix	15	500	150	29.226	48.9167	3.65723	1
4	Matrix	16	460	0	44.466	5.94	1.81104	1
4	Matrix	16	460	10	44.466	32	3.1748	1
4	Matrix	16	460	20	44.466	402.31	7.38222	1
4	Matrix	16	460	30	44.466	76	4.23582	1
4	Matrix	16	460	40	44.466	6	1.81712	1
4	Matrix	16	460	50	44.466	0	0	0
4	Matrix	16	460	60	44.466	0	0	0
4	Matrix	16	460	70	44.466	554.667	8.21632	1
4	Matrix	16	460	80	44.466	102.528	4.68038	1
4	Matrix	16	460	90	44.466	111.564	4.81402	1
4	Matrix	16	460	100	44.466	0	0	0
4	Matrix	16	460	110	44.466	112.667	4.82983	1
4	Matrix	16	460	120	44.466	54.6667	3.79525	1
4	Matrix	16	460	130	44.466	154.667	5.36783	1
4	Matrix	16	460	140	44.466	128	5.03968	1
4	Matrix	16	460	150	44.466	12.99	2.35073	1
4	Matrix	17	470	0	56.406	42.6667	3.49432	1
4	Matrix	17	470	10	56.406	42.6667	3.49432	1
4	Matrix	17	470	20	56.406	42.6667	3.49432	1
4	Matrix	17	470	30	56.406	0	0	0
4	Matrix	17	470	40	56.406	85.3333	4.40257	1
4	Matrix	17	470	50	56.406	2.5	1.35721	1
4	Matrix	17	470	60	56.406	54.6667	3.79525	1
4	Matrix	17	470	70	56.406	2.244	1.3092	1
4	Matrix	17	470	80	56.406	490.667	7.88731	1
4	Matrix	17	470	90	56.406	298.667	6.6844	1
4	Matrix	17	470	100	56.406	10.6667	2.20128	1
4	Matrix	17	470	110	56.406	6	1.81712	1
4	Matrix	17	470	120	56.406	298.667	6.6844	1
4	Matrix	17	470	130	56.406	0	0	0
4	Matrix	17	470	140	56.406	938.667	9.79123	1
4	Matrix	17	470	150	56.406	512.33	8.00172	1
4	Water	-2	750	0	27.4	64	4	1
4	Water	-2	750	10	27.4	128.33	5.04401	1
4	Water	-2	750	20	27.4	0	0	0
4	Water	-2	750	30	27.4	0	0	0
4	Water	-2	750	40	27.4	0	0	0
4	Water	-2	750	50	27.4	0	0	0
4	Water	-2	750	60	27.4	0	0	0
4	Water	-2	750	70	27.4	21.3333	2.77345	1
4	Water	-2	750	80	27.4	0	0	0
4	Water	-2	750	90	27.4	0	0	0
4	Water	-2	750	100	27.4	42.6667	3.49432	1
4	Water	-2	750	110	27.4	0	0	0
4	Water	-2	750	120	27.4	21.3333	2.77345	1
4	Water	-2	750	130	27.4	85.3333	4.40257	1
4	Water	-2	750	140	27.4	0	0	0
4	Water	-2	750	150	27.4	72	4.16017	1
4	Water	-1	725	0	27.4	0	0	0
4	Water	-1	725	10	27.4	21.3333	2.77345	1
4	Water	-1	725	20	27.4	3.3	1.48881	1
4	Water	-1	725	30	27.4	3.3	1.48881	1
4	Water	-1	725	40	27.4	426.667	7.52829	1
4	Water	-1	725	50	27.4	0	0	0
4	Water	-1	725	60	27.4	21.3333	2.77345	1
4	Water	-1	725	70	27.4	0	0	0
4	Water	-1	725	80	27.4	21.3333	2.77345	1
4	Water	-1	725	90	27.4	10.6667	2.20128	1
4	Water	-1	725	100	27.4	0	0	0
4	Water	-1	725	110	27.4	106.667	4.74252	1
4	Water	-1	725	120	27.4	0	0	0
4	Water	-1	725	130	27.4	85.3333	4.40257	1
4	Water	-1	725	140	27.4	0	0	0
4	Water	-1	725	150	27.4	213.333	5.97521	1
4	Water	0	700	0	27.4	21.3333	2.77345	1
4	Water	0	700	10	27.4	258.5	6.37021	1
4	Water	0	700	20	27.4	26.6667	2.9876	1
4	Water	0	700	30	27.4	42.6667	3.49432	1
4	Water	0	700	40	27.4	0	0	0
4	Water	0	700	50	27.4	170.667	5.54689	1
4	Water	0	700	60	27.4	0	0	0
4	Water	0	700	70	27.4	60.396	3.92346	1
4	Water	0	700	80	27.4	0	0	0
4	Water	0	700	90	27.4	0	0	0
4	Water	0	700	100	27.4	106.667	4.74252	1
4	Water	0	700	110	27.4	0	0	0
4	Water	0	700	120	27.4	29	3.07232	1
4	Water	0	700	130	27.4	170.667	5.54689	1
4	Water	0	700	140	27.4	0	0	0
[truncated: 817 more rows]

## Sheet: Elephant
Period	Treatment	Site	MAP	Distance	Rain30	Dung	Dung_cube_root	Binary
1	Matrix	3	575	0	0.508	0	0	0
1	Matrix	3	575	10	0.508	0	0	0
1	Matrix	3	575	20	0.508	0	0	0
1	Matrix	3	575	30	0.508	0	0	0
1	Matrix	3	575	40	0.508	0	0	0
1	Matrix	3	575	50	0.508	0	0	0
1	Matrix	3	575	60	0.508	0	0	0
1	Matrix	3	575	70	0.508	0	0	0
1	Matrix	3	575	80	0.508	0	0	0
1	Matrix	3	575	90	0.508	0	0	0
1	Matrix	3	575	100	0.508	0	0	0
1	Matrix	3	575	110	0.508	0	0	0
1	Matrix	3	575	120	0.508	0	0	0
1	Matrix	3	575	130	0.508	0	0	0
1	Matrix	3	575	140	0.508	0	0	0
1	Matrix	3	575	150	0.508	0	0	0
1	Matrix	4	600	0	0.508	0	0	0
1	Matrix	4	600	10	0.508	0	0	0
1	Matrix	4	600	20	0.508	0	0	0
1	Matrix	4	600	30	0.508	0	0	0
1	Matrix	4	600	40	0.508	0	0	0
1	Matrix	4	600	50	0.508	0	0	0
1	Matrix	4	600	60	0.508	0	0	0
1	Matrix	4	600	70	0.508	0	0	0
1	Matrix	4	600	80	0.508	0	0	0
1	Matrix	4	600	90	0.508	0	0	0
1	Matrix	4	600	100	0.508	0	0	0
1	Matrix	4	600	110	0.508	0	0	0
1	Matrix	4	600	120	0.508	0	0	0
1	Matrix	4	600	130	0.508	0	0	0
1	Matrix	4	600	140	0.508	0	0	0
1	Matrix	4	600	150	0.508	0	0	0
1	Matrix	6	580	0	20.32	0	0	0
1	Matrix	6	580	10	20.32	0	0	0
1	Matrix	6	580	20	20.32	0	0	0
1	Matrix	6	580	30	20.32	0	0	0
1	Matrix	6	580	40	20.32	0	0	0
1	Matrix	6	580	50	20.32	0	0	0
1	Matrix	6	580	60	20.32	0	0	0
1	Matrix	6	580	70	20.32	0	0	0
1	Matrix	6	580	80	20.32	0	0	0
1	Matrix	6	580	90	20.32	0	0	0
1	Matrix	6	580	100	20.32	0	0	0
1	Matrix	6	580	110	20.32	0	0	0
1	Matrix	6	580	120	20.32	0	0	0
1	Matrix	6	580	130	20.32	0	0	0
1	Matrix	6	580	140	20.32	0	0	0
1	Matrix	6	580	150	20.32	0	0	0
1	Matrix	7	580	0	6.35	0	0	0
1	Matrix	7	580	10	6.35	0	0	0
1	Matrix	7	580	20	6.35	0	0	0
1	Matrix	7	580	30	6.35	0	0	0
1	Matrix	7	580	40	6.35	0	0	0
1	Matrix	7	580	50	6.35	0	0	0
1	Matrix	7	580	60	6.35	0	0	0
1	Matrix	7	580	70	6.35	0	0	0
1	Matrix	7	580	80	6.35	0	0	0
1	Matrix	7	580	90	6.35	0	0	0
1	Matrix	7	580	100	6.35	0	0	0
1	Matrix	7	580	110	6.35	0	0	0
1	Matrix	7	580	120	6.35	0	0	0
1	Matrix	7	580	130	6.35	0	0	0
1	Matrix	7	580	140	6.35	0	0	0
1	Matrix	7	580	150	6.35	0	0	0
1	Matrix	8	570	0	20.32	0	0	0
1	Matrix	8	570	10	20.32	0	0	0
1	Matrix	8	570	20	20.32	0	0	0
1	Matrix	8	570	30	20.32	0	0	0
1	Matrix	8	570	40	20.32	0	0	0
1	Matrix	8	570	50	20.32	0	0	0
1	Matrix	8	570	60	20.32	0	0	0
1	Matrix	8	570	70	20.32	0	0	0
1	Matrix	8	570	80	20.32	0	0	0
1	Matrix	8	570	90	20.32	0	0	0
1	Matrix	8	570	100	20.32	0	0	0
1	Matrix	8	570	110	20.32	0	0	0
1	Matrix	8	570	120	20.32	0	0	0
1	Matrix	8	570	130	20.32	0	0	0
1	Matrix	8	570	140	20.32	0	0	0
1	Matrix	8	570	150	20.32	0	0	0
1	Matrix	9	555	0	20.32	0	0	0
1	Matrix	9	555	10	20.32	0	0	0
1	Matrix	9	555	20	20.32	0	0	0
1	Matrix	9	555	30	20.32	0	0	0
1	Matrix	9	555	40	20.32	0	0	0
1	Matrix	9	555	50	20.32	0	0	0
1	Matrix	9	555	60	20.32	170.667	5.54689	1
1	Matrix	9	555	70	20.32	85.3333	4.40257	1
1	Matrix	9	555	80	20.32	0	0	0
1	Matrix	9	555	90	20.32	0	0	0
1	Matrix	9	555	100	20.32	0	0	0
1	Matrix	9	555	110	20.32	0	0	0
1	Matrix	9	555	120	20.32	0	0	0
1	Matrix	9	555	130	20.32	128	5.03968	1
1	Matrix	9	555	140	20.32	42.6667	3.49432	1
1	Matrix	9	555	150	20.32	0	0	0
1	Matrix	10	550	0	18.292	0	0	0
1	Matrix	10	550	10	18.292	0	0	0
1	Matrix	10	550	20	18.292	85.3333	4.40257	1
1	Matrix	10	550	30	18.292	0	0	0
1	Matrix	10	550	40	18.292	0	0	0
1	Matrix	10	550	50	18.292	0	0	0
1	Matrix	10	550	60	18.292	0	0	0
1	Matrix	10	550	70	18.292	0	0	0
1	Matrix	10	550	80	18.292	0	0	0
1	Matrix	10	550	90	18.292	0	0	0
1	Matrix	10	550	100	18.292	0	0	0
1	Matrix	10	550	110	18.292	0	0	0
1	Matrix	10	550	120	18.292	0	0	0
1	Matrix	10	550	130	18.292	0	0	0
1	Matrix	10	550	140	18.292	0	0	0
1	Matrix	10	550	150	18.292	0	0	0
1	Matrix	11	550	0	0.508	0	0	0
1	Matrix	11	550	10	0.508	0	0	0
1	Matrix	11	550	20	0.508	6.09524	1.82668	1
1	Matrix	11	550	30	0.508	0	0	0
1	Matrix	11	550	40	0.508	0	0	0
1	Matrix	11	550	50	0.508	0	0	0
1	Matrix	11	550	60	0.508	0	0	0
1	Matrix	11	550	70	0.508	0	0	0
1	Matrix	11	550	80	0.508	0	0	0
1	Matrix	11	550	90	0.508	0	0	0
1	Matrix	11	550	100	0.508	0	0	0
1	Matrix	11	550	110	0.508	0	0	0
1	Matrix	11	550	120	0.508	0	0	0
1	Matrix	11	550	130	0.508	0	0	0
1	Matrix	11	550	140	0.508	0	0	0
1	Matrix	11	550	150	0.508	0	0	0
1	Matrix	12	530	0	12.45	0	0	0
1	Matrix	12	530	10	12.45	0	0	0
1	Matrix	12	530	20	12.45	0	0	0
1	Matrix	12	530	30	12.45	0	0	0
1	Matrix	12	530	40	12.45	0	0	0
1	Matrix	12	530	50	12.45	0	0	0
1	Matrix	12	530	60	12.45	0	0	0
1	Matrix	12	530	70	12.45	0	0	0
1	Matrix	12	530	80	12.45	0	0	0
1	Matrix	12	530	90	12.45	0	0	0
1	Matrix	12	530	100	12.45	85.3333	4.40257	1
1	Matrix	12	530	110	12.45	0	0	0
1	Matrix	12	530	120	12.45	0	0	0
1	Matrix	12	530	130	12.45	0	0	0
1	Matrix	12	530	140	12.45	0	0	0
1	Matrix	12	530	150	12.45	0	0	0
1	Matrix	13	530	0	20.32	0	0	0
1	Matrix	13	530	10	20.32	0	0	0
1	Matrix	13	530	20	20.32	0	0	0
1	Matrix	13	530	30	20.32	0	0	0
1	Matrix	13	530	40	20.32	0	0	0
1	Matrix	13	530	50	20.32	0	0	0
1	Matrix	13	530	60	20.32	0	0	0
1	Matrix	13	530	70	20.32	256	6.3496	1
1	Matrix	13	530	80	20.32	42.6667	3.49432	1
1	Matrix	13	530	90	20.32	42.6667	3.49432	1
1	Matrix	13	530	100	20.32	0	0	0
1	Matrix	13	530	110	20.32	0	0	0
1	Matrix	13	530	120	20.32	0	0	0
1	Matrix	13	530	130	20.32	0	0	0
1	Matrix	13	530	140	20.32	0	0	0
1	Matrix	13	530	150	20.32	0	0	0
1	Matrix	14	520	0	20.32	0	0	0
1	Matrix	14	520	10	20.32	0	0	0
1	Matrix	14	520	20	20.32	0	0	0
1	Matrix	14	520	30	20.32	0	0	0
1	Matrix	14	520	40	20.32	0	0	0
1	Matrix	14	520	50	20.32	0	0	0
1	Matrix	14	520	60	20.32	0	0	0
1	Matrix	14	520	70	20.32	0	0	0
1	Matrix	14	520	80	20.32	0	0	0
1	Matrix	14	520	90	20.32	0	0	0
1	Matrix	14	520	100	20.32	0	0	0
1	Matrix	14	520	110	20.32	0	0	0
1	Matrix	14	520	120	20.32	0	0	0
1	Matrix	14	520	130	20.32	0	0	0
1	Matrix	14	520	140	20.32	0	0	0
1	Matrix	14	520	150	20.32	0	0	0
1	Matrix	15	500	0	0.508	0	0	0
1	Matrix	15	500	10	0.508	0	0	0
1	Matrix	15	500	20	0.508	0	0	0
1	Matrix	15	500	30	0.508	0	0	0
1	Matrix	15	500	40	0.508	21.3333	2.77345	1
1	Matrix	15	500	50	0.508	0	0	0
1	Matrix	15	500	60	0.508	0	0	0
1	Matrix	15	500	70	0.508	85.3333	4.40257	1
1	Matrix	15	500	80	0.508	0	0	0
1	Matrix	15	500	90	0.508	42.6667	3.49432	1
1	Matrix	15	500	100	0.508	0	0	0
1	Matrix	15	500	110	0.508	0	0	0
1	Matrix	15	500	120	0.508	0	0	0
1	Matrix	15	500	130	0.508	128	5.03968	1
1	Matrix	15	500	140	0.508	0	0	0
1	Matrix	15	500	150	0.508	0	0	0
1	Matrix	16	460	0	12.45	0	0	0
1	Matrix	16	460	10	12.45	0	0	0
1	Matrix	16	460	20	12.45	0	0	0
1	Matrix	16	460	30	12.45	0	0	0
1	Matrix	16	460	40	12.45	0	0	0
1	Matrix	16	460	50	12.45	0	0	0
1	Matrix	16	460	60	12.45	0	0	0
1	Matrix	16	460	70	12.45	0	0	0
1	Matrix	16	460	80	12.45	0	0	0
1	Matrix	16	460	90	12.45	0	0	0
1	Matrix	16	460	100	12.45	0	0	0
1	Matrix	16	460	110	12.45	0	0	0
1	Matrix	16	460	120	12.45	0	0	0
1	Matrix	16	460	130	12.45	0	0	0
1	Matrix	16	460	140	12.45	0	0	0
1	Matrix	16	460	150	12.45	0	0	0
1	Matrix	17	470	0	19.812	0	0	0
1	Matrix	17	470	10	19.812	0	0	0
1	Matrix	17	470	20	19.812	0	0	0
1	Matrix	17	470	30	19.812	0	0	0
1	Matrix	17	470	40	19.812	0	0	0
1	Matrix	17	470	50	19.812	85.3333	4.40257	1
1	Matrix	17	470	60	19.812	136.533	5.14928	1
1	Matrix	17	470	70	19.812	0	0	0
1	Matrix	17	470	80	19.812	0	0	0
1	Matrix	17	470	90	19.812	0	0	0
1	Matrix	17	470	100	19.812	128	5.03968	1
1	Matrix	17	470	110	19.812	0	0	0
1	Matrix	17	470	120	19.812	0	0	0
1	Matrix	17	470	130	19.812	128	5.03968	1
1	Matrix	17	470	140	19.812	0	0	0
1	Matrix	17	470	150	19.812	0	0	0
1	Water	3	575	0	0.508	0	0	0
1	Water	3	575	10	0.508	0	0	0
1	Water	3	575	20	0.508	0	0	0
1	Water	3	575	30	0.508	0	0	0
1	Water	3	575	40	0.508	0	0	0
1	Water	3	575	50	0.508	128	5.03968	1
1	Water	3	575	60	0.508	0	0	0
1	Water	3	575	70	0.508	0	0	0
1	Water	3	575	80	0.508	0	0	0
1	Water	3	575	90	0.508	0	0	0
1	Water	3	575	100	0.508	0	0	0
1	Water	3	575	110	0.508	0	0	0
1	Water	3	575	120	0.508	14.08	2.41472	1
1	Water	3	575	130	0.508	0	0	0
1	Water	3	575	140	0.508	0	0	0
1	Water	3	575	150	0.508	0	0	0
1	Water	4	600	0	0.508	0	0	0
1	Water	4	600	10	0.508	0	0	0
1	Water	4	600	20	0.508	0	0	0
1	Water	4	600	30	0.508	0	0	0
1	Water	4	600	40	0.508	0	0	0
1	Water	4	600	50	0.508	0	0	0
1	Water	4	600	60	0.508	0	0	0
1	Water	4	600	70	0.508	0	0	0
1	Water	4	600	80	0.508	298.667	6.6844	1
1	Water	4	600	90	0.508	0	0	0
1	Water	4	600	100	0.508	0	0	0
1	Water	4	600	110	0.508	0	0	0
1	Water	4	600	120	0.508	0	0	0
1	Water	4	600	130	0.508	0	0	0
1	Water	4	600	140	0.508	0	0	0
1	Water	4	600	150	0.508	0	0	0
1	Water	6	580	0	20.32	533.333	8.1096	1
1	Water	6	580	10	20.32	0	0	0
1	Water	6	580	20	20.32	0	0	0
1	Water	6	580	30	20.32	0	0	0
1	Water	6	580	40	20.32	0	0	0
1	Water	6	580	50	20.32	0	0	0
1	Water	6	580	60	20.32	0	0	0
1	Water	6	580	70	20.32	341.333	6.98864	1
1	Water	6	580	80	20.32	384	7.26848	1
1	Water	6	580	90	20.32	0	0	0
1	Water	6	580	100	20.32	0	0	0
1	Water	6	580	110	20.32	128	5.03968	1
1	Water	6	580	120	20.32	0	0	0
1	Water	6	580	130	20.32	0	0	0
1	Water	6	580	140	20.32	0	0	0
1	Water	6	580	150	20.32	0	0	0
1	Water	7	580	0	6.35	256	6.3496	1
1	Water	7	580	10	6.35	0	0	0
1	Water	7	580	20	6.35	42.6667	3.49432	1
1	Water	7	580	30	6.35	0	0	0
1	Water	7	580	40	6.35	85.3333	4.40257	1
1	Water	7	580	50	6.35	0	0	0
1	Water	7	580	60	6.35	0	0	0
1	Water	7	580	70	6.35	0	0	0
1	Water	7	580	80	6.35	0	0	0
1	Water	7	580	90	6.35	0	0	0
1	Water	7	580	100	6.35	0	0	0
1	Water	7	580	110	6.35	0	0	0
1	Water	7	580	120	6.35	0	0	0
1	Water	7	580	130	6.35	0	0	0
1	Water	7	580	140	6.35	0	0	0
1	Water	7	580	150	6.35	0	0	0
1	Water	8	570	0	20.32	0	0	0
1	Water	8	570	10	20.32	0	0	0
1	Water	8	570	20	20.32	149.333	5.30541	1
1	Water	8	570	30	20.32	0	0	0
1	Water	8	570	40	20.32	0	0	0
1	Water	8	570	50	20.32	0	0	0
1	Water	8	570	60	20.32	0	0	0
1	Water	8	570	70	20.32	0	0	0
1	Water	8	570	80	20.32	0	0	0
1	Water	8	570	90	20.32	0	0	0
1	Water	8	570	100	20.32	0	0	0
1	Water	8	570	110	20.32	0	0	0
1	Water	8	570	120	20.32	0	0	0
1	Water	8	570	130	20.32	0	0	0
1	Water	8	570	140	20.32	0	0	0
1	Water	8	570	150	20.32	0	0	0
1	Water	9	555	0	20.32	0	0	0
1	Water	9	555	10	20.32	0	0	0
1	Water	9	555	20	20.32	0	0	0
1	Water	9	555	30	20.32	0	0	0
1	Water	9	555	40	20.32	0	0	0
1	Water	9	555	50	20.32	0	0	0
1	Water	9	555	60	20.32	0	0	0
1	Water	9	555	70	20.32	0	0	0
1	Water	9	555	80	20.32	0	0	0
1	Water	9	555	90	20.32	0	0	0
1	Water	9	555	100	20.32	0	0	0
1	Water	9	555	110	20.32	0	0	0
1	Water	9	555	120	20.32	0	0	0
1	Water	9	555	130	20.32	298.667	6.6844	1
1	Water	9	555	140	20.32	0	0	0
1	Water	9	555	150	20.32	0	0	0
1	Water	10	550	0	18.292	0	0	0
1	Water	10	550	10	18.292	0	0	0
1	Water	10	550	20	18.292	0	0	0
1	Water	10	550	30	18.292	0	0	0
1	Water	10	550	40	18.292	0	0	0
1	Water	10	550	50	18.292	0	0	0
1	Water	10	550	60	18.292	0	0	0
1	Water	10	550	70	18.292	0	0	0
1	Water	10	550	80	18.292	0	0	0
1	Water	10	550	90	18.292	0	0	0
1	Water	10	550	100	18.292	0	0	0
1	Water	10	550	110	18.292	0	0	0
1	Water	10	550	120	18.292	0	0	0
1	Water	10	550	130	18.292	128	5.03968	1
1	Water	10	550	140	18.292	0	0	0
1	Water	10	550	150	18.292	0	0	0
1	Water	11	550	0	0.508	0	0	0
1	Water	11	550	10	0.508	640	8.61774	1
1	Water	11	550	20	0.508	298.667	6.6844	1
1	Water	11	550	30	0.508	0	0	0
1	Water	11	550	40	0.508	42.6667	3.49432	1
1	Water	11	550	50	0.508	85.3333	4.40257	1
1	Water	11	550	60	0.508	0	0	0
1	Water	11	550	70	0.508	0	0	0
1	Water	11	550	80	0.508	0	0	0
1	Water	11	550	90	0.508	0	0	0
1	Water	11	550	100	0.508	0	0	0
1	Water	11	550	110	0.508	341.333	6.98864	1
1	Water	11	550	120	0.508	85.3333	4.40257	1
1	Water	11	550	130	0.508	42.6667	3.49432	1
1	Water	11	550	140	0.508	0	0	0
1	Water	11	550	150	0.508	42.6667	3.49432	1
1	Water	12	530	0	12.45	0	0	0
1	Water	12	530	10	12.45	128	5.03968	1
1	Water	12	530	20	12.45	42.6667	3.49432	1
1	Water	12	530	30	12.45	85.3333	4.40257	1
1	Water	12	530	40	12.45	0	0	0
1	Water	12	530	50	12.45	0	0	0
1	Water	12	530	60	12.45	0	0	0
1	Water	12	530	70	12.45	0	0	0
1	Water	12	530	80	12.45	0	0	0
1	Water	12	530	90	12.45	0	0	0
1	Water	12	530	100	12.45	0	0	0
1	Water	12	530	110	12.45	0	0	0
1	Water	12	530	120	12.45	0	0	0
1	Water	12	530	130	12.45	0	0	0
1	Water	12	530	140	12.45	0	0	0
1	Water	12	530	150	12.45	0	0	0
1	Water	13	530	0	20.32	512	8	1
1	Water	13	530	10	20.32	1024	10.0794	1
1	Water	13	530	20	20.32	0	0	0
1	Water	13	530	30	20.32	1109.33	10.3519	1
1	Water	13	530	40	20.32	0	0	0
1	Water	13	530	50	20.32	21.3333	2.77345	1
1	Water	13	530	60	20.32	768	9.15771	1
1	Water	13	530	70	20.32	64	4	1
1	Water	13	530	80	20.32	0	0	0
1	Water	13	530	90	20.32	0	0	0
1	Water	13	530	100	20.32	21.3333	2.77345	1
1	Water	13	530	110	20.32	0	0	0
1	Water	13	530	120	20.32	0	0	0
1	Water	13	530	130	20.32	42.6667	3.49432	1
1	Water	13	530	140	20.32	0	0	0
1	Water	13	530	150	20.32	0	0	0
1	Water	14	520	0	20.32	0	0	0
1	Water	14	520	10	20.32	0	0	0
1	Water	14	520	20	20.32	0	0	0
1	Water	14	520	30	20.32	0	0	0
1	Water	14	520	40	20.32	0	0	0
1	Water	14	520	50	20.32	0	0	0
1	Water	14	520	60	20.32	85.3333	4.40257	1
1	Water	14	520	70	20.32	0	0	0
1	Water	14	520	80	20.32	0	0	0
1	Water	14	520	90	20.32	0	0	0
1	Water	14	520	100	20.32	0	0	0
1	Water	14	520	110	20.32	0	0	0
1	Water	14	520	120	20.32	0	0	0
1	Water	14	520	130	20.32	0	0	0
1	Water	14	520	140	20.32	0	0	0
1	Water	14	520	150	20.32	0	0	0
1	Water	15	500	0	0.508	768	9.15771	1
1	Water	15	500	10	0.508	426.667	7.52829	1
1	Water	15	500	20	0.508	42.6667	3.49432	1
1	Water	15	500	30	0.508	170.667	5.54689	1
1	Water	15	500	40	0.508	128	5.03968	1
1	Water	15	500	50	0.508	10.6667	2.20128	1
1	Water	15	500	60	0.508	640	8.61774	1
1	Water	15	500	70	0.508	0	0	0
1	Water	15	500	80	0.508	128	5.03968	1
1	Water	15	500	90	0.508	384	7.26848	1
1	Water	15	500	100	0.508	21.3333	2.77345	1
1	Water	15	500	110	0.508	128	5.03968	1
1	Water	15	500	120	0.508	0	0	0
1	Water	15	500	130	0.508	256	6.3496	1
1	Water	15	500	140	0.508	0	0	0
1	Water	15	500	150	0.508	256	6.3496	1
1	Water	16	460	0	12.45	469.333	7.7713	1
1	Water	16	460	10	12.45	0	0	0
1	Water	16	460	20	12.45	0	0	0
1	Water	16	460	30	12.45	0	0	0
1	Water	16	460	40	12.45	0	0	0
1	Water	16	460	50	12.45	256	6.3496	1
1	Water	16	460	60	12.45	0	0	0
1	Water	16	460	70	12.45	170.667	5.54689	1
1	Water	16	460	80	12.45	213.333	5.97521	1
1	Water	16	460	90	12.45	0	0	0
1	Water	16	460	100	12.45	0	0	0
1	Water	16	460	110	12.45	0	0	0
1	Water	16	460	120	12.45	85.3333	4.40257	1
1	Water	16	460	130	12.45	0	0	0
1	Water	16	460	140	12.45	85.3333	4.40257	1
1	Water	16	460	150	12.45	0	0	0
1	Water	17	470	0	19.812	64	4	1
1	Water	17	470	10	19.812	85.3333	4.40257	1
1	Water	17	470	20	19.812	277.333	6.5213	1
1	Water	17	470	30	19.812	170.667	5.54689	1
1	Water	17	470	40	19.812	64	4	1
1	Water	17	470	50	19.812	181.333	5.66012	1
1	Water	17	470	60	19.812	0	0	0
1	Water	17	470	70	19.812	0	0	0
1	Water	17	470	80	19.812	0	0	0
1	Water	17	470	90	19.812	448	7.65172	1
1	Water	17	470	100	19.812	0	0	0
1	Water	17	470	110	19.812	0	0	0
1	Water	17	470	120	19.812	0	0	0
1	Water	17	470	130	19.812	10.6667	2.20128	1
1	Water	17	470	140	19.812	42.6667	3.49432	1
1	Water	17	470	150	19.812	21.3333	2.77345	1
2	Matrix	-2	750	0	100.14	0	0	0
2	Matrix	-2	750	10	100.14	0	0	0
2	Matrix	-2	750	20	100.14	0	0	0
2	Matrix	-2	750	30	100.14	0	0	0
2	Matrix	-2	750	40	100.14	0	0	0
2	Matrix	-2	750	50	100.14	0	0	0
2	Matrix	-2	750	60	100.14	0	0	0
2	Matrix	-2	750	70	100.14	0	0	0
2	Matrix	-2	750	80	100.14	0	0	0
2	Matrix	-2	750	90	100.14	0	0	0
2	Matrix	-2	750	100	100.14	0	0	0
2	Matrix	-2	750	110	100.14	0	0	0
2	Matrix	-2	750	120	100.14	0	0	0
2	Matrix	-2	750	130	100.14	0	0	0
2	Matrix	-2	750	140	100.14	0	0	0
2	Matrix	-2	750	150	100.14	0	0	0
2	Matrix	-1	725	0	100.14	0	0	0
2	Matrix	-1	725	10	100.14	0	0	0
2	Matrix	-1	725	20	100.14	0	0	0
2	Matrix	-1	725	30	100.14	0	0	0
2	Matrix	-1	725	40	100.14	0	0	0
2	Matrix	-1	725	50	100.14	0	0	0
2	Matrix	-1	725	60	100.14	0	0	0
2	Matrix	-1	725	70	100.14	0	0	0
2	Matrix	-1	725	80	100.14	0	0	0
2	Matrix	-1	725	90	100.14	0	0	0
2	Matrix	-1	725	100	100.14	0	0	0
2	Matrix	-1	725	110	100.14	0	0	0
2	Matrix	-1	725	120	100.14	0	0	0
2	Matrix	-1	725	130	100.14	0	0	0
2	Matrix	-1	725	140	100.14	0	0	0
2	Matrix	-1	725	150	100.14	0	0	0
2	Matrix	0	700	0	100.14	0	0	0
2	Matrix	0	700	10	100.14	0	0	0
2	Matrix	0	700	20	100.14	0	0	0
2	Matrix	0	700	30	100.14	0	0	0
2	Matrix	0	700	40	100.14	0	0	0
2	Matrix	0	700	50	100.14	0	0	0
2	Matrix	0	700	60	100.14	0	0	0
2	Matrix	0	700	70	100.14	0	0	0
2	Matrix	0	700	80	100.14	0	0	0
2	Matrix	0	700	90	100.14	0	0	0
2	Matrix	0	700	100	100.14	0	0	0
2	Matrix	0	700	110	100.14	0	0	0
2	Matrix	0	700	120	100.14	42.6667	3.49432	1
2	Matrix	0	700	130	100.14	0	0	0
2	Matrix	0	700	140	100.14	0	0	0
2	Matrix	0	700	150	100.14	0	0	0
2	Matrix	1	625	0	25.908	0	0	0
2	Matrix	1	625	10	25.908	298.667	6.6844	1
2	Matrix	1	625	20	25.908	0	0	0
2	Matrix	1	625	30	25.908	10.6667	2.20128	1
2	Matrix	1	625	40	25.908	0	0	0
2	Matrix	1	625	50	25.908	0	0	0
2	Matrix	1	625	60	25.908	0	0	0
2	Matrix	1	625	70	25.908	0	0	0
2	Matrix	1	625	80	25.908	0	0	0
2	Matrix	1	625	90	25.908	0	0	0
2	Matrix	1	625	100	25.908	0	0	0
2	Matrix	1	625	110	25.908	0	0	0
2	Matrix	1	625	120	25.908	0	0	0
2	Matrix	1	625	130	25.908	0	0	0
2	Matrix	1	625	140	25.908	0	0	0
2	Matrix	1	625	150	25.908	0	0	0
2	Matrix	2	625	0	35.558	0	0	0
2	Matrix	2	625	10	35.558	0	0	0
2	Matrix	2	625	20	35.558	0	0	0
2	Matrix	2	625	30	35.558	0	0	0
2	Matrix	2	625	40	35.558	0	0	0
2	Matrix	2	625	50	35.558	0	0	0
2	Matrix	2	625	60	35.558	0	0	0
2	Matrix	2	625	70	35.558	0	0	0
2	Matrix	2	625	80	35.558	0	0	0
2	Matrix	2	625	90	35.558	0	0	0
2	Matrix	2	625	100	35.558	0	0	0
2	Matrix	2	625	110	35.558	0	0	0
2	Matrix	2	625	120	35.558	0	0	0
2	Matrix	2	625	130	35.558	0	0	0
2	Matrix	2	625	140	35.558	0	0	0
2	Matrix	2	625	150	35.558	0	0	0
2	Matrix	3	575	0	94.994	0	0	0
2	Matrix	3	575	10	94.994	0	0	0
2	Matrix	3	575	20	94.994	0	0	0
2	Matrix	3	575	30	94.994	0	0	0
2	Matrix	3	575	40	94.994	0	0	0
2	Matrix	3	575	50	94.994	0	0	0
2	Matrix	3	575	60	94.994	0	0	0
2	Matrix	3	575	70	94.994	0	0	0
2	Matrix	3	575	80	94.994	0	0	0
2	Matrix	3	575	90	94.994	0	0	0
2	Matrix	3	575	100	94.994	0	0	0
2	Matrix	3	575	110	94.994	0	0	0
2	Matrix	3	575	120	94.994	0	0	0
2	Matrix	3	575	130	94.994	0	0	0
2	Matrix	3	575	140	94.994	0	0	0
2	Matrix	3	575	150	94.994	0	0	0
2	Matrix	4	600	0	84.326	0	0	0
2	Matrix	4	600	10	84.326	0	0	0
2	Matrix	4	600	20	84.326	0	0	0
2	Matrix	4	600	30	84.326	0	0	0
2	Matrix	4	600	40	84.326	0	0	0
2	Matrix	4	600	50	84.326	0	0	0
2	Matrix	4	600	60	84.326	0	0	0
2	Matrix	4	600	70	84.326	0	0	0
2	Matrix	4	600	80	84.326	0	0	0
2	Matrix	4	600	90	84.326	0	0	0
2	Matrix	4	600	100	84.326	0	0	0
2	Matrix	4	600	110	84.326	0	0	0
2	Matrix	4	600	120	84.326	0	0	0
2	Matrix	4	600	130	84.326	0	0	0
2	Matrix	4	600	140	84.326	0	0	0
2	Matrix	4	600	150	84.326	0	0	0
2	Matrix	5	575	0	71.876	0	0	0
2	Matrix	5	575	10	71.876	0	0	0
2	Matrix	5	575	20	71.876	0	0	0
2	Matrix	5	575	30	71.876	0	0	0
2	Matrix	5	575	40	71.876	0	0	0
2	Matrix	5	575	50	71.876	0	0	0
2	Matrix	5	575	60	71.876	0	0	0
2	Matrix	5	575	70	71.876	0	0	0
2	Matrix	5	575	80	71.876	0	0	0
2	Matrix	5	575	90	71.876	0	0	0
2	Matrix	5	575	100	71.876	0	0	0
2	Matrix	5	575	110	71.876	0	0	0
2	Matrix	5	575	120	71.876	0	0	0
2	Matrix	5	575	130	71.876	0	0	0
2	Matrix	5	575	140	71.876	0	0	0
2	Matrix	5	575	150	71.876	0	0	0
2	Matrix	6	580	0	96.518	0	0	0
2	Matrix	6	580	10	96.518	0	0	0
2	Matrix	6	580	20	96.518	0	0	0
2	Matrix	6	580	30	96.518	0	0	0
2	Matrix	6	580	40	96.518	0	0	0
2	Matrix	6	580	50	96.518	512	8	1
2	Matrix	6	580	60	96.518	0	0	0
2	Matrix	6	580	70	96.518	0	0	0
2	Matrix	6	580	80	96.518	0	0	0
2	Matrix	6	580	90	96.518	0	0	0
2	Matrix	6	580	100	96.518	0	0	0
2	Matrix	6	580	110	96.518	0	0	0
2	Matrix	6	580	120	96.518	0	0	0
2	Matrix	6	580	130	96.518	0	0	0
2	Matrix	6	580	140	96.518	0	0	0
2	Matrix	6	580	150	96.518	0	0	0
2	Matrix	7	580	0	74.162	0	0	0
2	Matrix	7	580	10	74.162	0	0	0
2	Matrix	7	580	20	74.162	0	0	0
2	Matrix	7	580	30	74.162	0	0	0
2	Matrix	7	580	40	74.162	0	0	0
2	Matrix	7	580	50	74.162	0	0	0
2	Matrix	7	580	60	74.162	0	0	0
2	Matrix	7	580	70	74.162	0	0	0
2	Matrix	7	580	80	74.162	0	0	0
2	Matrix	7	580	90	74.162	0	0	0
2	Matrix	7	580	100	74.162	0	0	0
2	Matrix	7	580	110	74.162	0	0	0
2	Matrix	7	580	120	74.162	0	0	0
2	Matrix	7	580	130	74.162	42.6667	3.49432	1
2	Matrix	7	580	140	74.162	0	0	0
2	Matrix	7	580	150	74.162	128	5.03968	1
2	Matrix	8	570	0	93.724	0	0	0
2	Matrix	8	570	10	93.724	0	0	0
2	Matrix	8	570	20	93.724	0	0	0
2	Matrix	8	570	30	93.724	0	0	0
2	Matrix	8	570	40	93.724	0	0	0
2	Matrix	8	570	50	93.724	0	0	0
2	Matrix	8	570	60	93.724	0	0	0
2	Matrix	8	570	70	93.724	0	0	0
2	Matrix	8	570	80	93.724	0	0	0
2	Matrix	8	570	90	93.724	0	0	0
2	Matrix	8	570	100	93.724	85.3333	4.40257	1
2	Matrix	8	570	110	93.724	0	0	0
2	Matrix	8	570	120	93.724	0	0	0
2	Matrix	8	570	130	93.724	0	0	0
2	Matrix	8	570	140	93.724	0	0	0
2	Matrix	8	570	150	93.724	0	0	0
2	Matrix	9	555	0	101.344	0	0	0
2	Matrix	9	555	10	101.344	0	0	0
2	Matrix	9	555	20	101.344	0	0	0
2	Matrix	9	555	30	101.344	0	0	0
2	Matrix	9	555	40	101.344	0	0	0
2	Matrix	9	555	50	101.344	0	0	0
2	Matrix	9	555	60	101.344	0	0	0
2	Matrix	9	555	70	101.344	0	0	0
2	Matrix	9	555	80	101.344	0	0	0
2	Matrix	9	555	90	101.344	0	0	0
2	Matrix	9	555	100	101.344	0	0	0
2	Matrix	9	555	110	101.344	0	0	0
2	Matrix	9	555	120	101.344	0	0	0
2	Matrix	9	555	130	101.344	0	0	0
2	Matrix	9	555	140	101.344	0	0	0
2	Matrix	9	555	150	101.344	0	0	0
2	Matrix	10	550	0	35.812	0	0	0
2	Matrix	10	550	10	35.812	0	0	0
2	Matrix	10	550	20	35.812	42.6667	3.49432	1
2	Matrix	10	550	30	35.812	0	0	0
2	Matrix	10	550	40	35.812	0	0	0
2	Matrix	10	550	50	35.812	0	0	0
2	Matrix	10	550	60	35.812	0	0	0
2	Matrix	10	550	70	35.812	0	0	0
2	Matrix	10	550	80	35.812	0	0	0
2	Matrix	10	550	90	35.812	256	6.3496	1
2	Matrix	10	550	100	35.812	384	7.26848	1
2	Matrix	10	550	110	35.812	0	0	0
2	Matrix	10	550	120	35.812	298.667	6.6844	1
2	Matrix	10	550	130	35.812	0	0	0
2	Matrix	10	550	140	35.812	0	0	0
2	Matrix	10	550	150	35.812	0	0	0
2	Matrix	11	550	0	92.962	0	0	0
2	Matrix	11	550	10	92.962	0	0	0
2	Matrix	11	550	20	92.962	0	0	0
2	Matrix	11	550	30	92.962	0	0	0
2	Matrix	11	550	40	92.962	0	0	0
2	Matrix	11	550	50	92.962	0	0	0
2	Matrix	11	550	60	92.962	0	0	0
2	Matrix	11	550	70	92.962	0	0	0
2	Matrix	11	550	80	92.962	0	0	0
2	Matrix	11	550	90	92.962	0	0	0
2	Matrix	11	550	100	92.962	0	0	0
2	Matrix	11	550	110	92.962	0	0	0
2	Matrix	11	550	120	92.962	85.3333	4.40257	1
2	Matrix	11	550	130	92.962	0	0	0
2	Matrix	11	550	140	92.962	0	0	0
2	Matrix	11	550	150	92.962	0	0	0
2	Matrix	12	530	0	60.192	0	0	0
2	Matrix	12	530	10	60.192	0	0	0
2	Matrix	12	530	20	60.192	0	0	0
2	Matrix	12	530	30	60.192	42.6667	3.49432	1
2	Matrix	12	530	40	60.192	0	0	0
2	Matrix	12	530	50	60.192	0	0	0
2	Matrix	12	530	60	60.192	0	0	0
2	Matrix	12	530	70	60.192	0	0	0
2	Matrix	12	530	80	60.192	128	5.03968	1
2	Matrix	12	530	90	60.192	0	0	0
2	Matrix	12	530	100	60.192	0	0	0
2	Matrix	12	530	110	60.192	0	0	0
2	Matrix	12	530	120	60.192	0	0	0
2	Matrix	12	530	130	60.192	0	0	0
2	Matrix	12	530	140	60.192	0	0	0
2	Matrix	12	530	150	60.192	0	0	0
2	Matrix	13	530	0	66.288	0	0	0
2	Matrix	13	530	10	66.288	0	0	0
2	Matrix	13	530	20	66.288	0	0	0
2	Matrix	13	530	30	66.288	170.667	5.54689	1
2	Matrix	13	530	40	66.288	0	0	0
2	Matrix	13	530	50	66.288	0	0	0
2	Matrix	13	530	60	66.288	0	0	0
2	Matrix	13	530	70	66.288	0	0	0
2	Matrix	13	530	80	66.288	0	0	0
2	Matrix	13	530	90	66.288	0	0	0
2	Matrix	13	530	100	66.288	170.667	5.54689	1
2	Matrix	13	530	110	66.288	0	0	0
2	Matrix	13	530	120	66.288	0	0	0
2	Matrix	13	530	130	66.288	0	0	0
2	Matrix	13	530	140	66.288	0	0	0
2	Matrix	13	530	150	66.288	0	0	0
2	Matrix	14	520	0	84.072	0	0	0
2	Matrix	14	520	10	84.072	0	0	0
2	Matrix	14	520	20	84.072	0	0	0
2	Matrix	14	520	30	84.072	0	0	0
2	Matrix	14	520	40	84.072	0	0	0
2	Matrix	14	520	50	84.072	512	8	1
2	Matrix	14	520	60	84.072	0	0	0
2	Matrix	14	520	70	84.072	0	0	0
2	Matrix	14	520	80	84.072	0	0	0
2	Matrix	14	520	90	84.072	0	0	0
2	Matrix	14	520	100	84.072	0	0	0
2	Matrix	14	520	110	84.072	0	0	0
2	Matrix	14	520	120	84.072	0	0	0
2	Matrix	14	520	130	84.072	0	0	0
2	Matrix	14	520	140	84.072	0	0	0
2	Matrix	14	520	150	84.072	0	0	0
2	Matrix	15	500	0	94.486	0	0	0
2	Matrix	15	500	10	94.486	0	0	0
2	Matrix	15	500	20	94.486	0	0	0
2	Matrix	15	500	30	94.486	0	0	0
2	Matrix	15	500	40	94.486	0	0	0
2	Matrix	15	500	50	94.486	0	0	0
2	Matrix	15	500	60	94.486	0	0	0
2	Matrix	15	500	70	94.486	0	0	0
2	Matrix	15	500	80	94.486	0	0	0
2	Matrix	15	500	90	94.486	0	0	0
2	Matrix	15	500	100	94.486	0	0	0
2	Matrix	15	500	110	94.486	0	0	0
2	Matrix	15	500	120	94.486	0	0	0
2	Matrix	15	500	130	94.486	0	0	0
2	Matrix	15	500	140	94.486	0	0	0
2	Matrix	15	500	150	94.486	0	0	0
2	Matrix	16	460	0	60.446	0	0	0
2	Matrix	16	460	10	60.446	0	0	0
2	Matrix	16	460	20	60.446	0	0	0
2	Matrix	16	460	30	60.446	0	0	0
2	Matrix	16	460	40	60.446	0	0	0
2	Matrix	16	460	50	60.446	0	0	0
2	Matrix	16	460	60	60.446	0	0	0
2	Matrix	16	460	70	60.446	0	0	0
2	Matrix	16	460	80	60.446	0	0	0
2	Matrix	16	460	90	60.446	0	0	0
2	Matrix	16	460	100	60.446	0	0	0
2	Matrix	16	460	110	60.446	0	0	0
2	Matrix	16	460	120	60.446	0	0	0
2	Matrix	16	460	130	60.446	0	0	0
2	Matrix	16	460	140	60.446	128	5.03968	1
2	Matrix	16	460	150	60.446	0	0	0
2	Matrix	17	470	0	91.946	0	0	0
2	Matrix	17	470	10	91.946	0	0	0
2	Matrix	17	470	20	91.946	0	0	0
2	Matrix	17	470	30	91.946	0	0	0
2	Matrix	17	470	40	91.946	0	0	0
2	Matrix	17	470	50	91.946	128	5.03968	1
2	Matrix	17	470	60	91.946	0	0	0
2	Matrix	17	470	70	91.946	0	0	0
2	Matrix	17	470	80	91.946	0	0	0
2	Matrix	17	470	90	91.946	0	0	0
2	Matrix	17	470	100	91.946	0	0	0
2	Matrix	17	470	110	91.946	0	0	0
2	Matrix	17	470	120	91.946	0	0	0
2	Matrix	17	470	130	91.946	0	0	0
2	Matrix	17	470	140	91.946	0	0	0
2	Matrix	17	470	150	91.946	256	6.3496	1
2	Water	-2	750	0	100.14	0	0	0
2	Water	-2	750	10	100.14	0	0	0
2	Water	-2	750	20	100.14	0	0	0
2	Water	-2	750	30	100.14	0	0	0
2	Water	-2	750	40	100.14	0	0	0
2	Water	-2	750	50	100.14	0	0	0
2	Water	-2	750	60	100.14	0	0	0
2	Water	-2	750	70	100.14	0	0	0
2	Water	-2	750	80	100.14	0	0	0
2	Water	-2	750	90	100.14	0	0	0
2	Water	-2	750	100	100.14	0	0	0
2	Water	-2	750	110	100.14	0	0	0
2	Water	-2	750	120	100.14	0	0	0
2	Water	-2	750	130	100.14	0	0	0
2	Water	-2	750	140	100.14	0	0	0
2	Water	-2	750	150	100.14	0	0	0
2	Water	-1	725	0	100.14	0	0	0
2	Water	-1	725	10	100.14	0	0	0
2	Water	-1	725	20	100.14	0	0	0
2	Water	-1	725	30	100.14	0	0	0
2	Water	-1	725	40	100.14	0	0	0
2	Water	-1	725	50	100.14	0	0	0
2	Water	-1	725	60	100.14	0	0	0
2	Water	-1	725	70	100.14	0	0	0
2	Water	-1	725	80	100.14	0	0	0
2	Water	-1	725	90	100.14	0	0	0
2	Water	-1	725	100	100.14	0	0	0
2	Water	-1	725	110	100.14	0	0	0
2	Water	-1	725	120	100.14	0	0	0
2	Water	-1	725	130	100.14	0	0	0
2	Water	-1	725	140	100.14	0	0	0
2	Water	-1	725	150	100.14	0	0	0
2	Water	0	700	0	100.14	0	0	0
2	Water	0	700	10	100.14	0	0	0
2	Water	0	700	20	100.14	0	0	0
2	Water	0	700	30	100.14	0	0	0
2	Water	0	700	40	100.14	0	0	0
2	Water	0	700	50	100.14	0	0	0
2	Water	0	700	60	100.14	0	0	0
2	Water	0	700	70	100.14	0	0	0
2	Water	0	700	80	100.14	0	0	0
2	Water	0	700	90	100.14	0	0	0
2	Water	0	700	100	100.14	0	0	0
2	Water	0	700	110	100.14	0	0	0
2	Water	0	700	120	100.14	213.333	5.97521	1
2	Water	0	700	130	100.14	0	0	0
2	Water	0	700	140	100.14	0	0	0
2	Water	0	700	150	100.14	0	0	0
2	Water	1	625	0	25.908	384	7.26848	1
2	Water	1	625	10	25.908	725.333	8.98489	1
2	Water	1	625	20	25.908	0	0	0
2	Water	1	625	30	25.908	85.3333	4.40257	1
2	Water	1	625	40	25.908	170.667	5.54689	1
2	Water	1	625	50	25.908	0	0	0
2	Water	1	625	60	25.908	0	0	0
2	Water	1	625	70	25.908	42.6667	3.49432	1
2	Water	1	625	80	25.908	0	0	0
2	Water	1	625	90	25.908	128	5.03968	1
2	Water	1	625	100	25.908	0	0	0
2	Water	1	625	110	25.908	0	0	0
2	Water	1	625	120	25.908	128	5.03968	1
2	Water	1	625	130	25.908	0	0	0
2	Water	1	625	140	25.908	0	0	0
2	Water	1	625	150	25.908	0	0	0
2	Water	2	625	0	35.558	0	0	0
2	Water	2	625	10	35.558	0	0	0
2	Water	2	625	20	35.558	0	0	0
2	Water	2	625	30	35.558	42.6667	3.49432	1
2	Water	2	625	40	35.558	0	0	0
2	Water	2	625	50	35.558	0	0	0
2	Water	2	625	60	35.558	0	0	0
2	Water	2	625	70	35.558	0	0	0
2	Water	2	625	80	35.558	1024	10.0794	1
2	Water	2	625	90	35.558	0	0	0
2	Water	2	625	100	35.558	0	0	0
2	Water	2	625	110	35.558	0	0	0
2	Water	2	625	120	35.558	0	0	0
2	Water	2	625	130	35.558	469.333	7.7713	1
2	Water	2	625	140	35.558	85.3333	4.40257	1
2	Water	2	625	150	35.558	0	0	0
2	Water	3	575	0	94.994	170.667	5.54689	1
2	Water	3	575	10	94.994	0	0	0
2	Water	3	575	20	94.994	10.6667	2.20128	1
2	Water	3	575	30	94.994	128	5.03968	1
2	Water	3	575	40	94.994	0	0	0
2	Water	3	575	50	94.994	0	0	0
2	Water	3	575	60	94.994	0	0	0
2	Water	3	575	70	94.994	0	0	0
2	Water	3	575	80	94.994	0	0	0
2	Water	3	575	90	94.994	21.3333	2.77345	1
2	Water	3	575	100	94.994	0	0	0
2	Water	3	575	110	94.994	0	0	0
2	Water	3	575	120	94.994	0	0	0
2	Water	3	575	130	94.994	170.667	5.54689	1
2	Water	3	575	140	94.994	0	0	0
2	Water	3	575	150	94.994	618.667	8.5209	1
2	Water	4	600	0	84.326	0	0	0
2	Water	4	600	10	84.326	0	0	0
2	Water	4	600	20	84.326	0	0	0
2	Water	4	600	30	84.326	0	0	0
2	Water	4	600	40	84.326	0	0	0
2	Water	4	600	50	84.326	0	0	0
2	Water	4	600	60	84.326	0	0	0
2	Water	4	600	70	84.326	0	0	0
2	Water	4	600	80	84.326	0	0	0
2	Water	4	600	90	84.326	0	0	0
2	Water	4	600	100	84.326	0	0	0
2	Water	4	600	110	84.326	0	0	0
2	Water	4	600	120	84.326	0	0	0
2	Water	4	600	130	84.326	0	0	0
2	Water	4	600	140	84.326	0	0	0
2	Water	4	600	150	84.326	0	0	0
2	Water	5	575	0	71.876	0	0	0
2	Water	5	575	10	71.876	0	0	0
2	Water	5	575	20	71.876	0	0	0
2	Water	5	575	30	71.876	0	0	0
2	Water	5	575	40	71.876	0	0	0
2	Water	5	575	50	71.876	0	0	0
2	Water	5	575	60	71.876	0	0	0
2	Water	5	575	70	71.876	0	0	0
2	Water	5	575	80	71.876	298.667	6.6844	1
2	Water	5	575	90	71.876	0	0	0
2	Water	5	575	100	71.876	0	0	0
2	Water	5	575	110	71.876	0	0	0
2	Water	5	575	120	71.876	0	0	0
2	Water	5	575	130	71.876	0	0	0
2	Water	5	575	140	71.876	0	0	0
2	Water	5	575	150	71.876	0	0	0
2	Water	6	580	0	96.518	0	0	0
2	Water	6	580	10	96.518	0	0	0
2	Water	6	580	20	96.518	0	0	0
2	Water	6	580	30	96.518	0	0	0
2	Water	6	580	40	96.518	0	0	0
2	Water	6	580	50	96.518	0	0	0
2	Water	6	580	60	96.518	0	0	0
2	Water	6	580	70	96.518	0	0	0
2	Water	6	580	80	96.518	0	0	0
2	Water	6	580	90	96.518	0	0	0
2	Water	6	580	100	96.518	0	0	0
2	Water	6	580	110	96.518	0	0	0
2	Water	6	580	120	96.518	0	0	0
2	Water	6	580	130	96.518	0	0	0
2	Water	6	580	140	96.518	0	0	0
2	Water	6	580	150	96.518	0	0	0
2	Water	7	580	0	74.162	0	0	0
2	Water	7	580	10	74.162	0	0	0
2	Water	7	580	20	74.162	0	0	0
2	Water	7	580	30	74.162	128	5.03968	1
2	Water	7	580	40	74.162	0	0	0
2	Water	7	580	50	74.162	170.667	5.54689	1
2	Water	7	580	60	74.162	0	0	0
2	Water	7	580	70	74.162	0	0	0
2	Water	7	580	80	74.162	170.667	5.54689	1
2	Water	7	580	90	74.162	0	0	0
2	Water	7	580	100	74.162	0	0	0
2	Water	7	580	110	74.162	0	0	0
2	Water	7	580	120	74.162	0	0	0
2	Water	7	580	130	74.162	0	0	0
2	Water	7	580	140	74.162	0	0	0
2	Water	7	580	150	74.162	0	0	0
2	Water	8	570	0	93.724	0	0	0
2	Water	8	570	10	93.724	85.3333	4.40257	1
2	Water	8	570	20	93.724	85.3333	4.40257	1
2	Water	8	570	30	93.724	0	0	0
2	Water	8	570	40	93.724	0	0	0
2	Water	8	570	50	93.724	0	0	0
2	Water	8	570	60	93.724	0	0	0
2	Water	8	570	70	93.724	0	0	0
2	Water	8	570	80	93.724	0	0	0
2	Water	8	570	90	93.724	0	0	0
2	Water	8	570	100	93.724	0	0	0
2	Water	8	570	110	93.724	0	0	0
2	Water	8	570	120	93.724	0	0	0
2	Water	8	570	130	93.724	0	0	0
2	Water	8	570	140	93.724	0	0	0
2	Water	8	570	150	93.724	0	0	0
2	Water	9	555	0	101.344	0	0	0
2	Water	9	555	10	101.344	0	0	0
2	Water	9	555	20	101.344	0	0	0
2	Water	9	555	30	101.344	0	0	0
2	Water	9	555	40	101.344	0	0	0
2	Water	9	555	50	101.344	0	0	0
2	Water	9	555	60	101.344	0	0	0
2	Water	9	555	70	101.344	0	0	0
2	Water	9	555	80	101.344	128	5.03968	1
2	Water	9	555	90	101.344	0	0	0
2	Water	9	555	100	101.344	0	0	0
2	Water	9	555	110	101.344	0	0	0
2	Water	9	555	120	101.344	0	0	0
2	Water	9	555	130	101.344	0	0	0
2	Water	9	555	140	101.344	0	0	0
2	Water	9	555	150	101.344	682.667	8.80514	1
2	Water	10	550	0	35.812	0	0	0
2	Water	10	550	10	35.812	0	0	0
2	Water	10	550	20	35.812	0	0	0
2	Water	10	550	30	35.812	682.667	8.80514	1
2	Water	10	550	40	35.812	42.6667	3.49432	1
2	Water	10	550	50	35.812	640	8.61774	1
2	Water	10	550	60	35.812	0	0	0
2	Water	10	550	70	35.812	0	0	0
2	Water	10	550	80	35.812	0	0	0
2	Water	10	550	90	35.812	0	0	0
2	Water	10	550	100	35.812	85.3333	4.40257	1
2	Water	10	550	110	35.812	640	8.61774	1
2	Water	10	550	120	35.812	85.3333	4.40257	1
2	Water	10	550	130	35.812	341.333	6.98864	1
2	Water	10	550	140	35.812	0	0	0
2	Water	10	550	150	35.812	42.6667	3.49432	1
2	Water	11	550	0	92.962	0	0	0
2	Water	11	550	10	92.962	0	0	0
2	Water	11	550	20	92.962	21.3333	2.77345	1
2	Water	11	550	30	92.962	1066.67	10.2175	1
2	Water	11	550	40	92.962	0	0	0
2	Water	11	550	50	92.962	0	0	0
2	Water	11	550	60	92.962	0	0	0
2	Water	11	550	70	92.962	0	0	0
2	Water	11	550	80	92.962	106.667	4.74252	1
2	Water	11	550	90	92.962	0	0	0
2	Water	11	550	100	92.962	0	0	0
2	Water	11	550	110	92.962	0	0	0
2	Water	11	550	120	92.962	0	0	0
2	Water	11	550	130	92.962	0	0	0
2	Water	11	550	140	92.962	0	0	0
2	Water	11	550	150	92.962	0	0	0
2	Water	12	530	0	60.192	128	5.03968	1
2	Water	12	530	10	60.192	0	0	0
2	Water	12	530	20	60.192	0	0	0
2	Water	12	530	30	60.192	0	0	0
2	Water	12	530	40	60.192	0	0	0
2	Water	12	530	50	60.192	128	5.03968	1
2	Water	12	530	60	60.192	0	0	0
2	Water	12	530	70	60.192	170.667	5.54689	1
2	Water	12	530	80	60.192	170.667	5.54689	1
2	Water	12	530	90	60.192	0	0	0
2	Water	12	530	100	60.192	0	0	0
2	Water	12	530	110	60.192	0	0	0
2	Water	12	530	120	60.192	0	0	0
2	Water	12	530	130	60.192	0	0	0
2	Water	12	530	140	60.192	213.333	5.97521	1
2	Water	12	530	150	60.192	42.6667	3.49432	1
2	Water	13	530	0	66.288	0	0	0
2	Water	13	530	10	66.288	85.3333	4.40257	1
2	Water	13	530	20	66.288	0	0	0
2	Water	13	530	30	66.288	85.3333	4.40257	1
2	Water	13	530	40	66.288	0	0	0
2	Water	13	530	50	66.288	0	0	0
2	Water	13	530	60	66.288	426.667	7.52829	1
2	Water	13	530	70	66.288	0	0	0
2	Water	13	530	80	66.288	0	0	0
2	Water	13	530	90	66.288	0	0	0
2	Water	13	530	100	66.288	0	0	0
2	Water	13	530	110	66.288	384	7.26848	1
2	Water	13	530	120	66.288	0	0	0
2	Water	13	530	130	66.288	0	0	0
2	Water	13	530	140	66.288	0	0	0
2	Water	13	530	150	66.288	0	0	0
2	Water	14	520	0	84.072	0	0	0
2	Water	14	520	10	84.072	85.3333	4.40257	1
2	Water	14	520	20	84.072	256	6.3496	1
2	Water	14	520	30	84.072	0	0	0
2	Water	14	520	40	84.072	1322.67	10.977	1
2	Water	14	520	50	84.072	0	0	0
2	Water	14	520	60	84.072	0	0	0
2	Water	14	520	70	84.072	0	0	0
2	Water	14	520	80	84.072	0	0	0
2	Water	14	520	90	84.072	0	0	0
2	Water	14	520	100	84.072	0	0	0
2	Water	14	520	110	84.072	85.3333	4.40257	1
2	Water	14	520	120	84.072	0	0	0
2	Water	14	520	130	84.072	0	0	0
2	Water	14	520	140	84.072	42.6667	3.49432	1
2	Water	14	520	150	84.072	0	0	0
2	Water	15	500	0	94.486	0	0	0
2	Water	15	500	10	94.486	0	0	0
2	Water	15	500	20	94.486	0	0	0
2	Water	15	500	30	94.486	0	0	0
2	Water	15	500	40	94.486	0	0	0
2	Water	15	500	50	94.486	0	0	0
2	Water	15	500	60	94.486	0	0	0
2	Water	15	500	70	94.486	0	0	0
2	Water	15	500	80	94.486	0	0	0
2	Water	15	500	90	94.486	0	0	0
2	Water	15	500	100	94.486	0	0	0
2	Water	15	500	110	94.486	0	0	0
2	Water	15	500	120	94.486	0	0	0
2	Water	15	500	130	94.486	0	0	0
2	Water	15	500	140	94.486	0	0	0
2	Water	15	500	150	94.486	0	0	0
2	Water	16	460	0	60.446	981.333	9.93739	1
2	Water	16	460	10	60.446	0	0	0
2	Water	16	460	20	60.446	0	0	0
2	Water	16	460	30	60.446	0	0	0
2	Water	16	460	40	60.446	213.333	5.97521	1
2	Water	16	460	50	60.446	0	0	0
2	Water	16	460	60	60.446	0	0	0
2	Water	16	460	70	60.446	0	0	0
2	Water	16	460	80	60.446	0	0	0
2	Water	16	460	90	60.446	128	5.03968	1
2	Water	16	460	100	60.446	42.6667	3.49432	1
2	Water	16	460	110	60.446	0	0	0
2	Water	16	460	120	60.446	128	5.03968	1
2	Water	16	460	130	60.446	0	0	0
2	Water	16	460	140	60.446	0	0	0
2	Water	16	460	150	60.446	42.6667	3.49432	1
2	Water	17	470	0	91.946	256	6.3496	1
2	Water	17	470	10	91.946	0	0	0
2	Water	17	470	20	91.946	85.3333	4.40257	1
2	Water	17	470	30	91.946	0	0	0
2	Water	17	470	40	91.946	0	0	0
2	Water	17	470	50	91.946	0	0	0
2	Water	17	470	60	91.946	0	0	0
2	Water	17	470	70	91.946	0	0	0
2	Water	17	470	80	91.946	0	0	0
2	Water	17	470	90	91.946	0	0	0
2	Water	17	470	100	91.946	0	0	0
2	Water	17	470	110	91.946	0	0	0
2	Water	17	470	120	91.946	0	0	0
2	Water	17	470	130	91.946	0	0	0
2	Water	17	470	140	91.946	0	0	0
2	Water	17	470	150	91.946	0	0	0
3	Matrix	1	625	0	110.234	85.3333	4.40257	1
3	Matrix	1	625	10	110.234	0	0	0
3	Matrix	1	625	20	110.234	0	0	0
3	Matrix	1	625	30	110.234	0	0	0
3	Matrix	1	625	40	110.234	0	0	0
3	Matrix	1	625	50	110.234	0	0	0
3	Matrix	1	625	60	110.234	0	0	0
3	Matrix	1	625	70	110.234	42.6667	3.49432	1
3	Matrix	1	625	80	110.234	0	0	0
3	Matrix	1	625	90	110.234	0	0	0
3	Matrix	1	625	100	110.234	0	0	0
3	Matrix	1	625	110	110.234	0	0	0
3	Matrix	1	625	120	110.234	0	0	0
3	Matrix	1	625	130	110.234	0	0	0
3	Matrix	1	625	140	110.234	0	0	0
3	Matrix	1	625	150	110.234	0	0	0
3	Matrix	2	625	0	110.234	0	0	0
3	Matrix	2	625	10	110.234	0	0	0
3	Matrix	2	625	20	110.234	0	0	0
3	Matrix	2	625	30	110.234	0	0	0
3	Matrix	2	625	40	110.234	0	0	0
3	Matrix	2	625	50	110.234	0	0	0
3	Matrix	2	625	60	110.234	0	0	0
3	Matrix	2	625	70	110.234	0	0	0
3	Matrix	2	625	80	110.234	0	0	0
3	Matrix	2	625	90	110.234	0	0	0
3	Matrix	2	625	100	110.234	0	0	0
3	Matrix	2	625	110	110.234	0	0	0
3	Matrix	2	625	120	110.234	0	0	0
3	Matrix	2	625	130	110.234	0	0	0
3	Matrix	2	625	140	110.234	0	0	0
3	Matrix	2	625	150	110.234	0	0	0
3	Matrix	3	575	0	100.836	0	0	0
3	Matrix	3	575	10	100.836	0	0	0
3	Matrix	3	575	20	100.836	0	0	0
3	Matrix	3	575	30	100.836	0	0	0
3	Matrix	3	575	40	100.836	896	9.64057	1
3	Matrix	3	575	50	100.836	0	0	0
3	Matrix	3	575	60	100.836	0	0	0
3	Matrix	3	575	70	100.836	0	0	0
3	Matrix	3	575	80	100.836	0	0	0
3	Matrix	3	575	90	100.836	0	0	0
3	Matrix	3	575	100	100.836	0	0	0
3	Matrix	3	575	110	100.836	0	0	0
3	Matrix	3	575	120	100.836	0	0	0
3	Matrix	3	575	130	100.836	0	0	0
3	Matrix	3	575	140	100.836	0	0	0
3	Matrix	3	575	150	100.836	0	0	0
3	Matrix	4	600	0	3.81	256	6.3496	1
3	Matrix	4	600	10	3.81	0	0	0
3	Matrix	4	600	20	3.81	0	0	0
3	Matrix	4	600	30	3.81	0	0	0
3	Matrix	4	600	40	3.81	0	0	0
3	Matrix	4	600	50	3.81	0	0	0
3	Matrix	4	600	60	3.81	0	0	0
3	Matrix	4	600	70	3.81	0	0	0
3	Matrix	4	600	80	3.81	0	0	0
3	Matrix	4	600	90	3.81	0	0	0
3	Matrix	4	600	100	3.81	170.667	5.54689	1
3	Matrix	4	600	110	3.81	0	0	0
3	Matrix	4	600	120	3.81	0	0	0
3	Matrix	4	600	130	3.81	0	0	0
3	Matrix	4	600	140	3.81	256	6.3496	1
3	Matrix	4	600	150	3.81	426.667	7.52829	1
3	Matrix	5	575	0	101.09	0	0	0
3	Matrix	5	575	10	101.09	0	0	0
3	Matrix	5	575	20	101.09	0	0	0
3	Matrix	5	575	30	101.09	0	0	0
3	Matrix	5	575	40	101.09	0	0	0
3	Matrix	5	575	50	101.09	0	0	0
3	Matrix	5	575	60	101.09	0	0	0
3	Matrix	5	575	70	101.09	0	0	0
3	Matrix	5	575	80	101.09	0	0	0
3	Matrix	5	575	90	101.09	0	0	0
3	Matrix	5	575	100	101.09	0	0	0
3	Matrix	5	575	110	101.09	0	0	0
3	Matrix	5	575	120	101.09	0	0	0
3	Matrix	5	575	130	101.09	0	0	0
3	Matrix	5	575	140	101.09	0	0	0
3	Matrix	5	575	150	101.09	0	0	0
3	Matrix	6	580	0	110.234	0	0	0
3	Matrix	6	580	10	110.234	0	0	0
3	Matrix	6	580	20	110.234	0	0	0
3	Matrix	6	580	30	110.234	0	0	0
3	Matrix	6	580	40	110.234	0	0	0
3	Matrix	6	580	50	110.234	0	0	0
3	Matrix	6	580	60	110.234	0	0	0
3	Matrix	6	580	70	110.234	0	0	0
3	Matrix	6	580	80	110.234	0	0	0
3	Matrix	6	580	90	110.234	0	0	0
3	Matrix	6	580	100	110.234	0	0	0
3	Matrix	6	580	110	110.234	0	0	0
3	Matrix	6	580	120	110.234	0	0	0
3	Matrix	6	580	130	110.234	0	0	0
3	Matrix	6	580	140	110.234	0	0	0
3	Matrix	6	580	150	110.234	0	0	0
3	Matrix	7	580	0	110.234	0	0	0
3	Matrix	7	580	10	110.234	0	0	0
3	Matrix	7	580	20	110.234	0	0	0
3	Matrix	7	580	30	110.234	0	0	0
3	Matrix	7	580	40	110.234	0	0	0
3	Matrix	7	580	50	110.234	0	0	0
3	Matrix	7	580	60	110.234	0	0	0
3	Matrix	7	580	70	110.234	0	0	0
3	Matrix	7	580	80	110.234	0	0	0
3	Matrix	7	580	90	110.234	0	0	0
3	Matrix	7	580	100	110.234	0	0	0
3	Matrix	7	580	110	110.234	42.6667	3.49432	1
3	Matrix	7	580	120	110.234	0	0	0
3	Matrix	7	580	130	110.234	0	0	0
3	Matrix	7	580	140	110.234	0	0	0
3	Matrix	7	580	150	110.234	0	0	0
3	Matrix	8	570	0	3.81	0	0	0
3	Matrix	8	570	10	3.81	0	0	0
3	Matrix	8	570	20	3.81	0	0	0
3	Matrix	8	570	30	3.81	0	0	0
3	Matrix	8	570	40	3.81	0	0	0
3	Matrix	8	570	50	3.81	0	0	0
3	Matrix	8	570	60	3.81	170.667	5.54689	1
3	Matrix	8	570	70	3.81	0	0	0
3	Matrix	8	570	80	3.81	0	0	0
3	Matrix	8	570	90	3.81	0	0	0
3	Matrix	8	570	100	3.81	0	0	0
3	Matrix	8	570	110	3.81	0	0	0
3	Matrix	8	570	120	3.81	213.333	5.97521	1
3	Matrix	8	570	130	3.81	0	0	0
3	Matrix	8	570	140	3.81	0	0	0
3	Matrix	8	570	150	3.81	85.3333	4.40257	1
3	Matrix	9	555	0	11.43	0	0	0
3	Matrix	9	555	10	11.43	0	0	0
3	Matrix	9	555	20	11.43	170.667	5.54689	1
3	Matrix	9	555	30	11.43	0	0	0
3	Matrix	9	555	40	11.43	0	0	0
3	Matrix	9	555	50	11.43	938.667	9.79123	1
3	Matrix	9	555	60	11.43	213.333	5.97521	1
3	Matrix	9	555	70	11.43	0	0	0
3	Matrix	9	555	80	11.43	0	0	0
3	Matrix	9	555	90	11.43	170.667	5.54689	1
3	Matrix	9	555	100	11.43	0	0	0
3	Matrix	9	555	110	11.43	0	0	0
3	Matrix	9	555	120	11.43	0	0	0
3	Matrix	9	555	130	11.43	0	0	0
3	Matrix	9	555	140	11.43	256	6.3496	1
3	Matrix	9	555	150	11.43	42.6667	3.49432	1
3	Matrix	10	550	0	101.09	128	5.03968	1
3	Matrix	10	550	10	101.09	0	0	0
3	Matrix	10	550	20	101.09	0	0	0
3	Matrix	10	550	30	101.09	213.333	5.97521	1
3	Matrix	10	550	40	101.09	0	0	0
3	Matrix	10	550	50	101.09	0	0	0
3	Matrix	10	550	60	101.09	0	0	0
3	Matrix	10	550	70	101.09	0	0	0
3	Matrix	10	550	80	101.09	0	0	0
3	Matrix	10	550	90	101.09	0	0	0
3	Matrix	10	550	100	101.09	512	8	1
3	Matrix	10	550	110	101.09	0	0	0
3	Matrix	10	550	120	101.09	0	0	0
3	Matrix	10	550	130	101.09	0	0	0
3	Matrix	10	550	140	101.09	0	0	0
3	Matrix	10	550	150	101.09	0	0	0
3	Matrix	11	550	0	101.09	0	0	0
3	Matrix	11	550	10	101.09	0	0	0
3	Matrix	11	550	20	101.09	0	0	0
3	Matrix	11	550	30	101.09	0	0	0
3	Matrix	11	550	40	101.09	0	0	0
3	Matrix	11	550	50	101.09	0	0	0
3	Matrix	11	550	60	101.09	426.667	7.52829	1
3	Matrix	11	550	70	101.09	0	0	0
3	Matrix	11	550	80	101.09	0	0	0
3	Matrix	11	550	90	101.09	0	0	0
3	Matrix	11	550	100	101.09	213.333	5.97521	1
3	Matrix	11	550	110	101.09	469.333	7.7713	1
3	Matrix	11	550	120	101.09	0	0	0
3	Matrix	11	550	130	101.09	0	0	0
3	Matrix	11	550	140	101.09	0	0	0
3	Matrix	11	550	150	101.09	0	0	0
3	Matrix	12	530	0	67.308	170.667	5.54689	1
3	Matrix	12	530	10	67.308	0	0	0
3	Matrix	12	530	20	67.308	0	0	0
3	Matrix	12	530	30	67.308	384	7.26848	1
3	Matrix	12	530	40	67.308	469.333	7.7713	1
3	Matrix	12	530	50	67.308	938.667	9.79123	1
3	Matrix	12	530	60	67.308	0	0	0
3	Matrix	12	530	70	67.308	469.333	7.7713	1
3	Matrix	12	530	80	67.308	1194.67	10.6108	1
3	Matrix	12	530	90	67.308	0	0	0
3	Matrix	12	530	100	67.308	0	0	0
3	Matrix	12	530	110	67.308	0	0	0
3	Matrix	12	530	120	67.308	0	0	0
3	Matrix	12	530	130	67.308	512	8	1
3	Matrix	12	530	140	67.308	0	0	0
3	Matrix	12	530	150	67.308	0	0	0
3	Matrix	13	530	0	101.09	0	0	0
3	Matrix	13	530	10	101.09	85.3333	4.40257	1
3	Matrix	13	530	20	101.09	42.6667	3.49432	1
3	Matrix	13	530	30	101.09	0	0	0
3	Matrix	13	530	40	101.09	170.667	5.54689	1
3	Matrix	13	530	50	101.09	0	0	0
3	Matrix	13	530	60	101.09	0	0	0
3	Matrix	13	530	70	101.09	0	0	0
3	Matrix	13	530	80	101.09	384	7.26848	1
3	Matrix	13	530	90	101.09	170.667	5.54689	1
3	Matrix	13	530	100	101.09	0	0	0
3	Matrix	13	530	110	101.09	85.3333	4.40257	1
3	Matrix	13	530	120	101.09	0	0	0
3	Matrix	13	530	130	101.09	0	0	0
3	Matrix	13	530	140	101.09	0	0	0
3	Matrix	13	530	150	101.09	341.333	6.98864	1
3	Matrix	14	520	0	3.81	0	0	0
3	Matrix	14	520	10	3.81	0	0	0
3	Matrix	14	520	20	3.81	0	0	0
3	Matrix	14	520	30	3.81	0	0	0
3	Matrix	14	520	40	3.81	0	0	0
3	Matrix	14	520	50	3.81	0	0	0
3	Matrix	14	520	60	3.81	213.333	5.97521	1
3	Matrix	14	520	70	3.81	85.3333	4.40257	1
3	Matrix	14	520	80	3.81	0	0	0
3	Matrix	14	520	90	3.81	0	0	0
3	Matrix	14	520	100	3.81	0	0	0
3	Matrix	14	520	110	3.81	0	0	0
3	Matrix	14	520	120	3.81	0	0	0
3	Matrix	14	520	130	3.81	0	0	0
3	Matrix	14	520	140	3.81	0	0	0
3	Matrix	14	520	150	3.81	298.667	6.6844	1
3	Matrix	15	500	0	3.81	0	0	0
3	Matrix	15	500	10	3.81	42.6667	3.49432	1
3	Matrix	15	500	20	3.81	213.333	5.97521	1
3	Matrix	15	500	30	3.81	0	0	0
3	Matrix	15	500	40	3.81	42.6667	3.49432	1
3	Matrix	15	500	50	3.81	170.667	5.54689	1
3	Matrix	15	500	60	3.81	0	0	0
3	Matrix	15	500	70	3.81	85.3333	4.40257	1
3	Matrix	15	500	80	3.81	0	0	0
3	Matrix	15	500	90	3.81	298.667	6.6844	1
3	Matrix	15	500	100	3.81	0	0	0
3	Matrix	15	500	110	3.81	0	0	0
3	Matrix	15	500	120	3.81	0	0	0
3	Matrix	15	500	130	3.81	298.667	6.6844	1
3	Matrix	15	500	140	3.81	0	0	0
3	Matrix	15	500	150	3.81	0	0	0
3	Matrix	16	460	0	100.836	0	0	0
3	Matrix	16	460	10	100.836	128	5.03968	1
3	Matrix	16	460	20	100.836	0	0	0
3	Matrix	16	460	30	100.836	0	0	0
3	Matrix	16	460	40	100.836	0	0	0
3	Matrix	16	460	50	100.836	0	0	0
3	Matrix	16	460	60	100.836	0	0	0
3	Matrix	16	460	70	100.836	0	0	0
3	Matrix	16	460	80	100.836	0	0	0
3	Matrix	16	460	90	100.836	0	0	0
3	Matrix	16	460	100	100.836	0	0	0
3	Matrix	16	460	110	100.836	0	0	0
3	Matrix	16	460	120	100.836	0	0	0
3	Matrix	16	460	130	100.836	85.3333	4.40257	1
3	Matrix	16	460	140	100.836	0	0	0
3	Matrix	16	460	150	100.836	0	0	0
3	Matrix	17	470	0	1.016	128	5.03968	1
3	Matrix	17	470	10	1.016	298.667	6.6844	1
3	Matrix	17	470	20	1.016	170.667	5.54689	1
3	Matrix	17	470	30	1.016	128	5.03968	1
3	Matrix	17	470	40	1.016	85.3333	4.40257	1
3	Matrix	17	470	50	1.016	0	0	0
3	Matrix	17	470	60	1.016	597.333	8.42181	1
3	Matrix	17	470	70	1.016	512	8	1
3	Matrix	17	470	80	1.016	0	0	0
3	Matrix	17	470	90	1.016	85.3333	4.40257	1
3	Matrix	17	470	100	1.016	298.667	6.6844	1
3	Matrix	17	470	110	1.016	170.667	5.54689	1
3	Matrix	17	470	120	1.016	0	0	0
3	Matrix	17	470	130	1.016	341.333	6.98864	1
3	Matrix	17	470	140	1.016	0	0	0
3	Matrix	17	470	150	1.016	384	7.26848	1
3	Water	1	625	0	110.234	0	0	0
3	Water	1	625	10	110.234	0	0	0
3	Water	1	625	20	110.234	0	0	0
3	Water	1	625	30	110.234	0	0	0
3	Water	1	625	40	110.234	0	0	0
3	Water	1	625	50	110.234	0	0	0
3	Water	1	625	60	110.234	0	0	0
3	Water	1	625	70	110.234	0	0	0
3	Water	1	625	80	110.234	0	0	0
3	Water	1	625	90	110.234	0	0	0
3	Water	1	625	100	110.234	0	0	0
3	Water	1	625	110	110.234	0	0	0
3	Water	1	625	120	110.234	0	0	0
3	Water	1	625	130	110.234	0	0	0
3	Water	1	625	140	110.234	0	0	0
3	Water	1	625	150	110.234	0	0	0
3	Water	2	625	0	110.234	0	0	0
3	Water	2	625	10	110.234	213.333	5.97521	1
3	Water	2	625	20	110.234	0	0	0
3	Water	2	625	30	110.234	0	0	0
3	Water	2	625	40	110.234	0	0	0
3	Water	2	625	50	110.234	0	0	0
3	Water	2	625	60	110.234	0	0	0
3	Water	2	625	70	110.234	128	5.03968	1
3	Water	2	625	80	110.234	0	0	0
3	Water	2	625	90	110.234	0	0	0
3	Water	2	625	100	110.234	0	0	0
3	Water	2	625	110	110.234	0	0	0
3	Water	2	625	120	110.234	0	0	0
3	Water	2	625	130	110.234	64	4	1
3	Water	2	625	140	110.234	0	0	0
3	Water	2	625	150	110.234	0	0	0
3	Water	3	575	0	100.836	469.333	7.7713	1
3	Water	3	575	10	100.836	384	7.26848	1
3	Water	3	575	20	100.836	384	7.26848	1
3	Water	3	575	30	100.836	0	0	0
3	Water	3	575	40	100.836	0	0	0
3	Water	3	575	50	100.836	42.6667	3.49432	1
3	Water	3	575	60	100.836	0	0	0
3	Water	3	575	70	100.836	0	0	0
3	Water	3	575	80	100.836	0	0	0
3	Water	3	575	90	100.836	0	0	0
3	Water	3	575	100	100.836	128	5.03968	1
3	Water	3	575	110	100.836	128	5.03968	1
3	Water	3	575	120	100.836	128	5.03968	1
3	Water	3	575	130	100.836	85.3333	4.40257	1
3	Water	3	575	140	100.836	0	0	0
3	Water	3	575	150	100.836	170.667	5.54689	1
3	Water	4	600	0	3.81	298.667	6.6844	1
3	Water	4	600	10	3.81	106.667	4.74252	1
3	Water	4	600	20	3.81	0	0	0
3	Water	4	600	30	3.81	0	0	0
3	Water	4	600	40	3.81	0	0	0
3	Water	4	600	50	3.81	0	0	0
3	Water	4	600	60	3.81	85.3333	4.40257	1
3	Water	4	600	70	3.81	0	0	0
3	Water	4	600	80	3.81	85.3333	4.40257	1
3	Water	4	600	90	3.81	0	0	0
3	Water	4	600	100	3.81	0	0	0
3	Water	4	600	110	3.81	0	0	0
3	Water	4	600	120	3.81	170.667	5.54689	1
3	Water	4	600	130	3.81	170.667	5.54689	1
3	Water	4	600	140	3.81	0	0	0
3	Water	4	600	150	3.81	213.333	5.97521	1
3	Water	5	575	0	101.09	0	0	0
3	Water	5	575	10	101.09	0	0	0
3	Water	5	575	20	101.09	0	0	0
3	Water	5	575	30	101.09	0	0	0
3	Water	5	575	40	101.09	0	0	0
3	Water	5	575	50	101.09	0	0	0
3	Water	5	575	60	101.09	0	0	0
3	Water	5	575	70	101.09	0	0	0
3	Water	5	575	80	101.09	0	0	0
3	Water	5	575	90	101.09	0	0	0
3	Water	5	575	100	101.09	0	0	0
3	Water	5	575	110	101.09	0	0	0
3	Water	5	575	120	101.09	0	0	0
3	Water	5	575	130	101.09	0	0	0
3	Water	5	575	140	101.09	0	0	0
3	Water	5	575	150	101.09	0	0	0
3	Water	6	580	0	110.234	0	0	0
3	Water	6	580	10	110.234	0	0	0
3	Water	6	580	20	110.234	0	0	0
3	Water	6	580	30	110.234	0	0	0
3	Water	6	580	40	110.234	0	0	0
3	Water	6	580	50	110.234	128	5.03968	1
3	Water	6	580	60	110.234	0	0	0
3	Water	6	580	70	110.234	0	0	0
3	Water	6	580	80	110.234	0	0	0
3	Water	6	580	90	110.234	0	0	0
3	Water	6	580	100	110.234	213.333	5.97521	1
3	Water	6	580	110	110.234	0	0	0
3	Water	6	580	120	110.234	0	0	0
3	Water	6	580	130	110.234	0	0	0
3	Water	6	580	140	110.234	42.6667	3.49432	1
3	Water	6	580	150	110.234	0	0	0
3	Water	7	580	0	110.234	0	0	0
3	Water	7	580	10	110.234	0	0	0
3	Water	7	580	20	110.234	256	6.3496	1
3	Water	7	580	30	110.234	0	0	0
3	Water	7	580	40	110.234	0	0	0
3	Water	7	580	50	110.234	0	0	0
3	Water	7	580	60	110.234	0	0	0
3	Water	7	580	70	110.234	0	0	0
3	Water	7	580	80	110.234	0	0	0
3	Water	7	580	90	110.234	0	0	0
3	Water	7	580	100	110.234	0	0	0
3	Water	7	580	110	110.234	0	0	0
3	Water	7	580	120	110.234	0	0	0
3	Water	7	580	130	110.234	0	0	0
3	Water	7	580	140	110.234	0	0	0
3	Water	7	580	150	110.234	0	0	0
3	Water	8	570	0	3.81	0	0	0
3	Water	8	570	10	3.81	0	0	0
3	Water	8	570	20	3.81	0	0	0
3	Water	8	570	30	3.81	0	0	0
3	Water	8	570	40	3.81	0	0	0
3	Water	8	570	50	3.81	0	0	0
3	Water	8	570	60	3.81	0	0	0
3	Water	8	570	70	3.81	0	0	0
3	Water	8	570	80	3.81	0	0	0
3	Water	8	570	90	3.81	0	0	0
3	Water	8	570	100	3.81	0	0	0
3	Water	8	570	110	3.81	0	0	0
3	Water	8	570	120	3.81	0	0	0
3	Water	8	570	130	3.81	0	0	0
3	Water	8	570	140	3.81	0	0	0
3	Water	8	570	150	3.81	0	0	0
3	Water	9	555	0	11.43	0	0	0
3	Water	9	555	10	11.43	85.3333	4.40257	1
3	Water	9	555	20	11.43	0	0	0
3	Water	9	555	30	11.43	426.667	7.52829	1
3	Water	9	555	40	11.43	85.3333	4.40257	1
3	Water	9	555	50	11.43	42.6667	3.49432	1
3	Water	9	555	60	11.43	0	0	0
3	Water	9	555	70	11.43	256	6.3496	1
3	Water	9	555	80	11.43	213.333	5.97521	1
3	Water	9	555	90	11.43	341.333	6.98864	1
3	Water	9	555	100	11.43	0	0	0
3	Water	9	555	110	11.43	0	0	0
3	Water	9	555	120	11.43	0	0	0
3	Water	9	555	130	11.43	0	0	0
3	Water	9	555	140	11.43	85.3333	4.40257	1
3	Water	9	555	150	11.43	170.667	5.54689	1
3	Water	10	550	0	101.09	106.667	4.74252	1
3	Water	10	550	10	101.09	128	5.03968	1
3	Water	10	550	20	101.09	0	0	0
3	Water	10	550	30	101.09	85.3333	4.40257	1
3	Water	10	550	40	101.09	0	0	0
3	Water	10	550	50	101.09	0	0	0
3	Water	10	550	60	101.09	170.667	5.54689	1
3	Water	10	550	70	101.09	0	0	0
3	Water	10	550	80	101.09	0	0	0
3	Water	10	550	90	101.09	0	0	0
3	Water	10	550	100	101.09	0	0	0
3	Water	10	550	110	101.09	0	0	0
3	Water	10	550	120	101.09	0	0	0
3	Water	10	550	130	101.09	0	0	0
3	Water	10	550	140	101.09	0	0	0
3	Water	10	550	150	101.09	0	0	0
3	Water	11	550	0	101.09	725.333	8.98489	1
3	Water	11	550	10	101.09	768	9.15771	1
3	Water	11	550	20	101.09	170.667	5.54689	1
3	Water	11	550	30	101.09	0	0	0
3	Water	11	550	40	101.09	0	0	0
3	Water	11	550	50	101.09	213.333	5.97521	1
3	Water	11	550	60	101.09	0	0	0
3	Water	11	550	70	101.09	0	0	0
3	Water	11	550	80	101.09	0	0	0
3	Water	11	550	90	101.09	0	0	0
3	Water	11	550	100	101.09	341.333	6.98864	1
3	Water	11	550	110	101.09	0	0	0
3	Water	11	550	120	101.09	213.333	5.97521	1
3	Water	11	550	130	101.09	0	0	0
3	Water	11	550	140	101.09	85.3333	4.40257	1
3	Water	11	550	150	101.09	384	7.26848	1
3	Water	12	530	0	67.308	597.333	8.42181	1
3	Water	12	530	10	67.308	0	0	0
3	Water	12	530	20	67.308	128	5.03968	1
3	Water	12	530	30	67.308	725.333	8.98489	1
3	Water	12	530	40	67.308	85.3333	4.40257	1
3	Water	12	530	50	67.308	0	0	0
3	Water	12	530	60	67.308	0	0	0
3	Water	12	530	70	67.308	0	0	0
3	Water	12	530	80	67.308	0	0	0
3	Water	12	530	90	67.308	0	0	0
3	Water	12	530	100	67.308	0	0	0
3	Water	12	530	110	67.308	0	0	0
3	Water	12	530	120	67.308	682.667	8.80514	1
3	Water	12	530	130	67.308	10.6667	2.20128	1
3	Water	12	530	140	67.308	170.667	5.54689	1
3	Water	12	530	150	67.308	128	5.03968	1
3	Water	13	530	0	101.09	0	0	0
3	Water	13	530	10	101.09	0	0	0
3	Water	13	530	20	101.09	1749.33	12.0492	1
3	Water	13	530	30	101.09	469.333	7.7713	1
3	Water	13	530	40	101.09	234.667	6.16809	1
3	Water	13	530	50	101.09	0	0	0
3	Water	13	530	60	101.09	42.6667	3.49432	1
3	Water	13	530	70	101.09	128	5.03968	1
3	Water	13	530	80	101.09	0	0	0
3	Water	13	530	90	101.09	0	0	0
3	Water	13	530	100	101.09	170.667	5.54689	1
3	Water	13	530	110	101.09	0	0	0
3	Water	13	530	120	101.09	85.3333	4.40257	1
3	Water	13	530	130	101.09	0	0	0
3	Water	13	530	140	101.09	85.3333	4.40257	1
3	Water	13	530	150	101.09	170.667	5.54689	1
3	Water	14	520	0	3.81	341.333	6.98864	1
3	Water	14	520	10	3.81	853.333	9.48505	1
3	Water	14	520	20	3.81	810.667	9.32425	1
3	Water	14	520	30	3.81	1152	10.483	1
3	Water	14	520	40	3.81	341.333	6.98864	1
3	Water	14	520	50	3.81	0	0	0
3	Water	14	520	60	3.81	0	0	0
3	Water	14	520	70	3.81	170.667	5.54689	1
3	Water	14	520	80	3.81	85.3333	4.40257	1
3	Water	14	520	90	3.81	213.333	5.97521	1
3	Water	14	520	100	3.81	426.667	7.52829	1
3	Water	14	520	110	3.81	0	0	0
3	Water	14	520	120	3.81	0	0	0
3	Water	14	520	130	3.81	256	6.3496	1
3	Water	14	520	140	3.81	0	0	0
3	Water	14	520	150	3.81	938.667	9.79123	1
3	Water	15	500	0	3.81	256	6.3496	1
3	Water	15	500	10	3.81	298.667	6.6844	1
3	Water	15	500	20	3.81	896	9.64057	1
3	Water	15	500	30	3.81	170.667	5.54689	1
3	Water	15	500	40	3.81	170.667	5.54689	1
3	Water	15	500	50	3.81	85.3333	4.40257	1
3	Water	15	500	60	3.81	384	7.26848	1
3	Water	15	500	70	3.81	10.6667	2.20128	1
3	Water	15	500	80	3.81	0	0	0
3	Water	15	500	90	3.81	85.3333	4.40257	1
3	Water	15	500	100	3.81	21.3333	2.77345	1
3	Water	15	500	110	3.81	106.667	4.74252	1
3	Water	15	500	120	3.81	0	0	0
3	Water	15	500	130	3.81	128	5.03968	1
3	Water	15	500	140	3.81	21.3333	2.77345	1
3	Water	15	500	150	3.81	640	8.61774	1
3	Water	16	460	0	100.836	2090.67	12.7868	1
3	Water	16	460	10	100.836	0	0	0
3	Water	16	460	20	100.836	256	6.3496	1
3	Water	16	460	30	100.836	85.3333	4.40257	1
3	Water	16	460	40	100.836	0	0	0
3	Water	16	460	50	100.836	469.333	7.7713	1
3	Water	16	460	60	100.836	0	0	0
3	Water	16	460	70	100.836	0	0	0
3	Water	16	460	80	100.836	0	0	0
3	Water	16	460	90	100.836	42.6667	3.49432	1
3	Water	16	460	100	100.836	0	0	0
3	Water	16	460	110	100.836	0	0	0
3	Water	16	460	120	100.836	0	0	0
3	Water	16	460	130	100.836	85.3333	4.40257	1
3	Water	16	460	140	100.836	85.3333	4.40257	1
3	Water	16	460	150	100.836	170.667	5.54689	1
3	Water	17	470	0	1.016	597.333	8.42181	1
3	Water	17	470	10	1.016	1280	10.8577	1
3	Water	17	470	20	1.016	533.333	8.1096	1
3	Water	17	470	30	1.016	768	9.15771	1
3	Water	17	470	40	1.016	213.333	5.97521	1
3	Water	17	470	50	1.016	128	5.03968	1
3	Water	17	470	60	1.016	85.3333	4.40257	1
3	Water	17	470	70	1.016	42.6667	3.49432	1
3	Water	17	470	80	1.016	426.667	7.52829	1
3	Water	17	470	90	1.016	85.3333	4.40257	1
3	Water	17	470	100	1.016	256	6.3496	1
3	Water	17	470	110	1.016	170.667	5.54689	1
3	Water	17	470	120	1.016	128	5.03968	1
3	Water	17	470	130	1.016	170.667	5.54689	1
3	Water	17	470	140	1.016	0	0	0
3	Water	17	470	150	1.016	992	9.97326	1
4	Matrix	-2	750	0	27.4	0	0	0
4	Matrix	-2	750	10	27.4	0	0	0
4	Matrix	-2	750	20	27.4	0	0	0
4	Matrix	-2	750	30	27.4	0	0	0
4	Matrix	-2	750	40	27.4	0	0	0
4	Matrix	-2	750	50	27.4	0	0	0
4	Matrix	-2	750	60	27.4	0	0	0
4	Matrix	-2	750	70	27.4	0	0	0
4	Matrix	-2	750	80	27.4	0	0	0
4	Matrix	-2	750	90	27.4	0	0	0
4	Matrix	-2	750	100	27.4	0	0	0
4	Matrix	-2	750	110	27.4	0	0	0
4	Matrix	-2	750	120	27.4	0	0	0
4	Matrix	-2	750	130	27.4	0	0	0
4	Matrix	-2	750	140	27.4	0	0	0
4	Matrix	-2	750	150	27.4	0	0	0
4	Matrix	-1	725	0	27.4	0	0	0
4	Matrix	-1	725	10	27.4	0	0	0
4	Matrix	-1	725	20	27.4	0	0	0
4	Matrix	-1	725	30	27.4	0	0	0
4	Matrix	-1	725	40	27.4	0	0	0
4	Matrix	-1	725	50	27.4	0	0	0
4	Matrix	-1	725	60	27.4	0	0	0
4	Matrix	-1	725	70	27.4	0	0	0
4	Matrix	-1	725	80	27.4	0	0	0
4	Matrix	-1	725	90	27.4	0	0	0
4	Matrix	-1	725	100	27.4	170.667	5.54689	1
4	Matrix	-1	725	110	27.4	0	0	0
4	Matrix	-1	725	120	27.4	0	0	0
4	Matrix	-1	725	130	27.4	0	0	0
4	Matrix	-1	725	140	27.4	0	0	0
4	Matrix	-1	725	150	27.4	426.667	7.52829	1
4	Matrix	0	700	0	27.4	0	0	0
4	Matrix	0	700	10	27.4	0	0	0
4	Matrix	0	700	20	27.4	0	0	0
4	Matrix	0	700	30	27.4	0	0	0
4	Matrix	0	700	40	27.4	0	0	0
4	Matrix	0	700	50	27.4	0	0	0
4	Matrix	0	700	60	27.4	0	0	0
4	Matrix	0	700	70	27.4	0	0	0
4	Matrix	0	700	80	27.4	0	0	0
4	Matrix	0	700	90	27.4	0	0	0
4	Matrix	0	700	100	27.4	0	0	0
4	Matrix	0	700	110	27.4	0	0	0
4	Matrix	0	700	120	27.4	0	0	0
4	Matrix	0	700	130	27.4	0	0	0
4	Matrix	0	700	140	27.4	0	0	0
4	Matrix	0	700	150	27.4	42.6667	3.49432	1
4	Matrix	1	625	0	44.466	0	0	0
4	Matrix	1	625	10	44.466	0	0	0
4	Matrix	1	625	20	44.466	0	0	0
4	Matrix	1	625	30	44.466	0	0	0
4	Matrix	1	625	40	44.466	0	0	0
4	Matrix	1	625	50	44.466	0	0	0
4	Matrix	1	625	60	44.466	0	0	0
4	Matrix	1	625	70	44.466	0	0	0
4	Matrix	1	625	80	44.466	213.333	5.97521	1
4	Matrix	1	625	90	44.466	0	0	0
4	Matrix	1	625	100	44.466	0	0	0
4	Matrix	1	625	110	44.466	0	0	0
4	Matrix	1	625	120	44.466	0	0	0
4	Matrix	1	625	130	44.466	0	0	0
4	Matrix	1	625	140	44.466	0	0	0
4	Matrix	1	625	150	44.466	0	0	0
4	Matrix	2	625	0	47.008	170.667	5.54689	1
4	Matrix	2	625	10	47.008	0	0	0
4	Matrix	2	625	20	47.008	768	9.15771	1
4	Matrix	2	625	30	47.008	0	0	0
4	Matrix	2	625	40	47.008	128	5.03968	1
4	Matrix	2	625	50	47.008	0	0	0
4	Matrix	2	625	60	47.008	0	0	0
4	Matrix	2	625	70	47.008	298.667	6.6844	1
4	Matrix	2	625	80	47.008	85.3333	4.40257	1
4	Matrix	2	625	90	47.008	0	0	0
4	Matrix	2	625	100	47.008	170.667	5.54689	1
4	Matrix	2	625	110	47.008	0	0	0
4	Matrix	2	625	120	47.008	0	0	0
4	Matrix	2	625	130	47.008	0	0	0
4	Matrix	2	625	140	47.008	0	0	0
4	Matrix	2	625	150	47.008	0	0	0
4	Matrix	3	575	0	56.406	0	0	0
4	Matrix	3	575	10	56.406	170.667	5.54689	1
4	Matrix	3	575	20	56.406	0	0	0
4	Matrix	3	575	30	56.406	0	0	0
4	Matrix	3	575	40	56.406	0	0	0
4	Matrix	3	575	50	56.406	0	0	0
4	Matrix	3	575	60	56.406	0	0	0
4	Matrix	3	575	70	56.406	0	0	0
4	Matrix	3	575	80	56.406	0	0	0
4	Matrix	3	575	90	56.406	0	0	0
4	Matrix	3	575	100	56.406	0	0	0
4	Matrix	3	575	110	56.406	0	0	0
4	Matrix	3	575	120	56.406	0	0	0
4	Matrix	3	575	130	56.406	0	0	0
4	Matrix	3	575	140	56.406	0	0	0
4	Matrix	3	575	150	56.406	0	0	0
4	Matrix	4	600	0	12.194	128	5.03968	1
4	Matrix	4	600	10	12.194	0	0	0
4	Matrix	4	600	20	12.194	0	0	0
4	Matrix	4	600	30	12.194	0	0	0
4	Matrix	4	600	40	12.194	0	0	0
4	Matrix	4	600	50	12.194	0	0	0
4	Matrix	4	600	60	12.194	0	0	0
4	Matrix	4	600	70	12.194	0	0	0
4	Matrix	4	600	80	12.194	0	0	0
4	Matrix	4	600	90	12.194	0	0	0
4	Matrix	4	600	100	12.194	0	0	0
4	Matrix	4	600	110	12.194	0	0	0
4	Matrix	4	600	120	12.194	0	0	0
4	Matrix	4	600	130	12.194	0	0	0
4	Matrix	4	600	140	12.194	0	0	0
4	Matrix	4	600	150	12.194	0	0	0
4	Matrix	5	575	0	44.466	0	0	0
4	Matrix	5	575	10	44.466	0	0	0
4	Matrix	5	575	20	44.466	0	0	0
4	Matrix	5	575	30	44.466	0	0	0
4	Matrix	5	575	40	44.466	0	0	0
4	Matrix	5	575	50	44.466	0	0	0
4	Matrix	5	575	60	44.466	0	0	0
4	Matrix	5	575	70	44.466	0	0	0
4	Matrix	5	575	80	44.466	0	0	0
4	Matrix	5	575	90	44.466	0	0	0
4	Matrix	5	575	100	44.466	0	0	0
4	Matrix	5	575	110	44.466	0	0	0
4	Matrix	5	575	120	44.466	0	0	0
4	Matrix	5	575	130	44.466	0	0	0
4	Matrix	5	575	140	44.466	0	0	0
4	Matrix	5	575	150	44.466	0	0	0
4	Matrix	6	580	0	44.466	0	0	0
4	Matrix	6	580	10	44.466	0	0	0
4	Matrix	6	580	20	44.466	0	0	0
4	Matrix	6	580	30	44.466	0	0	0
4	Matrix	6	580	40	44.466	0	0	0
4	Matrix	6	580	50	44.466	0	0	0
4	Matrix	6	580	60	44.466	0	0	0
4	Matrix	6	580	70	44.466	0	0	0
4	Matrix	6	580	80	44.466	128	5.03968	1
4	Matrix	6	580	90	44.466	0	0	0
4	Matrix	6	580	100	44.466	0	0	0
4	Matrix	6	580	110	44.466	0	0	0
4	Matrix	6	580	120	44.466	0	0	0
4	Matrix	6	580	130	44.466	128	5.03968	1
4	Matrix	6	580	140	44.466	0	0	0
4	Matrix	6	580	150	44.466	0	0	0
4	Matrix	7	580	0	11.94	0	0	0
4	Matrix	7	580	10	11.94	0	0	0
4	Matrix	7	580	20	11.94	0	0	0
4	Matrix	7	580	30	11.94	0	0	0
4	Matrix	7	580	40	11.94	128	5.03968	1
4	Matrix	7	580	50	11.94	0	0	0
4	Matrix	7	580	60	11.94	0	0	0
4	Matrix	7	580	70	11.94	170.667	5.54689	1
4	Matrix	7	580	80	11.94	0	0	0
4	Matrix	7	580	90	11.94	213.333	5.97521	1
4	Matrix	7	580	100	11.94	0	0	0
4	Matrix	7	580	110	11.94	0	0	0
4	Matrix	7	580	120	11.94	0	0	0
4	Matrix	7	580	130	11.94	0	0	0
4	Matrix	7	580	140	11.94	213.333	5.97521	1
4	Matrix	7	580	150	11.94	0	0	0
4	Matrix	8	570	0	44.466	0	0	0
4	Matrix	8	570	10	44.466	0	0	0
4	Matrix	8	570	20	44.466	0	0	0
4	Matrix	8	570	30	44.466	0	0	0
4	Matrix	8	570	40	44.466	0	0	0
4	Matrix	8	570	50	44.466	0	0	0
4	Matrix	8	570	60	44.466	0	0	0
4	Matrix	8	570	70	44.466	0	0	0
4	Matrix	8	570	80	44.466	0	0	0
4	Matrix	8	570	90	44.466	0	0	0
4	Matrix	8	570	100	44.466	0	0	0
4	Matrix	8	570	110	44.466	0	0	0
4	Matrix	8	570	120	44.466	0	0	0
4	Matrix	8	570	130	44.466	0	0	0
4	Matrix	8	570	140	44.466	0	0	0
4	Matrix	8	570	150	44.466	0	0	0
4	Matrix	9	555	0	27.194	0	0	0
4	Matrix	9	555	10	27.194	0	0	0
4	Matrix	9	555	20	27.194	0	0	0
4	Matrix	9	555	30	27.194	0	0	0
4	Matrix	9	555	40	27.194	0	0	0
4	Matrix	9	555	50	27.194	85.3333	4.40257	1
4	Matrix	9	555	60	27.194	0	0	0
4	Matrix	9	555	70	27.194	0	0	0
4	Matrix	9	555	80	27.194	128	5.03968	1
4	Matrix	9	555	90	27.194	213.333	5.97521	1
4	Matrix	9	555	100	27.194	0	0	0
4	Matrix	9	555	110	27.194	0	0	0
4	Matrix	9	555	120	27.194	0	0	0
4	Matrix	9	555	130	27.194	0	0	0
4	Matrix	9	555	140	27.194	0	0	0
4	Matrix	9	555	150	27.194	0	0	0
4	Matrix	10	550	0	48.532	85.3333	4.40257	1
4	Matrix	10	550	10	48.532	0	0	0
4	Matrix	10	550	20	48.532	0	0	0
4	Matrix	10	550	30	48.532	0	0	0
4	Matrix	10	550	40	48.532	0	0	0
4	Matrix	10	550	50	48.532	0	0	0
4	Matrix	10	550	60	48.532	0	0	0
4	Matrix	10	550	70	48.532	0	0	0
4	Matrix	10	550	80	48.532	0	0	0
4	Matrix	10	550	90	48.532	0	0	0
4	Matrix	10	550	100	48.532	0	0	0
4	Matrix	10	550	110	48.532	341.333	6.98864	1
4	Matrix	10	550	120	48.532	0	0	0
4	Matrix	10	550	130	48.532	0	0	0
4	Matrix	10	550	140	48.532	0	0	0
4	Matrix	10	550	150	48.532	0	0	0
4	Matrix	11	550	0	44.466	0	0	0
4	Matrix	11	550	10	44.466	0	0	0
4	Matrix	11	550	20	44.466	426.667	7.52829	1
4	Matrix	11	550	30	44.466	0	0	0
4	Matrix	11	550	40	44.466	170.667	5.54689	1
4	Matrix	11	550	50	44.466	0	0	0
4	Matrix	11	550	60	44.466	0	0	0
4	Matrix	11	550	70	44.466	384	7.26848	1
4	Matrix	11	550	80	44.466	0	0	0
4	Matrix	11	550	90	44.466	0	0	0
4	Matrix	11	550	100	44.466	0	0	0
4	Matrix	11	550	110	44.466	0	0	0
4	Matrix	11	550	120	44.466	21.3333	2.77345	1
4	Matrix	11	550	130	44.466	0	0	0
4	Matrix	11	550	140	44.466	0	0	0
4	Matrix	11	550	150	44.466	0	0	0
4	Matrix	12	530	0	36.338	0	0	0
4	Matrix	12	530	10	36.338	0	0	0
4	Matrix	12	530	20	36.338	85.3333	4.40257	1
4	Matrix	12	530	30	36.338	85.3333	4.40257	1
4	Matrix	12	530	40	36.338	128	5.03968	1
4	Matrix	12	530	50	36.338	0	0	0
4	Matrix	12	530	60	36.338	0	0	0
4	Matrix	12	530	70	36.338	0	0	0
4	Matrix	12	530	80	36.338	0	0	0
4	Matrix	12	530	90	36.338	298.667	6.6844	1
4	Matrix	12	530	100	36.338	0	0	0
4	Matrix	12	530	110	36.338	85.3333	4.40257	1
4	Matrix	12	530	120	36.338	128	5.03968	1
4	Matrix	12	530	130	36.338	213.333	5.97521	1
4	Matrix	12	530	140	36.338	0	0	0
4	Matrix	12	530	150	36.338	0	0	0
4	Matrix	13	530	0	12.194	85.3333	4.40257	1
4	Matrix	13	530	10	12.194	298.667	6.6844	1
4	Matrix	13	530	20	12.194	896	9.64057	1
4	Matrix	13	530	30	12.194	1280	10.8577	1
4	Matrix	13	530	40	12.194	0	0	0
4	Matrix	13	530	50	12.194	298.667	6.6844	1
4	Matrix	13	530	60	12.194	0	0	0
4	Matrix	13	530	70	12.194	85.3333	4.40257	1
4	Matrix	13	530	80	12.194	0	0	0
4	Matrix	13	530	90	12.194	256	6.3496	1
4	Matrix	13	530	100	12.194	0	0	0
4	Matrix	13	530	110	12.194	0	0	0
4	Matrix	13	530	120	12.194	128	5.03968	1
4	Matrix	13	530	130	12.194	0	0	0
4	Matrix	13	530	140	12.194	170.667	5.54689	1
4	Matrix	13	530	150	12.194	0	0	0
4	Matrix	14	520	0	44.466	0	0	0
4	Matrix	14	520	10	44.466	0	0	0
4	Matrix	14	520	20	44.466	0	0	0
4	Matrix	14	520	30	44.466	0	0	0
4	Matrix	14	520	40	44.466	0	0	0
4	Matrix	14	520	50	44.466	0	0	0
4	Matrix	14	520	60	44.466	0	0	0
4	Matrix	14	520	70	44.466	0	0	0
4	Matrix	14	520	80	44.466	0	0	0
4	Matrix	14	520	90	44.466	0	0	0
4	Matrix	14	520	100	44.466	0	0	0
4	Matrix	14	520	110	44.466	0	0	0
4	Matrix	14	520	120	44.466	0	0	0
4	Matrix	14	520	130	44.466	0	0	0
4	Matrix	14	520	140	44.466	0	0	0
4	Matrix	14	520	150	44.466	0	0	0
4	Matrix	15	500	0	29.226	0	0	0
4	Matrix	15	500	10	29.226	0	0	0
4	Matrix	15	500	20	29.226	0	0	0
4	Matrix	15	500	30	29.226	170.667	5.54689	1
4	Matrix	15	500	40	29.226	0	0	0
4	Matrix	15	500	50	29.226	128	5.03968	1
4	Matrix	15	500	60	29.226	170.667	5.54689	1
4	Matrix	15	500	70	29.226	0	0	0
4	Matrix	15	500	80	29.226	0	0	0
4	Matrix	15	500	90	29.226	0	0	0
4	Matrix	15	500	100	29.226	0	0	0
4	Matrix	15	500	110	29.226	682.667	8.80514	1
4	Matrix	15	500	120	29.226	0	0	0
4	Matrix	15	500	130	29.226	128	5.03968	1
4	Matrix	15	500	140	29.226	170.667	5.54689	1
4	Matrix	15	500	150	29.226	0	0	0
4	Matrix	16	460	0	44.466	0	0	0
4	Matrix	16	460	10	44.466	0	0	0
4	Matrix	16	460	20	44.466	256	6.3496	1
4	Matrix	16	460	30	44.466	0	0	0
4	Matrix	16	460	40	44.466	0	0	0
4	Matrix	16	460	50	44.466	0	0	0
4	Matrix	16	460	60	44.466	0	0	0
4	Matrix	16	460	70	44.466	512	8	1
4	Matrix	16	460	80	44.466	0	0	0
4	Matrix	16	460	90	44.466	0	0	0
4	Matrix	16	460	100	44.466	0	0	0
4	Matrix	16	460	110	44.466	0	0	0
4	Matrix	16	460	120	44.466	0	0	0
4	Matrix	16	460	130	44.466	85.3333	4.40257	1
4	Matrix	16	460	140	44.466	0	0	0
4	Matrix	16	460	150	44.466	0	0	0
4	Matrix	17	470	0	56.406	42.6667	3.49432	1
4	Matrix	17	470	10	56.406	0	0	0
4	Matrix	17	470	20	56.406	0	0	0
4	Matrix	17	470	30	56.406	0	0	0
4	Matrix	17	470	40	56.406	85.3333	4.40257	1
4	Matrix	17	470	50	56.406	0	0	0
4	Matrix	17	470	60	56.406	0	0	0
4	Matrix	17	470	70	56.406	0	0	0
4	Matrix	17	470	80	56.406	469.333	7.7713	1
4	Matrix	17	470	90	56.406	298.667	6.6844	1
4	Matrix	17	470	100	56.406	0	0	0
4	Matrix	17	470	110	56.406	0	0	0
4	Matrix	17	470	120	56.406	298.667	6.6844	1
4	Matrix	17	470	130	56.406	0	0	0
4	Matrix	17	470	140	56.406	938.667	9.79123	1
4	Matrix	17	470	150	56.406	512	8	1
4	Water	-2	750	0	27.4	0	0	0
4	Water	-2	750	10	27.4	0	0	0
4	Water	-2	750	20	27.4	0	0	0
4	Water	-2	750	30	27.4	0	0	0
4	Water	-2	750	40	27.4	0	0	0
4	Water	-2	750	50	27.4	0	0	0
4	Water	-2	750	60	27.4	0	0	0
4	Water	-2	750	70	27.4	0	0	0
4	Water	-2	750	80	27.4	0	0	0
4	Water	-2	750	90	27.4	0	0	0
4	Water	-2	750	100	27.4	0	0	0
4	Water	-2	750	110	27.4	0	0	0
4	Water	-2	750	120	27.4	0	0	0
4	Water	-2	750	130	27.4	0	0	0
4	Water	-2	750	140	27.4	0	0	0
4	Water	-2	750	150	27.4	0	0	0
4	Water	-1	725	0	27.4	0	0	0
4	Water	-1	725	10	27.4	0	0	0
4	Water	-1	725	20	27.4	0	0	0
4	Water	-1	725	30	27.4	0	0	0
4	Water	-1	725	40	27.4	0	0	0
4	Water	-1	725	50	27.4	0	0	0
4	Water	-1	725	60	27.4	0	0	0
4	Water	-1	725	70	27.4	0	0	0
4	Water	-1	725	80	27.4	0	0	0
4	Water	-1	725	90	27.4	0	0	0
4	Water	-1	725	100	27.4	0	0	0
4	Water	-1	725	110	27.4	0	0	0
4	Water	-1	725	120	27.4	0	0	0
4	Water	-1	725	130	27.4	0	0	0
4	Water	-1	725	140	27.4	0	0	0
4	Water	-1	725	150	27.4	0	0	0
4	Water	0	700	0	27.4	0	0	0
4	Water	0	700	10	27.4	170.667	5.54689	1
4	Water	0	700	20	27.4	0	0	0
4	Water	0	700	30	27.4	0	0	0
4	Water	0	700	40	27.4	0	0	0
4	Water	0	700	50	27.4	85.3333	4.40257	1
4	Water	0	700	60	27.4	0	0	0
4	Water	0	700	70	27.4	0	0	0
4	Water	0	700	80	27.4	0	0	0
4	Water	0	700	90	27.4	0	0	0
4	Water	0	700	100	27.4	0	0	0
4	Water	0	700	110	27.4	0	0	0
4	Water	0	700	120	27.4	0	0	0
4	Water	0	700	130	27.4	85.3333	4.40257	1
4	Water	0	700	140	27.4	0	0	0
[truncated: 817 more rows]

## Sheet: Cow
Period	Treatment	Site	MAP	Distance	Rain30	Dung	Dung_cube_root	Binary
1	Matrix	3	575	0	0.508	0	0	0
1	Matrix	3	575	10	0.508	0	0	0
1	Matrix	3	575	20	0.508	0	0	0
1	Matrix	3	575	30	0.508	0	0	0
1	Matrix	3	575	40	0.508	0	0	0
1	Matrix	3	575	50	0.508	0	0	0
1	Matrix	3	575	60	0.508	0	0	0
1	Matrix	3	575	70	0.508	0	0	0
1	Matrix	3	575	80	0.508	0	0	0
1	Matrix	3	575	90	0.508	0	0	0
1	Matrix	3	575	100	0.508	0	0	0
1	Matrix	3	575	110	0.508	0	0	0
1	Matrix	3	575	120	0.508	0	0	0
1	Matrix	3	575	130	0.508	0	0	0
1	Matrix	3	575	140	0.508	0	0	0
1	Matrix	3	575	150	0.508	0	0	0
1	Matrix	4	600	0	0.508	0	0	0
1	Matrix	4	600	10	0.508	0	0	0
1	Matrix	4	600	20	0.508	0	0	0
1	Matrix	4	600	30	0.508	0	0	0
1	Matrix	4	600	40	0.508	0	0	0
1	Matrix	4	600	50	0.508	0	0	0
1	Matrix	4	600	60	0.508	0	0	0
1	Matrix	4	600	70	0.508	0	0	0
1	Matrix	4	600	80	0.508	0	0	0
1	Matrix	4	600	90	0.508	0	0	0
1	Matrix	4	600	100	0.508	42.6667	3.49432	1
1	Matrix	4	600	110	0.508	0	0	0
1	Matrix	4	600	120	0.508	0	0	0
1	Matrix	4	600	130	0.508	0	0	0
1	Matrix	4	600	140	0.508	0	0	0
1	Matrix	4	600	150	0.508	0	0	0
1	Matrix	6	580	0	20.32	0	0	0
1	Matrix	6	580	10	20.32	0	0	0
1	Matrix	6	580	20	20.32	0	0	0
1	Matrix	6	580	30	20.32	0	0	0
1	Matrix	6	580	40	20.32	0	0	0
1	Matrix	6	580	50	20.32	0	0	0
1	Matrix	6	580	60	20.32	0	0	0
1	Matrix	6	580	70	20.32	0	0	0
1	Matrix	6	580	80	20.32	0	0	0
1	Matrix	6	580	90	20.32	0	0	0
1	Matrix	6	580	100	20.32	0	0	0
1	Matrix	6	580	110	20.32	0	0	0
1	Matrix	6	580	120	20.32	0	0	0
1	Matrix	6	580	130	20.32	0	0	0
1	Matrix	6	580	140	20.32	0	0	0
1	Matrix	6	580	150	20.32	0	0	0
1	Matrix	7	580	0	6.35	0	0	0
1	Matrix	7	580	10	6.35	0	0	0
1	Matrix	7	580	20	6.35	0	0	0
1	Matrix	7	580	30	6.35	0	0	0
1	Matrix	7	580	40	6.35	0	0	0
1	Matrix	7	580	50	6.35	0	0	0
1	Matrix	7	580	60	6.35	0	0	0
1	Matrix	7	580	70	6.35	0	0	0
1	Matrix	7	580	80	6.35	0	0	0
1	Matrix	7	580	90	6.35	0	0	0
1	Matrix	7	580	100	6.35	0	0	0
1	Matrix	7	580	110	6.35	0	0	0
1	Matrix	7	580	120	6.35	0	0	0
1	Matrix	7	580	130	6.35	0	0	0
1	Matrix	7	580	140	6.35	0	0	0
1	Matrix	7	580	150	6.35	0	0	0
1	Matrix	8	570	0	20.32	0	0	0
1	Matrix	8	570	10	20.32	0	0	0
1	Matrix	8	570	20	20.32	0	0	0
1	Matrix	8	570	30	20.32	0	0	0
1	Matrix	8	570	40	20.32	0	0	0
1	Matrix	8	570	50	20.32	0	0	0
1	Matrix	8	570	60	20.32	0	0	0
1	Matrix	8	570	70	20.32	0	0	0
1	Matrix	8	570	80	20.32	0	0	0
1	Matrix	8	570	90	20.32	0	0	0
1	Matrix	8	570	100	20.32	0	0	0
1	Matrix	8	570	110	20.32	0	0	0
1	Matrix	8	570	120	20.32	0	0	0
1	Matrix	8	570	130	20.32	0	0	0
1	Matrix	8	570	140	20.32	0	0	0
1	Matrix	8	570	150	20.32	0	0	0
1	Matrix	9	555	0	20.32	0	0	0
1	Matrix	9	555	10	20.32	0	0	0
1	Matrix	9	555	20	20.32	0	0	0
1	Matrix	9	555	30	20.32	0	0	0
1	Matrix	9	555	40	20.32	0	0	0
1	Matrix	9	555	50	20.32	0	0	0
1	Matrix	9	555	60	20.32	42.6667	3.49432	1
1	Matrix	9	555	70	20.32	0	0	0
1	Matrix	9	555	80	20.32	0	0	0
1	Matrix	9	555	90	20.32	0	0	0
1	Matrix	9	555	100	20.32	10.6667	2.20128	1
1	Matrix	9	555	110	20.32	0	0	0
1	Matrix	9	555	120	20.32	0	0	0
1	Matrix	9	555	130	20.32	0	0	0
1	Matrix	9	555	140	20.32	0	0	0
1	Matrix	9	555	150	20.32	0	0	0
1	Matrix	10	550	0	18.292	0	0	0
1	Matrix	10	550	10	18.292	0	0	0
1	Matrix	10	550	20	18.292	0	0	0
1	Matrix	10	550	30	18.292	0	0	0
1	Matrix	10	550	40	18.292	0	0	0
1	Matrix	10	550	50	18.292	0	0	0
1	Matrix	10	550	60	18.292	0	0	0
1	Matrix	10	550	70	18.292	0	0	0
1	Matrix	10	550	80	18.292	0	0	0
1	Matrix	10	550	90	18.292	0	0	0
1	Matrix	10	550	100	18.292	0	0	0
1	Matrix	10	550	110	18.292	0	0	0
1	Matrix	10	550	120	18.292	0	0	0
1	Matrix	10	550	130	18.292	0	0	0
1	Matrix	10	550	140	18.292	0	0	0
1	Matrix	10	550	150	18.292	0	0	0
1	Matrix	11	550	0	0.508	0	0	0
1	Matrix	11	550	10	0.508	0	0	0
1	Matrix	11	550	20	0.508	0	0	0
1	Matrix	11	550	30	0.508	0	0	0
1	Matrix	11	550	40	0.508	0	0	0
1	Matrix	11	550	50	0.508	0	0	0
1	Matrix	11	550	60	0.508	0	0	0
1	Matrix	11	550	70	0.508	0	0	0
1	Matrix	11	550	80	0.508	0	0	0
1	Matrix	11	550	90	0.508	0	0	0
1	Matrix	11	550	100	0.508	0	0	0
1	Matrix	11	550	110	0.508	0	0	0
1	Matrix	11	550	120	0.508	0	0	0
1	Matrix	11	550	130	0.508	0	0	0
1	Matrix	11	550	140	0.508	0	0	0
1	Matrix	11	550	150	0.508	0	0	0
1	Matrix	12	530	0	12.45	0	0	0
1	Matrix	12	530	10	12.45	0	0	0
1	Matrix	12	530	20	12.45	0	0	0
1	Matrix	12	530	30	12.45	0	0	0
1	Matrix	12	530	40	12.45	0	0	0
1	Matrix	12	530	50	12.45	0	0	0
1	Matrix	12	530	60	12.45	0	0	0
1	Matrix	12	530	70	12.45	0	0	0
1	Matrix	12	530	80	12.45	0	0	0
1	Matrix	12	530	90	12.45	0	0	0
1	Matrix	12	530	100	12.45	0	0	0
1	Matrix	12	530	110	12.45	0	0	0
1	Matrix	12	530	120	12.45	0	0	0
1	Matrix	12	530	130	12.45	0	0	0
1	Matrix	12	530	140	12.45	0	0	0
1	Matrix	12	530	150	12.45	0	0	0
1	Matrix	13	530	0	20.32	0	0	0
1	Matrix	13	530	10	20.32	0	0	0
1	Matrix	13	530	20	20.32	0	0	0
1	Matrix	13	530	30	20.32	0	0	0
1	Matrix	13	530	40	20.32	0	0	0
1	Matrix	13	530	50	20.32	0	0	0
1	Matrix	13	530	60	20.32	0	0	0
1	Matrix	13	530	70	20.32	0	0	0
1	Matrix	13	530	80	20.32	0	0	0
1	Matrix	13	530	90	20.32	0	0	0
1	Matrix	13	530	100	20.32	0	0	0
1	Matrix	13	530	110	20.32	0	0	0
1	Matrix	13	530	120	20.32	0	0	0
1	Matrix	13	530	130	20.32	0	0	0
1	Matrix	13	530	140	20.32	0	0	0
1	Matrix	13	530	150	20.32	0	0	0
1	Matrix	14	520	0	20.32	0	0	0
1	Matrix	14	520	10	20.32	0	0	0
1	Matrix	14	520	20	20.32	0	0	0
1	Matrix	14	520	30	20.32	0	0	0
1	Matrix	14	520	40	20.32	0	0	0
1	Matrix	14	520	50	20.32	0	0	0
1	Matrix	14	520	60	20.32	0	0	0
1	Matrix	14	520	70	20.32	0	0	0
1	Matrix	14	520	80	20.32	0	0	0
1	Matrix	14	520	90	20.32	0	0	0
1	Matrix	14	520	100	20.32	0	0	0
1	Matrix	14	520	110	20.32	0	0	0
1	Matrix	14	520	120	20.32	0	0	0
1	Matrix	14	520	130	20.32	0	0	0
1	Matrix	14	520	140	20.32	0	0	0
1	Matrix	14	520	150	20.32	0	0	0
1	Matrix	15	500	0	0.508	0	0	0
1	Matrix	15	500	10	0.508	0	0	0
1	Matrix	15	500	20	0.508	0	0	0
1	Matrix	15	500	30	0.508	0	0	0
1	Matrix	15	500	40	0.508	0	0	0
1	Matrix	15	500	50	0.508	0	0	0
1	Matrix	15	500	60	0.508	0	0	0
1	Matrix	15	500	70	0.508	0	0	0
1	Matrix	15	500	80	0.508	0	0	0
1	Matrix	15	500	90	0.508	0	0	0
1	Matrix	15	500	100	0.508	0	0	0
1	Matrix	15	500	110	0.508	0	0	0
1	Matrix	15	500	120	0.508	0	0	0
1	Matrix	15	500	130	0.508	0	0	0
1	Matrix	15	500	140	0.508	0	0	0
1	Matrix	15	500	150	0.508	0	0	0
1	Matrix	16	460	0	12.45	0	0	0
1	Matrix	16	460	10	12.45	0	0	0
1	Matrix	16	460	20	12.45	0	0	0
1	Matrix	16	460	30	12.45	0	0	0
1	Matrix	16	460	40	12.45	0	0	0
1	Matrix	16	460	50	12.45	0	0	0
1	Matrix	16	460	60	12.45	0	0	0
1	Matrix	16	460	70	12.45	0	0	0
1	Matrix	16	460	80	12.45	0	0	0
1	Matrix	16	460	90	12.45	0	0	0
1	Matrix	16	460	100	12.45	0	0	0
1	Matrix	16	460	110	12.45	0	0	0
1	Matrix	16	460	120	12.45	0	0	0
1	Matrix	16	460	130	12.45	0	0	0
1	Matrix	16	460	140	12.45	0	0	0
1	Matrix	16	460	150	12.45	0	0	0
1	Matrix	17	470	0	19.812	0	0	0
1	Matrix	17	470	10	19.812	0	0	0
1	Matrix	17	470	20	19.812	0	0	0
1	Matrix	17	470	30	19.812	0	0	0
1	Matrix	17	470	40	19.812	0	0	0
1	Matrix	17	470	50	19.812	0	0	0
1	Matrix	17	470	60	19.812	26.6667	2.9876	1
1	Matrix	17	470	70	19.812	0	0	0
1	Matrix	17	470	80	19.812	0	0	0
1	Matrix	17	470	90	19.812	0	0	0
1	Matrix	17	470	100	19.812	0	0	0
1	Matrix	17	470	110	19.812	2.13333	1.28732	1
1	Matrix	17	470	120	19.812	85.3333	4.40257	1
1	Matrix	17	470	130	19.812	0	0	0
1	Matrix	17	470	140	19.812	0	0	0
1	Matrix	17	470	150	19.812	0	0	0
1	Water	3	575	0	0.508	0	0	0
1	Water	3	575	10	0.508	5.33333	1.74716	1
1	Water	3	575	20	0.508	0	0	0
1	Water	3	575	30	0.508	0	0	0
1	Water	3	575	40	0.508	0	0	0
1	Water	3	575	50	0.508	0	0	0
1	Water	3	575	60	0.508	0	0	0
1	Water	3	575	70	0.508	0	0	0
1	Water	3	575	80	0.508	0	0	0
1	Water	3	575	90	0.508	0	0	0
1	Water	3	575	100	0.508	0	0	0
1	Water	3	575	110	0.508	0	0	0
1	Water	3	575	120	0.508	0	0	0
1	Water	3	575	130	0.508	0	0	0
1	Water	3	575	140	0.508	0	0	0
1	Water	3	575	150	0.508	0	0	0
1	Water	4	600	0	0.508	0	0	0
1	Water	4	600	10	0.508	64	4	1
1	Water	4	600	20	0.508	21.3333	2.77345	1
1	Water	4	600	30	0.508	0	0	0
1	Water	4	600	40	0.508	0	0	0
1	Water	4	600	50	0.508	64	4	1
1	Water	4	600	60	0.508	64	4	1
1	Water	4	600	70	0.508	0	0	0
1	Water	4	600	80	0.508	0	0	0
1	Water	4	600	90	0.508	42.6667	3.49432	1
1	Water	4	600	100	0.508	0	0	0
1	Water	4	600	110	0.508	0	0	0
1	Water	4	600	120	0.508	0	0	0
1	Water	4	600	130	0.508	0	0	0
1	Water	4	600	140	0.508	0	0	0
1	Water	4	600	150	0.508	0	0	0
1	Water	6	580	0	20.32	0	0	0
1	Water	6	580	10	20.32	0	0	0
1	Water	6	580	20	20.32	0	0	0
1	Water	6	580	30	20.32	0	0	0
1	Water	6	580	40	20.32	0	0	0
1	Water	6	580	50	20.32	32	3.1748	1
1	Water	6	580	60	20.32	0	0	0
1	Water	6	580	70	20.32	0	0	0
1	Water	6	580	80	20.32	0	0	0
1	Water	6	580	90	20.32	0	0	0
1	Water	6	580	100	20.32	0	0	0
1	Water	6	580	110	20.32	0	0	0
1	Water	6	580	120	20.32	0	0	0
1	Water	6	580	130	20.32	0	0	0
1	Water	6	580	140	20.32	0	0	0
1	Water	6	580	150	20.32	0	0	0
1	Water	7	580	0	6.35	0	0	0
1	Water	7	580	10	6.35	0	0	0
1	Water	7	580	20	6.35	0	0	0
1	Water	7	580	30	6.35	0	0	0
1	Water	7	580	40	6.35	0	0	0
1	Water	7	580	50	6.35	0	0	0
1	Water	7	580	60	6.35	0	0	0
1	Water	7	580	70	6.35	0	0	0
1	Water	7	580	80	6.35	0	0	0
1	Water	7	580	90	6.35	0	0	0
1	Water	7	580	100	6.35	0	0	0
1	Water	7	580	110	6.35	0	0	0
1	Water	7	580	120	6.35	0	0	0
1	Water	7	580	130	6.35	0	0	0
1	Water	7	580	140	6.35	0	0	0
1	Water	7	580	150	6.35	0	0	0
1	Water	8	570	0	20.32	0	0	0
1	Water	8	570	10	20.32	5.33333	1.74716	1
1	Water	8	570	20	20.32	0	0	0
1	Water	8	570	30	20.32	0	0	0
1	Water	8	570	40	20.32	0	0	0
1	Water	8	570	50	20.32	21.3333	2.77345	1
1	Water	8	570	60	20.32	0	0	0
1	Water	8	570	70	20.32	0	0	0
1	Water	8	570	80	20.32	0	0	0
1	Water	8	570	90	20.32	0	0	0
1	Water	8	570	100	20.32	0	0	0
1	Water	8	570	110	20.32	0	0	0
1	Water	8	570	120	20.32	0	0	0
1	Water	8	570	130	20.32	0	0	0
1	Water	8	570	140	20.32	0	0	0
1	Water	8	570	150	20.32	0	0	0
1	Water	9	555	0	20.32	0	0	0
1	Water	9	555	10	20.32	42.6667	3.49432	1
1	Water	9	555	20	20.32	0	0	0
1	Water	9	555	30	20.32	0	0	0
1	Water	9	555	40	20.32	21.3333	2.77345	1
1	Water	9	555	50	20.32	0	0	0
1	Water	9	555	60	20.32	0	0	0
1	Water	9	555	70	20.32	0	0	0
1	Water	9	555	80	20.32	0	0	0
1	Water	9	555	90	20.32	0	0	0
1	Water	9	555	100	20.32	0	0	0
1	Water	9	555	110	20.32	0	0	0
1	Water	9	555	120	20.32	0	0	0
1	Water	9	555	130	20.32	0	0	0
1	Water	9	555	140	20.32	0	0	0
1	Water	9	555	150	20.32	0	0	0
1	Water	10	550	0	18.292	0	0	0
1	Water	10	550	10	18.292	0	0	0
1	Water	10	550	20	18.292	0	0	0
1	Water	10	550	30	18.292	0	0	0
1	Water	10	550	40	18.292	0	0	0
1	Water	10	550	50	18.292	21.3333	2.77345	1
1	Water	10	550	60	18.292	0	0	0
1	Water	10	550	70	18.292	0	0	0
1	Water	10	550	80	18.292	42.6667	3.49432	1
1	Water	10	550	90	18.292	0	0	0
1	Water	10	550	100	18.292	0	0	0
1	Water	10	550	110	18.292	0	0	0
1	Water	10	550	120	18.292	0	0	0
1	Water	10	550	130	18.292	0	0	0
1	Water	10	550	140	18.292	0	0	0
1	Water	10	550	150	18.292	0	0	0
1	Water	11	550	0	0.508	21.3333	2.77345	1
1	Water	11	550	10	0.508	0	0	0
1	Water	11	550	20	0.508	0	0	0
1	Water	11	550	30	0.508	0	0	0
1	Water	11	550	40	0.508	0	0	0
1	Water	11	550	50	0.508	0	0	0
1	Water	11	550	60	0.508	0	0	0
1	Water	11	550	70	0.508	0	0	0
1	Water	11	550	80	0.508	0	0	0
1	Water	11	550	90	0.508	0	0	0
1	Water	11	550	100	0.508	42.6667	3.49432	1
1	Water	11	550	110	0.508	0	0	0
1	Water	11	550	120	0.508	0	0	0
1	Water	11	550	130	0.508	0	0	0
1	Water	11	550	140	0.508	0	0	0
1	Water	11	550	150	0.508	0	0	0
1	Water	12	530	0	12.45	0	0	0
1	Water	12	530	10	12.45	0	0	0
1	Water	12	530	20	12.45	42.6667	3.49432	1
1	Water	12	530	30	12.45	0	0	0
1	Water	12	530	40	12.45	0	0	0
1	Water	12	530	50	12.45	0	0	0
1	Water	12	530	60	12.45	0	0	0
1	Water	12	530	70	12.45	0	0	0
1	Water	12	530	80	12.45	0	0	0
1	Water	12	530	90	12.45	0	0	0
1	Water	12	530	100	12.45	0	0	0
1	Water	12	530	110	12.45	0	0	0
1	Water	12	530	120	12.45	0	0	0
1	Water	12	530	130	12.45	0	0	0
1	Water	12	530	140	12.45	0	0	0
1	Water	12	530	150	12.45	0	0	0
1	Water	13	530	0	20.32	0	0	0
1	Water	13	530	10	20.32	0	0	0
1	Water	13	530	20	20.32	0	0	0
1	Water	13	530	30	20.32	0	0	0
1	Water	13	530	40	20.32	0	0	0
1	Water	13	530	50	20.32	0	0	0
1	Water	13	530	60	20.32	0	0	0
1	Water	13	530	70	20.32	0	0	0
1	Water	13	530	80	20.32	0	0	0
1	Water	13	530	90	20.32	0	0	0
1	Water	13	530	100	20.32	0	0	0
1	Water	13	530	110	20.32	0	0	0
1	Water	13	530	120	20.32	0	0	0
1	Water	13	530	130	20.32	0	0	0
1	Water	13	530	140	20.32	0	0	0
1	Water	13	530	150	20.32	0	0	0
1	Water	14	520	0	20.32	0	0	0
1	Water	14	520	10	20.32	0	0	0
1	Water	14	520	20	20.32	0	0	0
1	Water	14	520	30	20.32	0	0	0
1	Water	14	520	40	20.32	0	0	0
1	Water	14	520	50	20.32	0	0	0
1	Water	14	520	60	20.32	0	0	0
1	Water	14	520	70	20.32	0	0	0
1	Water	14	520	80	20.32	0	0	0
1	Water	14	520	90	20.32	0	0	0
1	Water	14	520	100	20.32	0	0	0
1	Water	14	520	110	20.32	0	0	0
1	Water	14	520	120	20.32	0	0	0
1	Water	14	520	130	20.32	0	0	0
1	Water	14	520	140	20.32	0	0	0
1	Water	14	520	150	20.32	0	0	0
1	Water	15	500	0	0.508	0	0	0
1	Water	15	500	10	0.508	0	0	0
1	Water	15	500	20	0.508	0	0	0
1	Water	15	500	30	0.508	0	0	0
1	Water	15	500	40	0.508	0	0	0
1	Water	15	500	50	0.508	0	0	0
1	Water	15	500	60	0.508	0	0	0
1	Water	15	500	70	0.508	0	0	0
1	Water	15	500	80	0.508	0	0	0
1	Water	15	500	90	0.508	0	0	0
1	Water	15	500	100	0.508	0	0	0
1	Water	15	500	110	0.508	0	0	0
1	Water	15	500	120	0.508	0	0	0
1	Water	15	500	130	0.508	0	0	0
1	Water	15	500	140	0.508	0	0	0
1	Water	15	500	150	0.508	0	0	0
1	Water	16	460	0	12.45	0	0	0
1	Water	16	460	10	12.45	0	0	0
1	Water	16	460	20	12.45	0	0	0
1	Water	16	460	30	12.45	0	0	0
1	Water	16	460	40	12.45	0	0	0
1	Water	16	460	50	12.45	21.3333	2.77345	1
1	Water	16	460	60	12.45	21.3333	2.77345	1
1	Water	16	460	70	12.45	0	0	0
1	Water	16	460	80	12.45	0	0	0
1	Water	16	460	90	12.45	85.3333	4.40257	1
1	Water	16	460	100	12.45	106.667	4.74252	1
1	Water	16	460	110	12.45	0	0	0
1	Water	16	460	120	12.45	0	0	0
1	Water	16	460	130	12.45	0	0	0
1	Water	16	460	140	12.45	0	0	0
1	Water	16	460	150	12.45	0	0	0
1	Water	17	470	0	19.812	0	0	0
1	Water	17	470	10	19.812	64	4	1
1	Water	17	470	20	19.812	0	0	0
1	Water	17	470	30	19.812	64	4	1
1	Water	17	470	40	19.812	26.6667	2.9876	1
1	Water	17	470	50	19.812	0	0	0
1	Water	17	470	60	19.812	5.33333	1.74716	1
1	Water	17	470	70	19.812	21.3333	2.77345	1
1	Water	17	470	80	19.812	0	0	0
1	Water	17	470	90	19.812	0	0	0
1	Water	17	470	100	19.812	0	0	0
1	Water	17	470	110	19.812	42.6667	3.49432	1
1	Water	17	470	120	19.812	64	4	1
1	Water	17	470	130	19.812	0	0	0
1	Water	17	470	140	19.812	42.6667	3.49432	1
1	Water	17	470	150	19.812	64	4	1
2	Matrix	-2	750	0	100.14	0	0	0
2	Matrix	-2	750	10	100.14	0	0	0
2	Matrix	-2	750	20	100.14	0	0	0
2	Matrix	-2	750	30	100.14	0	0	0
2	Matrix	-2	750	40	100.14	0	0	0
2	Matrix	-2	750	50	100.14	0	0	0
2	Matrix	-2	750	60	100.14	0	0	0
2	Matrix	-2	750	70	100.14	0	0	0
2	Matrix	-2	750	80	100.14	0	0	0
2	Matrix	-2	750	90	100.14	0	0	0
2	Matrix	-2	750	100	100.14	0	0	0
2	Matrix	-2	750	110	100.14	0	0	0
2	Matrix	-2	750	120	100.14	0	0	0
2	Matrix	-2	750	130	100.14	0	0	0
2	Matrix	-2	750	140	100.14	0	0	0
2	Matrix	-2	750	150	100.14	0	0	0
2	Matrix	-1	725	0	100.14	0	0	0
2	Matrix	-1	725	10	100.14	0	0	0
2	Matrix	-1	725	20	100.14	0	0	0
2	Matrix	-1	725	30	100.14	0	0	0
2	Matrix	-1	725	40	100.14	0	0	0
2	Matrix	-1	725	50	100.14	0	0	0
2	Matrix	-1	725	60	100.14	0	0	0
2	Matrix	-1	725	70	100.14	0	0	0
2	Matrix	-1	725	80	100.14	0	0	0
2	Matrix	-1	725	90	100.14	0	0	0
2	Matrix	-1	725	100	100.14	0	0	0
2	Matrix	-1	725	110	100.14	0	0	0
2	Matrix	-1	725	120	100.14	0	0	0
2	Matrix	-1	725	130	100.14	0	0	0
2	Matrix	-1	725	140	100.14	0	0	0
2	Matrix	-1	725	150	100.14	0	0	0
2	Matrix	0	700	0	100.14	0	0	0
2	Matrix	0	700	10	100.14	0	0	0
2	Matrix	0	700	20	100.14	0	0	0
2	Matrix	0	700	30	100.14	0	0	0
2	Matrix	0	700	40	100.14	0	0	0
2	Matrix	0	700	50	100.14	0	0	0
2	Matrix	0	700	60	100.14	0	0	0
2	Matrix	0	700	70	100.14	0	0	0
2	Matrix	0	700	80	100.14	0	0	0
2	Matrix	0	700	90	100.14	0	0	0
2	Matrix	0	700	100	100.14	0	0	0
2	Matrix	0	700	110	100.14	0	0	0
2	Matrix	0	700	120	100.14	0	0	0
2	Matrix	0	700	130	100.14	0	0	0
2	Matrix	0	700	140	100.14	0	0	0
2	Matrix	0	700	150	100.14	0	0	0
2	Matrix	1	625	0	25.908	0	0	0
2	Matrix	1	625	10	25.908	0	0	0
2	Matrix	1	625	20	25.908	0	0	0
2	Matrix	1	625	30	25.908	0	0	0
2	Matrix	1	625	40	25.908	0	0	0
2	Matrix	1	625	50	25.908	0	0	0
2	Matrix	1	625	60	25.908	0	0	0
2	Matrix	1	625	70	25.908	10.6667	2.20128	1
2	Matrix	1	625	80	25.908	0	0	0
2	Matrix	1	625	90	25.908	0	0	0
2	Matrix	1	625	100	25.908	0	0	0
2	Matrix	1	625	110	25.908	0	0	0
2	Matrix	1	625	120	25.908	0	0	0
2	Matrix	1	625	130	25.908	0	0	0
2	Matrix	1	625	140	25.908	0	0	0
2	Matrix	1	625	150	25.908	0	0	0
2	Matrix	2	625	0	35.558	0	0	0
2	Matrix	2	625	10	35.558	0	0	0
2	Matrix	2	625	20	35.558	0	0	0
2	Matrix	2	625	30	35.558	0	0	0
2	Matrix	2	625	40	35.558	0	0	0
2	Matrix	2	625	50	35.558	0	0	0
2	Matrix	2	625	60	35.558	0	0	0
2	Matrix	2	625	70	35.558	0	0	0
2	Matrix	2	625	80	35.558	0	0	0
2	Matrix	2	625	90	35.558	0	0	0
2	Matrix	2	625	100	35.558	0	0	0
2	Matrix	2	625	110	35.558	42.6667	3.49432	1
2	Matrix	2	625	120	35.558	0	0	0
2	Matrix	2	625	130	35.558	0	0	0
2	Matrix	2	625	140	35.558	0	0	0
2	Matrix	2	625	150	35.558	0	0	0
2	Matrix	3	575	0	94.994	0	0	0
2	Matrix	3	575	10	94.994	0	0	0
2	Matrix	3	575	20	94.994	0	0	0
2	Matrix	3	575	30	94.994	0	0	0
2	Matrix	3	575	40	94.994	0	0	0
2	Matrix	3	575	50	94.994	0	0	0
2	Matrix	3	575	60	94.994	0	0	0
2	Matrix	3	575	70	94.994	0	0	0
2	Matrix	3	575	80	94.994	0	0	0
2	Matrix	3	575	90	94.994	0	0	0
2	Matrix	3	575	100	94.994	0	0	0
2	Matrix	3	575	110	94.994	0	0	0
2	Matrix	3	575	120	94.994	0	0	0
2	Matrix	3	575	130	94.994	0	0	0
2	Matrix	3	575	140	94.994	0	0	0
2	Matrix	3	575	150	94.994	0	0	0
2	Matrix	4	600	0	84.326	0	0	0
2	Matrix	4	600	10	84.326	0	0	0
2	Matrix	4	600	20	84.326	0	0	0
2	Matrix	4	600	30	84.326	0	0	0
2	Matrix	4	600	40	84.326	0	0	0
2	Matrix	4	600	50	84.326	42.6667	3.49432	1
2	Matrix	4	600	60	84.326	0	0	0
2	Matrix	4	600	70	84.326	0	0	0
2	Matrix	4	600	80	84.326	0	0	0
2	Matrix	4	600	90	84.326	0	0	0
2	Matrix	4	600	100	84.326	0	0	0
2	Matrix	4	600	110	84.326	0	0	0
2	Matrix	4	600	120	84.326	0	0	0
2	Matrix	4	600	130	84.326	0	0	0
2	Matrix	4	600	140	84.326	0	0	0
2	Matrix	4	600	150	84.326	0	0	0
2	Matrix	5	575	0	71.876	0	0	0
2	Matrix	5	575	10	71.876	0	0	0
2	Matrix	5	575	20	71.876	0	0	0
2	Matrix	5	575	30	71.876	21.3333	2.77345	1
2	Matrix	5	575	40	71.876	0	0	0
2	Matrix	5	575	50	71.876	21.3333	2.77345	1
2	Matrix	5	575	60	71.876	0	0	0
2	Matrix	5	575	70	71.876	0	0	0
2	Matrix	5	575	80	71.876	64	4	1
2	Matrix	5	575	90	71.876	64	4	1
2	Matrix	5	575	100	71.876	0	0	0
2	Matrix	5	575	110	71.876	0	0	0
2	Matrix	5	575	120	71.876	0	0	0
2	Matrix	5	575	130	71.876	0	0	0
2	Matrix	5	575	140	71.876	0	0	0
2	Matrix	5	575	150	71.876	0	0	0
2	Matrix	6	580	0	96.518	0	0	0
2	Matrix	6	580	10	96.518	0	0	0
2	Matrix	6	580	20	96.518	0	0	0
2	Matrix	6	580	30	96.518	0	0	0
2	Matrix	6	580	40	96.518	0	0	0
2	Matrix	6	580	50	96.518	0	0	0
2	Matrix	6	580	60	96.518	0	0	0
2	Matrix	6	580	70	96.518	0	0	0
2	Matrix	6	580	80	96.518	0	0	0
2	Matrix	6	580	90	96.518	0	0	0
2	Matrix	6	580	100	96.518	64	4	1
2	Matrix	6	580	110	96.518	128	5.03968	1
2	Matrix	6	580	120	96.518	0	0	0
2	Matrix	6	580	130	96.518	0	0	0
2	Matrix	6	580	140	96.518	0	0	0
2	Matrix	6	580	150	96.518	0	0	0
2	Matrix	7	580	0	74.162	0	0	0
2	Matrix	7	580	10	74.162	0	0	0
2	Matrix	7	580	20	74.162	0	0	0
2	Matrix	7	580	30	74.162	0	0	0
2	Matrix	7	580	40	74.162	0	0	0
2	Matrix	7	580	50	74.162	21.3333	2.77345	1
2	Matrix	7	580	60	74.162	42.6667	3.49432	1
2	Matrix	7	580	70	74.162	64	4	1
2	Matrix	7	580	80	74.162	42.6667	3.49432	1
2	Matrix	7	580	90	74.162	0	0	0
2	Matrix	7	580	100	74.162	0	0	0
2	Matrix	7	580	110	74.162	0	0	0
2	Matrix	7	580	120	74.162	0	0	0
2	Matrix	7	580	130	74.162	0	0	0
2	Matrix	7	580	140	74.162	0	0	0
2	Matrix	7	580	150	74.162	0	0	0
2	Matrix	8	570	0	93.724	0	0	0
2	Matrix	8	570	10	93.724	0	0	0
2	Matrix	8	570	20	93.724	0	0	0
2	Matrix	8	570	30	93.724	0	0	0
2	Matrix	8	570	40	93.724	0	0	0
2	Matrix	8	570	50	93.724	0	0	0
2	Matrix	8	570	60	93.724	0	0	0
2	Matrix	8	570	70	93.724	0	0	0
2	Matrix	8	570	80	93.724	0	0	0
2	Matrix	8	570	90	93.724	42.6667	3.49432	1
2	Matrix	8	570	100	93.724	0	0	0
2	Matrix	8	570	110	93.724	0	0	0
2	Matrix	8	570	120	93.724	0	0	0
2	Matrix	8	570	130	93.724	0	0	0
2	Matrix	8	570	140	93.724	0	0	0
2	Matrix	8	570	150	93.724	0	0	0
2	Matrix	9	555	0	101.344	0	0	0
2	Matrix	9	555	10	101.344	0	0	0
2	Matrix	9	555	20	101.344	0	0	0
2	Matrix	9	555	30	101.344	0	0	0
2	Matrix	9	555	40	101.344	0	0	0
2	Matrix	9	555	50	101.344	0	0	0
2	Matrix	9	555	60	101.344	0	0	0
2	Matrix	9	555	70	101.344	0	0	0
2	Matrix	9	555	80	101.344	0	0	0
2	Matrix	9	555	90	101.344	0	0	0
2	Matrix	9	555	100	101.344	0	0	0
2	Matrix	9	555	110	101.344	0	0	0
2	Matrix	9	555	120	101.344	0	0	0
2	Matrix	9	555	130	101.344	0	0	0
2	Matrix	9	555	140	101.344	0	0	0
2	Matrix	9	555	150	101.344	0	0	0
2	Matrix	10	550	0	35.812	0	0	0
2	Matrix	10	550	10	35.812	0	0	0
2	Matrix	10	550	20	35.812	0	0	0
2	Matrix	10	550	30	35.812	0	0	0
2	Matrix	10	550	40	35.812	0	0	0
2	Matrix	10	550	50	35.812	0	0	0
2	Matrix	10	550	60	35.812	0	0	0
2	Matrix	10	550	70	35.812	0	0	0
2	Matrix	10	550	80	35.812	0	0	0
2	Matrix	10	550	90	35.812	42.6667	3.49432	1
2	Matrix	10	550	100	35.812	0	0	0
2	Matrix	10	550	110	35.812	0	0	0
2	Matrix	10	550	120	35.812	42.6667	3.49432	1
2	Matrix	10	550	130	35.812	0	0	0
2	Matrix	10	550	140	35.812	0	0	0
2	Matrix	10	550	150	35.812	64	4	1
2	Matrix	11	550	0	92.962	0	0	0
2	Matrix	11	550	10	92.962	0	0	0
2	Matrix	11	550	20	92.962	0	0	0
2	Matrix	11	550	30	92.962	0	0	0
2	Matrix	11	550	40	92.962	0	0	0
2	Matrix	11	550	50	92.962	0	0	0
2	Matrix	11	550	60	92.962	0	0	0
2	Matrix	11	550	70	92.962	0	0	0
2	Matrix	11	550	80	92.962	0	0	0
2	Matrix	11	550	90	92.962	42.6667	3.49432	1
2	Matrix	11	550	100	92.962	0	0	0
2	Matrix	11	550	110	92.962	0	0	0
2	Matrix	11	550	120	92.962	0	0	0
2	Matrix	11	550	130	92.962	0	0	0
2	Matrix	11	550	140	92.962	0	0	0
2	Matrix	11	550	150	92.962	0	0	0
2	Matrix	12	530	0	60.192	0	0	0
2	Matrix	12	530	10	60.192	0	0	0
2	Matrix	12	530	20	60.192	0	0	0
2	Matrix	12	530	30	60.192	0	0	0
2	Matrix	12	530	40	60.192	0	0	0
2	Matrix	12	530	50	60.192	0	0	0
2	Matrix	12	530	60	60.192	0	0	0
2	Matrix	12	530	70	60.192	0	0	0
2	Matrix	12	530	80	60.192	0	0	0
2	Matrix	12	530	90	60.192	0	0	0
2	Matrix	12	530	100	60.192	0	0	0
2	Matrix	12	530	110	60.192	0	0	0
2	Matrix	12	530	120	60.192	0	0	0
2	Matrix	12	530	130	60.192	0	0	0
2	Matrix	12	530	140	60.192	0	0	0
2	Matrix	12	530	150	60.192	0	0	0
2	Matrix	13	530	0	66.288	0	0	0
2	Matrix	13	530	10	66.288	0	0	0
2	Matrix	13	530	20	66.288	0	0	0
2	Matrix	13	530	30	66.288	0	0	0
2	Matrix	13	530	40	66.288	0	0	0
2	Matrix	13	530	50	66.288	42.6667	3.49432	1
2	Matrix	13	530	60	66.288	0	0	0
2	Matrix	13	530	70	66.288	0	0	0
2	Matrix	13	530	80	66.288	0	0	0
2	Matrix	13	530	90	66.288	0	0	0
2	Matrix	13	530	100	66.288	0	0	0
2	Matrix	13	530	110	66.288	0	0	0
2	Matrix	13	530	120	66.288	0	0	0
2	Matrix	13	530	130	66.288	0	0	0
2	Matrix	13	530	140	66.288	0	0	0
2	Matrix	13	530	150	66.288	0	0	0
2	Matrix	14	520	0	84.072	0	0	0
2	Matrix	14	520	10	84.072	0	0	0
2	Matrix	14	520	20	84.072	0	0	0
2	Matrix	14	520	30	84.072	0	0	0
2	Matrix	14	520	40	84.072	0	0	0
2	Matrix	14	520	50	84.072	42.6667	3.49432	1
2	Matrix	14	520	60	84.072	0	0	0
2	Matrix	14	520	70	84.072	0	0	0
2	Matrix	14	520	80	84.072	0	0	0
2	Matrix	14	520	90	84.072	0	0	0
2	Matrix	14	520	100	84.072	0	0	0
2	Matrix	14	520	110	84.072	0	0	0
2	Matrix	14	520	120	84.072	0	0	0
2	Matrix	14	520	130	84.072	21.3333	2.77345	1
2	Matrix	14	520	140	84.072	0	0	0
2	Matrix	14	520	150	84.072	0	0	0
2	Matrix	15	500	0	94.486	0	0	0
2	Matrix	15	500	10	94.486	0	0	0
2	Matrix	15	500	20	94.486	0	0	0
2	Matrix	15	500	30	94.486	0	0	0
2	Matrix	15	500	40	94.486	0	0	0
2	Matrix	15	500	50	94.486	0	0	0
2	Matrix	15	500	60	94.486	0	0	0
2	Matrix	15	500	70	94.486	0	0	0
2	Matrix	15	500	80	94.486	0	0	0
2	Matrix	15	500	90	94.486	0	0	0
2	Matrix	15	500	100	94.486	0	0	0
2	Matrix	15	500	110	94.486	0	0	0
2	Matrix	15	500	120	94.486	0	0	0
2	Matrix	15	500	130	94.486	0	0	0
2	Matrix	15	500	140	94.486	0	0	0
2	Matrix	15	500	150	94.486	0	0	0
2	Matrix	16	460	0	60.446	0	0	0
2	Matrix	16	460	10	60.446	0	0	0
2	Matrix	16	460	20	60.446	0	0	0
2	Matrix	16	460	30	60.446	0	0	0
2	Matrix	16	460	40	60.446	21.3333	2.77345	1
2	Matrix	16	460	50	60.446	0	0	0
2	Matrix	16	460	60	60.446	0	0	0
2	Matrix	16	460	70	60.446	0	0	0
2	Matrix	16	460	80	60.446	0	0	0
2	Matrix	16	460	90	60.446	0	0	0
2	Matrix	16	460	100	60.446	0	0	0
2	Matrix	16	460	110	60.446	0	0	0
2	Matrix	16	460	120	60.446	0	0	0
2	Matrix	16	460	130	60.446	0	0	0
2	Matrix	16	460	140	60.446	0	0	0
2	Matrix	16	460	150	60.446	0	0	0
2	Matrix	17	470	0	91.946	0	0	0
2	Matrix	17	470	10	91.946	0	0	0
2	Matrix	17	470	20	91.946	0	0	0
2	Matrix	17	470	30	91.946	0	0	0
2	Matrix	17	470	40	91.946	0	0	0
2	Matrix	17	470	50	91.946	0	0	0
2	Matrix	17	470	60	91.946	0	0	0
2	Matrix	17	470	70	91.946	0	0	0
2	Matrix	17	470	80	91.946	0	0	0
2	Matrix	17	470	90	91.946	0	0	0
2	Matrix	17	470	100	91.946	0	0	0
2	Matrix	17	470	110	91.946	0	0	0
2	Matrix	17	470	120	91.946	0	0	0
2	Matrix	17	470	130	91.946	0	0	0
2	Matrix	17	470	140	91.946	0	0	0
2	Matrix	17	470	150	91.946	0	0	0
2	Water	-2	750	0	100.14	0	0	0
2	Water	-2	750	10	100.14	0	0	0
2	Water	-2	750	20	100.14	0	0	0
2	Water	-2	750	30	100.14	0	0	0
2	Water	-2	750	40	100.14	0	0	0
2	Water	-2	750	50	100.14	0	0	0
2	Water	-2	750	60	100.14	0	0	0
2	Water	-2	750	70	100.14	0	0	0
2	Water	-2	750	80	100.14	0	0	0
2	Water	-2	750	90	100.14	0	0	0
2	Water	-2	750	100	100.14	0	0	0
2	Water	-2	750	110	100.14	0	0	0
2	Water	-2	750	120	100.14	0	0	0
2	Water	-2	750	130	100.14	0	0	0
2	Water	-2	750	140	100.14	0	0	0
2	Water	-2	750	150	100.14	0	0	0
2	Water	-1	725	0	100.14	0	0	0
2	Water	-1	725	10	100.14	0	0	0
2	Water	-1	725	20	100.14	0	0	0
2	Water	-1	725	30	100.14	0	0	0
2	Water	-1	725	40	100.14	0	0	0
2	Water	-1	725	50	100.14	0	0	0
2	Water	-1	725	60	100.14	0	0	0
2	Water	-1	725	70	100.14	0	0	0
2	Water	-1	725	80	100.14	0	0	0
2	Water	-1	725	90	100.14	0	0	0
2	Water	-1	725	100	100.14	0	0	0
2	Water	-1	725	110	100.14	0	0	0
2	Water	-1	725	120	100.14	0	0	0
2	Water	-1	725	130	100.14	0	0	0
2	Water	-1	725	140	100.14	0	0	0
2	Water	-1	725	150	100.14	0	0	0
2	Water	0	700	0	100.14	0	0	0
2	Water	0	700	10	100.14	0	0	0
2	Water	0	700	20	100.14	0	0	0
2	Water	0	700	30	100.14	0	0	0
2	Water	0	700	40	100.14	0	0	0
2	Water	0	700	50	100.14	0	0	0
2	Water	0	700	60	100.14	0	0	0
2	Water	0	700	70	100.14	0	0	0
2	Water	0	700	80	100.14	0	0	0
2	Water	0	700	90	100.14	0	0	0
2	Water	0	700	100	100.14	0	0	0
2	Water	0	700	110	100.14	0	0	0
2	Water	0	700	120	100.14	0	0	0
2	Water	0	700	130	100.14	0	0	0
2	Water	0	700	140	100.14	0	0	0
2	Water	0	700	150	100.14	0	0	0
2	Water	1	625	0	25.908	128	5.03968	1
2	Water	1	625	10	25.908	0	0	0
2	Water	1	625	20	25.908	21.3333	2.77345	1
2	Water	1	625	30	25.908	0	0	0
2	Water	1	625	40	25.908	21.3333	2.77345	1
2	Water	1	625	50	25.908	0	0	0
2	Water	1	625	60	25.908	0	0	0
2	Water	1	625	70	25.908	32	3.1748	1
2	Water	1	625	80	25.908	64	4	1
2	Water	1	625	90	25.908	21.3333	2.77345	1
2	Water	1	625	100	25.908	0	0	0
2	Water	1	625	110	25.908	32	3.1748	1
2	Water	1	625	120	25.908	0	0	0
2	Water	1	625	130	25.908	0	0	0
2	Water	1	625	140	25.908	0	0	0
2	Water	1	625	150	25.908	0	0	0
2	Water	2	625	0	35.558	0	0	0
2	Water	2	625	10	35.558	42.6667	3.49432	1
2	Water	2	625	20	35.558	0	0	0
2	Water	2	625	30	35.558	10.6667	2.20128	1
2	Water	2	625	40	35.558	42.6667	3.49432	1
2	Water	2	625	50	35.558	0	0	0
2	Water	2	625	60	35.558	90.6667	4.49244	1
2	Water	2	625	70	35.558	21.3333	2.77345	1
2	Water	2	625	80	35.558	0	0	0
2	Water	2	625	90	35.558	10.6667	2.20128	1
2	Water	2	625	100	35.558	0	0	0
2	Water	2	625	110	35.558	5.33333	1.74716	1
2	Water	2	625	120	35.558	0	0	0
2	Water	2	625	130	35.558	21.3333	2.77345	1
2	Water	2	625	140	35.558	0	0	0
2	Water	2	625	150	35.558	0	0	0
2	Water	3	575	0	94.994	5.33333	1.74716	1
2	Water	3	575	10	94.994	0	0	0
2	Water	3	575	20	94.994	0	0	0
2	Water	3	575	30	94.994	10.6667	2.20128	1
2	Water	3	575	40	94.994	0	0	0
2	Water	3	575	50	94.994	0	0	0
2	Water	3	575	60	94.994	0	0	0
2	Water	3	575	70	94.994	0	0	0
2	Water	3	575	80	94.994	0	0	0
2	Water	3	575	90	94.994	64	4	1
2	Water	3	575	100	94.994	42.6667	3.49432	1
2	Water	3	575	110	94.994	0	0	0
2	Water	3	575	120	94.994	0	0	0
2	Water	3	575	130	94.994	42.6667	3.49432	1
2	Water	3	575	140	94.994	0	0	0
2	Water	3	575	150	94.994	0	0	0
2	Water	4	600	0	84.326	0	0	0
2	Water	4	600	10	84.326	0	0	0
2	Water	4	600	20	84.326	0	0	0
2	Water	4	600	30	84.326	42.6667	3.49432	1
2	Water	4	600	40	84.326	85.3333	4.40257	1
2	Water	4	600	50	84.326	0	0	0
2	Water	4	600	60	84.326	0	0	0
2	Water	4	600	70	84.326	21.3333	2.77345	1
2	Water	4	600	80	84.326	0	0	0
2	Water	4	600	90	84.326	0	0	0
2	Water	4	600	100	84.326	0	0	0
2	Water	4	600	110	84.326	0	0	0
2	Water	4	600	120	84.326	0	0	0
2	Water	4	600	130	84.326	0	0	0
2	Water	4	600	140	84.326	0	0	0
2	Water	4	600	150	84.326	0	0	0
2	Water	5	575	0	71.876	0	0	0
2	Water	5	575	10	71.876	0	0	0
2	Water	5	575	20	71.876	0	0	0
2	Water	5	575	30	71.876	0	0	0
2	Water	5	575	40	71.876	0	0	0
2	Water	5	575	50	71.876	0	0	0
2	Water	5	575	60	71.876	0	0	0
2	Water	5	575	70	71.876	0	0	0
2	Water	5	575	80	71.876	0	0	0
2	Water	5	575	90	71.876	0	0	0
2	Water	5	575	100	71.876	0	0	0
2	Water	5	575	110	71.876	0	0	0
2	Water	5	575	120	71.876	0	0	0
2	Water	5	575	130	71.876	0	0	0
2	Water	5	575	140	71.876	0	0	0
2	Water	5	575	150	71.876	0	0	0
2	Water	6	580	0	96.518	106.667	4.74252	1
2	Water	6	580	10	96.518	0	0	0
2	Water	6	580	20	96.518	0	0	0
2	Water	6	580	30	96.518	0	0	0
2	Water	6	580	40	96.518	0	0	0
2	Water	6	580	50	96.518	0	0	0
2	Water	6	580	60	96.518	0	0	0
2	Water	6	580	70	96.518	0	0	0
2	Water	6	580	80	96.518	0	0	0
2	Water	6	580	90	96.518	0	0	0
2	Water	6	580	100	96.518	0	0	0
2	Water	6	580	110	96.518	0	0	0
2	Water	6	580	120	96.518	21.3333	2.77345	1
2	Water	6	580	130	96.518	0	0	0
2	Water	6	580	140	96.518	0	0	0
2	Water	6	580	150	96.518	0	0	0
2	Water	7	580	0	74.162	0	0	0
2	Water	7	580	10	74.162	21.3333	2.77345	1
2	Water	7	580	20	74.162	0	0	0
2	Water	7	580	30	74.162	0	0	0
2	Water	7	580	40	74.162	0	0	0
2	Water	7	580	50	74.162	0	0	0
2	Water	7	580	60	74.162	0	0	0
2	Water	7	580	70	74.162	42.6667	3.49432	1
2	Water	7	580	80	74.162	0	0	0
2	Water	7	580	90	74.162	21.3333	2.77345	1
2	Water	7	580	100	74.162	21.3333	2.77345	1
2	Water	7	580	110	74.162	0	0	0
2	Water	7	580	120	74.162	0	0	0
2	Water	7	580	130	74.162	21.3333	2.77345	1
2	Water	7	580	140	74.162	0	0	0
2	Water	7	580	150	74.162	0	0	0
2	Water	8	570	0	93.724	0	0	0
2	Water	8	570	10	93.724	0	0	0
2	Water	8	570	20	93.724	0	0	0
2	Water	8	570	30	93.724	0	0	0
2	Water	8	570	40	93.724	0	0	0
2	Water	8	570	50	93.724	0	0	0
2	Water	8	570	60	93.724	0	0	0
2	Water	8	570	70	93.724	0	0	0
2	Water	8	570	80	93.724	0	0	0
2	Water	8	570	90	93.724	0	0	0
2	Water	8	570	100	93.724	0	0	0
2	Water	8	570	110	93.724	0	0	0
2	Water	8	570	120	93.724	0	0	0
2	Water	8	570	130	93.724	0	0	0
2	Water	8	570	140	93.724	0	0	0
2	Water	8	570	150	93.724	0	0	0
2	Water	9	555	0	101.344	0	0	0
2	Water	9	555	10	101.344	0	0	0
2	Water	9	555	20	101.344	0	0	0
2	Water	9	555	30	101.344	0	0	0
2	Water	9	555	40	101.344	0	0	0
2	Water	9	555	50	101.344	0	0	0
2	Water	9	555	60	101.344	0	0	0
2	Water	9	555	70	101.344	0	0	0
2	Water	9	555	80	101.344	0	0	0
2	Water	9	555	90	101.344	0	0	0
2	Water	9	555	100	101.344	0	0	0
2	Water	9	555	110	101.344	0	0	0
2	Water	9	555	120	101.344	0	0	0
2	Water	9	555	130	101.344	0	0	0
2	Water	9	555	140	101.344	0	0	0
2	Water	9	555	150	101.344	0	0	0
2	Water	10	550	0	35.812	149.333	5.30541	1
2	Water	10	550	10	35.812	0	0	0
2	Water	10	550	20	35.812	42.6667	3.49432	1
2	Water	10	550	30	35.812	21.3333	2.77345	1
2	Water	10	550	40	35.812	0	0	0
2	Water	10	550	50	35.812	0	0	0
2	Water	10	550	60	35.812	64	4	1
2	Water	10	550	70	35.812	0	0	0
2	Water	10	550	80	35.812	10.6667	2.20128	1
2	Water	10	550	90	35.812	0	0	0
2	Water	10	550	100	35.812	5.33333	1.74716	1
2	Water	10	550	110	35.812	0	0	0
2	Water	10	550	120	35.812	0	0	0
2	Water	10	550	130	35.812	0	0	0
2	Water	10	550	140	35.812	0	0	0
2	Water	10	550	150	35.812	0	0	0
2	Water	11	550	0	92.962	0	0	0
2	Water	11	550	10	92.962	0	0	0
2	Water	11	550	20	92.962	0	0	0
2	Water	11	550	30	92.962	0	0	0
2	Water	11	550	40	92.962	0	0	0
2	Water	11	550	50	92.962	0	0	0
2	Water	11	550	60	92.962	0	0	0
2	Water	11	550	70	92.962	0	0	0
2	Water	11	550	80	92.962	0	0	0
2	Water	11	550	90	92.962	0	0	0
2	Water	11	550	100	92.962	0	0	0
2	Water	11	550	110	92.962	0	0	0
2	Water	11	550	120	92.962	0	0	0
2	Water	11	550	130	92.962	0	0	0
2	Water	11	550	140	92.962	0	0	0
2	Water	11	550	150	92.962	0	0	0
2	Water	12	530	0	60.192	0	0	0
2	Water	12	530	10	60.192	0	0	0
2	Water	12	530	20	60.192	0	0	0
2	Water	12	530	30	60.192	0	0	0
2	Water	12	530	40	60.192	0	0	0
2	Water	12	530	50	60.192	0	0	0
2	Water	12	530	60	60.192	0	0	0
2	Water	12	530	70	60.192	0	0	0
2	Water	12	530	80	60.192	0	0	0
2	Water	12	530	90	60.192	0	0	0
2	Water	12	530	100	60.192	3.41333	1.50566	1
2	Water	12	530	110	60.192	0	0	0
2	Water	12	530	120	60.192	0	0	0
2	Water	12	530	130	60.192	0	0	0
2	Water	12	530	140	60.192	21.3333	2.77345	1
2	Water	12	530	150	60.192	64	4	1
2	Water	13	530	0	66.288	0	0	0
2	Water	13	530	10	66.288	0	0	0
2	Water	13	530	20	66.288	32	3.1748	1
2	Water	13	530	30	66.288	0	0	0
2	Water	13	530	40	66.288	21.3333	2.77345	1
2	Water	13	530	50	66.288	0	0	0
2	Water	13	530	60	66.288	42.6667	3.49432	1
2	Water	13	530	70	66.288	0	0	0
2	Water	13	530	80	66.288	0	0	0
2	Water	13	530	90	66.288	21.3333	2.77345	1
2	Water	13	530	100	66.288	0	0	0
2	Water	13	530	110	66.288	0	0	0
2	Water	13	530	120	66.288	0	0	0
2	Water	13	530	130	66.288	0	0	0
2	Water	13	530	140	66.288	0	0	0
2	Water	13	530	150	66.288	0	0	0
2	Water	14	520	0	84.072	0	0	0
2	Water	14	520	10	84.072	42.6667	3.49432	1
2	Water	14	520	20	84.072	0	0	0
2	Water	14	520	30	84.072	85.3333	4.40257	1
2	Water	14	520	40	84.072	21.3333	2.77345	1
2	Water	14	520	50	84.072	0	0	0
2	Water	14	520	60	84.072	106.667	4.74252	1
2	Water	14	520	70	84.072	0	0	0
2	Water	14	520	80	84.072	0	0	0
2	Water	14	520	90	84.072	149.333	5.30541	1
2	Water	14	520	100	84.072	0	0	0
2	Water	14	520	110	84.072	0	0	0
2	Water	14	520	120	84.072	0	0	0
2	Water	14	520	130	84.072	0	0	0
2	Water	14	520	140	84.072	0	0	0
2	Water	14	520	150	84.072	0	0	0
2	Water	15	500	0	94.486	0	0	0
2	Water	15	500	10	94.486	0	0	0
2	Water	15	500	20	94.486	0	0	0
2	Water	15	500	30	94.486	0	0	0
2	Water	15	500	40	94.486	0	0	0
2	Water	15	500	50	94.486	0	0	0
2	Water	15	500	60	94.486	0	0	0
2	Water	15	500	70	94.486	0	0	0
2	Water	15	500	80	94.486	0	0	0
2	Water	15	500	90	94.486	0	0	0
2	Water	15	500	100	94.486	0	0	0
2	Water	15	500	110	94.486	0	0	0
2	Water	15	500	120	94.486	0	0	0
2	Water	15	500	130	94.486	0	0	0
2	Water	15	500	140	94.486	0	0	0
2	Water	15	500	150	94.486	0	0	0
2	Water	16	460	0	60.446	0	0	0
2	Water	16	460	10	60.446	0	0	0
2	Water	16	460	20	60.446	0	0	0
2	Water	16	460	30	60.446	0	0	0
2	Water	16	460	40	60.446	0	0	0
2	Water	16	460	50	60.446	0	0	0
2	Water	16	460	60	60.446	0	0	0
2	Water	16	460	70	60.446	85.3333	4.40257	1
2	Water	16	460	80	60.446	0	0	0
2	Water	16	460	90	60.446	0	0	0
2	Water	16	460	100	60.446	0	0	0
2	Water	16	460	110	60.446	0	0	0
2	Water	16	460	120	60.446	0	0	0
2	Water	16	460	130	60.446	128	5.03968	1
2	Water	16	460	140	60.446	0	0	0
2	Water	16	460	150	60.446	0	0	0
2	Water	17	470	0	91.946	0	0	0
2	Water	17	470	10	91.946	0	0	0
2	Water	17	470	20	91.946	0	0	0
2	Water	17	470	30	91.946	0	0	0
2	Water	17	470	40	91.946	0	0	0
2	Water	17	470	50	91.946	0	0	0
2	Water	17	470	60	91.946	0	0	0
2	Water	17	470	70	91.946	0	0	0
2	Water	17	470	80	91.946	21.3333	2.77345	1
2	Water	17	470	90	91.946	0	0	0
2	Water	17	470	100	91.946	0	0	0
2	Water	17	470	110	91.946	0	0	0
2	Water	17	470	120	91.946	0	0	0
2	Water	17	470	130	91.946	0	0	0
2	Water	17	470	140	91.946	0	0	0
2	Water	17	470	150	91.946	0	0	0
3	Matrix	1	625	0	110.234	0	0	0
3	Matrix	1	625	10	110.234	0	0	0
3	Matrix	1	625	20	110.234	0	0	0
3	Matrix	1	625	30	110.234	0	0	0
3	Matrix	1	625	40	110.234	0	0	0
3	Matrix	1	625	50	110.234	0	0	0
3	Matrix	1	625	60	110.234	0	0	0
3	Matrix	1	625	70	110.234	0	0	0
3	Matrix	1	625	80	110.234	0	0	0
3	Matrix	1	625	90	110.234	0	0	0
3	Matrix	1	625	100	110.234	0	0	0
3	Matrix	1	625	110	110.234	0	0	0
3	Matrix	1	625	120	110.234	0	0	0
3	Matrix	1	625	130	110.234	0	0	0
3	Matrix	1	625	140	110.234	0	0	0
3	Matrix	1	625	150	110.234	0	0	0
3	Matrix	2	625	0	110.234	0	0	0
3	Matrix	2	625	10	110.234	0	0	0
3	Matrix	2	625	20	110.234	0	0	0
3	Matrix	2	625	30	110.234	0	0	0
3	Matrix	2	625	40	110.234	0	0	0
3	Matrix	2	625	50	110.234	0	0	0
3	Matrix	2	625	60	110.234	0	0	0
3	Matrix	2	625	70	110.234	0	0	0
3	Matrix	2	625	80	110.234	0	0	0
3	Matrix	2	625	90	110.234	0	0	0
3	Matrix	2	625	100	110.234	0	0	0
3	Matrix	2	625	110	110.234	0	0	0
3	Matrix	2	625	120	110.234	0	0	0
3	Matrix	2	625	130	110.234	0	0	0
3	Matrix	2	625	140	110.234	0	0	0
3	Matrix	2	625	150	110.234	0	0	0
3	Matrix	3	575	0	100.836	0	0	0
3	Matrix	3	575	10	100.836	0	0	0
3	Matrix	3	575	20	100.836	0	0	0
3	Matrix	3	575	30	100.836	0	0	0
3	Matrix	3	575	40	100.836	0	0	0
3	Matrix	3	575	50	100.836	0	0	0
3	Matrix	3	575	60	100.836	0	0	0
3	Matrix	3	575	70	100.836	64	4	1
3	Matrix	3	575	80	100.836	21.3333	2.77345	1
3	Matrix	3	575	90	100.836	0	0	0
3	Matrix	3	575	100	100.836	0	0	0
3	Matrix	3	575	110	100.836	0	0	0
3	Matrix	3	575	120	100.836	0	0	0
3	Matrix	3	575	130	100.836	0	0	0
3	Matrix	3	575	140	100.836	64	4	1
3	Matrix	3	575	150	100.836	0	0	0
3	Matrix	4	600	0	3.81	106.667	4.74252	1
3	Matrix	4	600	10	3.81	42.6667	3.49432	1
3	Matrix	4	600	20	3.81	42.6667	3.49432	1
3	Matrix	4	600	30	3.81	0	0	0
3	Matrix	4	600	40	3.81	0	0	0
3	Matrix	4	600	50	3.81	21.3333	2.77345	1
3	Matrix	4	600	60	3.81	0	0	0
3	Matrix	4	600	70	3.81	85.3333	4.40257	1
3	Matrix	4	600	80	3.81	42.6667	3.49432	1
3	Matrix	4	600	90	3.81	0	0	0
3	Matrix	4	600	100	3.81	0	0	0
3	Matrix	4	600	110	3.81	42.6667	3.49432	1
3	Matrix	4	600	120	3.81	64	4	1
3	Matrix	4	600	130	3.81	0	0	0
3	Matrix	4	600	140	3.81	0	0	0
3	Matrix	4	600	150	3.81	0	0	0
3	Matrix	5	575	0	101.09	0	0	0
3	Matrix	5	575	10	101.09	0	0	0
3	Matrix	5	575	20	101.09	0	0	0
3	Matrix	5	575	30	101.09	0	0	0
3	Matrix	5	575	40	101.09	0	0	0
3	Matrix	5	575	50	101.09	0	0	0
3	Matrix	5	575	60	101.09	0	0	0
3	Matrix	5	575	70	101.09	0	0	0
3	Matrix	5	575	80	101.09	0	0	0
3	Matrix	5	575	90	101.09	0	0	0
3	Matrix	5	575	100	101.09	0	0	0
3	Matrix	5	575	110	101.09	0	0	0
3	Matrix	5	575	120	101.09	0	0	0
3	Matrix	5	575	130	101.09	0	0	0
3	Matrix	5	575	140	101.09	0	0	0
3	Matrix	5	575	150	101.09	0	0	0
3	Matrix	6	580	0	110.234	0	0	0
3	Matrix	6	580	10	110.234	0	0	0
3	Matrix	6	580	20	110.234	0	0	0
3	Matrix	6	580	30	110.234	0	0	0
3	Matrix	6	580	40	110.234	64	4	1
3	Matrix	6	580	50	110.234	85.3333	4.40257	1
3	Matrix	6	580	60	110.234	0	0	0
3	Matrix	6	580	70	110.234	0	0	0
3	Matrix	6	580	80	110.234	0	0	0
3	Matrix	6	580	90	110.234	10.6667	2.20128	1
3	Matrix	6	580	100	110.234	0	0	0
3	Matrix	6	580	110	110.234	0	0	0
3	Matrix	6	580	120	110.234	0	0	0
3	Matrix	6	580	130	110.234	0	0	0
3	Matrix	6	580	140	110.234	0	0	0
3	Matrix	6	580	150	110.234	0	0	0
3	Matrix	7	580	0	110.234	0	0	0
3	Matrix	7	580	10	110.234	0	0	0
3	Matrix	7	580	20	110.234	0	0	0
3	Matrix	7	580	30	110.234	0	0	0
3	Matrix	7	580	40	110.234	0	0	0
3	Matrix	7	580	50	110.234	0	0	0
3	Matrix	7	580	60	110.234	0	0	0
3	Matrix	7	580	70	110.234	0	0	0
3	Matrix	7	580	80	110.234	0	0	0
3	Matrix	7	580	90	110.234	0	0	0
3	Matrix	7	580	100	110.234	0	0	0
3	Matrix	7	580	110	110.234	0	0	0
3	Matrix	7	580	120	110.234	0	0	0
3	Matrix	7	580	130	110.234	42.6667	3.49432	1
3	Matrix	7	580	140	110.234	42.6667	3.49432	1
3	Matrix	7	580	150	110.234	0	0	0
3	Matrix	8	570	0	3.81	0	0	0
3	Matrix	8	570	10	3.81	0	0	0
3	Matrix	8	570	20	3.81	0	0	0
3	Matrix	8	570	30	3.81	0	0	0
3	Matrix	8	570	40	3.81	0	0	0
3	Matrix	8	570	50	3.81	106.667	4.74252	1
3	Matrix	8	570	60	3.81	0	0	0
3	Matrix	8	570	70	3.81	0	0	0
3	Matrix	8	570	80	3.81	0	0	0
3	Matrix	8	570	90	3.81	0	0	0
3	Matrix	8	570	100	3.81	0	0	0
3	Matrix	8	570	110	3.81	0	0	0
3	Matrix	8	570	120	3.81	0	0	0
3	Matrix	8	570	130	3.81	0	0	0
3	Matrix	8	570	140	3.81	0	0	0
3	Matrix	8	570	150	3.81	0	0	0
3	Matrix	9	555	0	11.43	0	0	0
3	Matrix	9	555	10	11.43	0	0	0
3	Matrix	9	555	20	11.43	85.3333	4.40257	1
3	Matrix	9	555	30	11.43	0	0	0
3	Matrix	9	555	40	11.43	64	4	1
3	Matrix	9	555	50	11.43	0	0	0
3	Matrix	9	555	60	11.43	0	0	0
3	Matrix	9	555	70	11.43	0	0	0
3	Matrix	9	555	80	11.43	64	4	1
3	Matrix	9	555	90	11.43	0	0	0
3	Matrix	9	555	100	11.43	0	0	0
3	Matrix	9	555	110	11.43	0	0	0
3	Matrix	9	555	120	11.43	0	0	0
3	Matrix	9	555	130	11.43	42.6667	3.49432	1
3	Matrix	9	555	140	11.43	0	0	0
3	Matrix	9	555	150	11.43	64	4	1
3	Matrix	10	550	0	101.09	0	0	0
3	Matrix	10	550	10	101.09	0	0	0
3	Matrix	10	550	20	101.09	0	0	0
3	Matrix	10	550	30	101.09	0	0	0
3	Matrix	10	550	40	101.09	0	0	0
3	Matrix	10	550	50	101.09	0	0	0
3	Matrix	10	550	60	101.09	0	0	0
3	Matrix	10	550	70	101.09	0	0	0
3	Matrix	10	550	80	101.09	0	0	0
3	Matrix	10	550	90	101.09	0	0	0
3	Matrix	10	550	100	101.09	0	0	0
3	Matrix	10	550	110	101.09	0	0	0
3	Matrix	10	550	120	101.09	0	0	0
3	Matrix	10	550	130	101.09	0	0	0
3	Matrix	10	550	140	101.09	0	0	0
3	Matrix	10	550	150	101.09	0	0	0
3	Matrix	11	550	0	101.09	0	0	0
3	Matrix	11	550	10	101.09	0	0	0
3	Matrix	11	550	20	101.09	0	0	0
3	Matrix	11	550	30	101.09	0	0	0
3	Matrix	11	550	40	101.09	0	0	0
3	Matrix	11	550	50	101.09	0	0	0
3	Matrix	11	550	60	101.09	0	0	0
3	Matrix	11	550	70	101.09	0	0	0
3	Matrix	11	550	80	101.09	0	0	0
3	Matrix	11	550	90	101.09	0	0	0
3	Matrix	11	550	100	101.09	0	0	0
3	Matrix	11	550	110	101.09	0	0	0
3	Matrix	11	550	120	101.09	0	0	0
3	Matrix	11	550	130	101.09	0	0	0
3	Matrix	11	550	140	101.09	0	0	0
3	Matrix	11	550	150	101.09	0	0	0
3	Matrix	12	530	0	67.308	0	0	0
3	Matrix	12	530	10	67.308	0	0	0
3	Matrix	12	530	20	67.308	0	0	0
3	Matrix	12	530	30	67.308	0	0	0
3	Matrix	12	530	40	67.308	0	0	0
3	Matrix	12	530	50	67.308	0	0	0
3	Matrix	12	530	60	67.308	0	0	0
3	Matrix	12	530	70	67.308	0	0	0
3	Matrix	12	530	80	67.308	0	0	0
3	Matrix	12	530	90	67.308	0	0	0
3	Matrix	12	530	100	67.308	0	0	0
3	Matrix	12	530	110	67.308	0	0	0
3	Matrix	12	530	120	67.308	0	0	0
3	Matrix	12	530	130	67.308	0	0	0
3	Matrix	12	530	140	67.308	0	0	0
3	Matrix	12	530	150	67.308	0	0	0
3	Matrix	13	530	0	101.09	0	0	0
3	Matrix	13	530	10	101.09	0	0	0
3	Matrix	13	530	20	101.09	0	0	0
3	Matrix	13	530	30	101.09	0	0	0
3	Matrix	13	530	40	101.09	0	0	0
3	Matrix	13	530	50	101.09	0	0	0
3	Matrix	13	530	60	101.09	0	0	0
3	Matrix	13	530	70	101.09	0	0	0
3	Matrix	13	530	80	101.09	0	0	0
3	Matrix	13	530	90	101.09	0	0	0
3	Matrix	13	530	100	101.09	0	0	0
3	Matrix	13	530	110	101.09	0	0	0
3	Matrix	13	530	120	101.09	0	0	0
3	Matrix	13	530	130	101.09	0	0	0
3	Matrix	13	530	140	101.09	0	0	0
3	Matrix	13	530	150	101.09	0	0	0
3	Matrix	14	520	0	3.81	0	0	0
3	Matrix	14	520	10	3.81	0	0	0
3	Matrix	14	520	20	3.81	0	0	0
3	Matrix	14	520	30	3.81	0	0	0
3	Matrix	14	520	40	3.81	0	0	0
3	Matrix	14	520	50	3.81	0	0	0
3	Matrix	14	520	60	3.81	0	0	0
3	Matrix	14	520	70	3.81	0	0	0
3	Matrix	14	520	80	3.81	0	0	0
3	Matrix	14	520	90	3.81	0	0	0
3	Matrix	14	520	100	3.81	0	0	0
3	Matrix	14	520	110	3.81	0	0	0
3	Matrix	14	520	120	3.81	0	0	0
3	Matrix	14	520	130	3.81	0	0	0
3	Matrix	14	520	140	3.81	0	0	0
3	Matrix	14	520	150	3.81	0	0	0
3	Matrix	15	500	0	3.81	0	0	0
3	Matrix	15	500	10	3.81	0	0	0
3	Matrix	15	500	20	3.81	0	0	0
3	Matrix	15	500	30	3.81	0	0	0
3	Matrix	15	500	40	3.81	0	0	0
3	Matrix	15	500	50	3.81	0	0	0
3	Matrix	15	500	60	3.81	0	0	0
3	Matrix	15	500	70	3.81	0	0	0
3	Matrix	15	500	80	3.81	0	0	0
3	Matrix	15	500	90	3.81	0	0	0
3	Matrix	15	500	100	3.81	0	0	0
3	Matrix	15	500	110	3.81	0	0	0
3	Matrix	15	500	120	3.81	0	0	0
3	Matrix	15	500	130	3.81	0	0	0
3	Matrix	15	500	140	3.81	0	0	0
3	Matrix	15	500	150	3.81	0	0	0
3	Matrix	16	460	0	100.836	0	0	0
3	Matrix	16	460	10	100.836	0	0	0
3	Matrix	16	460	20	100.836	0	0	0
3	Matrix	16	460	30	100.836	0	0	0
3	Matrix	16	460	40	100.836	0	0	0
3	Matrix	16	460	50	100.836	0	0	0
3	Matrix	16	460	60	100.836	0	0	0
3	Matrix	16	460	70	100.836	0	0	0
3	Matrix	16	460	80	100.836	0	0	0
3	Matrix	16	460	90	100.836	0	0	0
3	Matrix	16	460	100	100.836	0	0	0
3	Matrix	16	460	110	100.836	0	0	0
3	Matrix	16	460	120	100.836	0	0	0
3	Matrix	16	460	130	100.836	0	0	0
3	Matrix	16	460	140	100.836	0	0	0
3	Matrix	16	460	150	100.836	0	0	0
3	Matrix	17	470	0	1.016	0	0	0
3	Matrix	17	470	10	1.016	0	0	0
3	Matrix	17	470	20	1.016	0	0	0
3	Matrix	17	470	30	1.016	0	0	0
3	Matrix	17	470	40	1.016	0	0	0
3	Matrix	17	470	50	1.016	0	0	0
3	Matrix	17	470	60	1.016	0	0	0
3	Matrix	17	470	70	1.016	0	0	0
3	Matrix	17	470	80	1.016	0	0	0
3	Matrix	17	470	90	1.016	0	0	0
3	Matrix	17	470	100	1.016	0	0	0
3	Matrix	17	470	110	1.016	0	0	0
3	Matrix	17	470	120	1.016	0	0	0
3	Matrix	17	470	130	1.016	0	0	0
3	Matrix	17	470	140	1.016	0	0	0
3	Matrix	17	470	150	1.016	0	0	0
3	Water	1	625	0	110.234	0	0	0
3	Water	1	625	10	110.234	85.3333	4.40257	1
3	Water	1	625	20	110.234	0	0	0
3	Water	1	625	30	110.234	0	0	0
3	Water	1	625	40	110.234	0	0	0
3	Water	1	625	50	110.234	0	0	0
3	Water	1	625	60	110.234	0	0	0
3	Water	1	625	70	110.234	0	0	0
3	Water	1	625	80	110.234	0	0	0
3	Water	1	625	90	110.234	0	0	0
3	Water	1	625	100	110.234	0	0	0
3	Water	1	625	110	110.234	0	0	0
3	Water	1	625	120	110.234	0	0	0
3	Water	1	625	130	110.234	0	0	0
3	Water	1	625	140	110.234	0	0	0
3	Water	1	625	150	110.234	0	0	0
3	Water	2	625	0	110.234	0	0	0
3	Water	2	625	10	110.234	0	0	0
3	Water	2	625	20	110.234	0	0	0
3	Water	2	625	30	110.234	0	0	0
3	Water	2	625	40	110.234	0	0	0
3	Water	2	625	50	110.234	0	0	0
3	Water	2	625	60	110.234	0	0	0
3	Water	2	625	70	110.234	0	0	0
3	Water	2	625	80	110.234	0	0	0
3	Water	2	625	90	110.234	0	0	0
3	Water	2	625	100	110.234	0	0	0
3	Water	2	625	110	110.234	0	0	0
3	Water	2	625	120	110.234	0	0	0
3	Water	2	625	130	110.234	0	0	0
3	Water	2	625	140	110.234	0	0	0
3	Water	2	625	150	110.234	0	0	0
3	Water	3	575	0	100.836	42.6667	3.49432	1
3	Water	3	575	10	100.836	85.3333	4.40257	1
3	Water	3	575	20	100.836	0	0	0
3	Water	3	575	30	100.836	21.3333	2.77345	1
3	Water	3	575	40	100.836	64	4	1
3	Water	3	575	50	100.836	0	0	0
3	Water	3	575	60	100.836	106.667	4.74252	1
3	Water	3	575	70	100.836	0	0	0
3	Water	3	575	80	100.836	0	0	0
3	Water	3	575	90	100.836	21.3333	2.77345	1
3	Water	3	575	100	100.836	149.333	5.30541	1
3	Water	3	575	110	100.836	85.3333	4.40257	1
3	Water	3	575	120	100.836	21.3333	2.77345	1
3	Water	3	575	130	100.836	0	0	0
3	Water	3	575	140	100.836	0	0	0
3	Water	3	575	150	100.836	0	0	0
3	Water	4	600	0	3.81	170.667	5.54689	1
3	Water	4	600	10	3.81	64	4	1
3	Water	4	600	20	3.81	0	0	0
3	Water	4	600	30	3.81	0	0	0
3	Water	4	600	40	3.81	0	0	0
3	Water	4	600	50	3.81	128	5.03968	1
3	Water	4	600	60	3.81	0	0	0
3	Water	4	600	70	3.81	0	0	0
3	Water	4	600	80	3.81	0	0	0
3	Water	4	600	90	3.81	21.3333	2.77345	1
3	Water	4	600	100	3.81	0	0	0
3	Water	4	600	110	3.81	64	4	1
3	Water	4	600	120	3.81	42.6667	3.49432	1
3	Water	4	600	130	3.81	0	0	0
3	Water	4	600	140	3.81	0	0	0
3	Water	4	600	150	3.81	0	0	0
3	Water	5	575	0	101.09	128	5.03968	1
3	Water	5	575	10	101.09	42.6667	3.49432	1
3	Water	5	575	20	101.09	106.667	4.74252	1
3	Water	5	575	30	101.09	0	0	0
3	Water	5	575	40	101.09	192	5.769	1
3	Water	5	575	50	101.09	0	0	0
3	Water	5	575	60	101.09	42.6667	3.49432	1
3	Water	5	575	70	101.09	0	0	0
3	Water	5	575	80	101.09	0	0	0
3	Water	5	575	90	101.09	0	0	0
3	Water	5	575	100	101.09	0	0	0
3	Water	5	575	110	101.09	0	0	0
3	Water	5	575	120	101.09	21.3333	2.77345	1
3	Water	5	575	130	101.09	42.6667	3.49432	1
3	Water	5	575	140	101.09	0	0	0
3	Water	5	575	150	101.09	0	0	0
3	Water	6	580	0	110.234	42.6667	3.49432	1
3	Water	6	580	10	110.234	0	0	0
3	Water	6	580	20	110.234	0	0	0
3	Water	6	580	30	110.234	0	0	0
3	Water	6	580	40	110.234	0	0	0
3	Water	6	580	50	110.234	42.6667	3.49432	1
3	Water	6	580	60	110.234	0	0	0
3	Water	6	580	70	110.234	0	0	0
3	Water	6	580	80	110.234	0	0	0
3	Water	6	580	90	110.234	0	0	0
3	Water	6	580	100	110.234	0	0	0
3	Water	6	580	110	110.234	0	0	0
3	Water	6	580	120	110.234	0	0	0
3	Water	6	580	130	110.234	0	0	0
3	Water	6	580	140	110.234	0	0	0
3	Water	6	580	150	110.234	0	0	0
3	Water	7	580	0	110.234	0	0	0
3	Water	7	580	10	110.234	0	0	0
3	Water	7	580	20	110.234	42.6667	3.49432	1
3	Water	7	580	30	110.234	0	0	0
3	Water	7	580	40	110.234	0	0	0
3	Water	7	580	50	110.234	0	0	0
3	Water	7	580	60	110.234	0	0	0
3	Water	7	580	70	110.234	0	0	0
3	Water	7	580	80	110.234	0	0	0
3	Water	7	580	90	110.234	0	0	0
3	Water	7	580	100	110.234	0	0	0
3	Water	7	580	110	110.234	0	0	0
3	Water	7	580	120	110.234	0	0	0
3	Water	7	580	130	110.234	0	0	0
3	Water	7	580	140	110.234	0	0	0
3	Water	7	580	150	110.234	0	0	0
3	Water	8	570	0	3.81	128	5.03968	1
3	Water	8	570	10	3.81	192	5.769	1
3	Water	8	570	20	3.81	85.3333	4.40257	1
3	Water	8	570	30	3.81	128	5.03968	1
3	Water	8	570	40	3.81	64	4	1
3	Water	8	570	50	3.81	0	0	0
3	Water	8	570	60	3.81	128	5.03968	1
3	Water	8	570	70	3.81	0	0	0
3	Water	8	570	80	3.81	0	0	0
3	Water	8	570	90	3.81	0	0	0
3	Water	8	570	100	3.81	42.6667	3.49432	1
3	Water	8	570	110	3.81	10.6667	2.20128	1
3	Water	8	570	120	3.81	42.6667	3.49432	1
3	Water	8	570	130	3.81	0	0	0
3	Water	8	570	140	3.81	0	0	0
3	Water	8	570	150	3.81	64	4	1
3	Water	9	555	0	11.43	149.333	5.30541	1
3	Water	9	555	10	11.43	213.333	5.97521	1
3	Water	9	555	20	11.43	85.3333	4.40257	1
3	Water	9	555	30	11.43	64	4	1
3	Water	9	555	40	11.43	21.3333	2.77345	1
3	Water	9	555	50	11.43	85.3333	4.40257	1
3	Water	9	555	60	11.43	32	3.1748	1
3	Water	9	555	70	11.43	0	0	0
3	Water	9	555	80	11.43	0	0	0
3	Water	9	555	90	11.43	10.6667	2.20128	1
3	Water	9	555	100	11.43	0	0	0
3	Water	9	555	110	11.43	21.3333	2.77345	1
3	Water	9	555	120	11.43	0	0	0
3	Water	9	555	130	11.43	0	0	0
3	Water	9	555	140	11.43	0	0	0
3	Water	9	555	150	11.43	21.3333	2.77345	1
3	Water	10	550	0	101.09	21.3333	2.77345	1
3	Water	10	550	10	101.09	42.6667	3.49432	1
3	Water	10	550	20	101.09	0	0	0
3	Water	10	550	30	101.09	0	0	0
3	Water	10	550	40	101.09	0	0	0
3	Water	10	550	50	101.09	0	0	0
3	Water	10	550	60	101.09	0	0	0
3	Water	10	550	70	101.09	0	0	0
3	Water	10	550	80	101.09	0	0	0
3	Water	10	550	90	101.09	0	0	0
3	Water	10	550	100	101.09	0	0	0
3	Water	10	550	110	101.09	0	0	0
3	Water	10	550	120	101.09	0	0	0
3	Water	10	550	130	101.09	0	0	0
3	Water	10	550	140	101.09	0	0	0
3	Water	10	550	150	101.09	0	0	0
3	Water	11	550	0	101.09	0	0	0
3	Water	11	550	10	101.09	0	0	0
3	Water	11	550	20	101.09	0	0	0
3	Water	11	550	30	101.09	0	0	0
3	Water	11	550	40	101.09	0	0	0
3	Water	11	550	50	101.09	0	0	0
3	Water	11	550	60	101.09	0	0	0
3	Water	11	550	70	101.09	0	0	0
3	Water	11	550	80	101.09	0	0	0
3	Water	11	550	90	101.09	0	0	0
3	Water	11	550	100	101.09	0	0	0
3	Water	11	550	110	101.09	0	0	0
3	Water	11	550	120	101.09	0	0	0
3	Water	11	550	130	101.09	0	0	0
3	Water	11	550	140	101.09	0	0	0
3	Water	11	550	150	101.09	0	0	0
3	Water	12	530	0	67.308	0	0	0
3	Water	12	530	10	67.308	0	0	0
3	Water	12	530	20	67.308	0	0	0
3	Water	12	530	30	67.308	0	0	0
3	Water	12	530	40	67.308	0	0	0
3	Water	12	530	50	67.308	0	0	0
3	Water	12	530	60	67.308	0	0	0
3	Water	12	530	70	67.308	0	0	0
3	Water	12	530	80	67.308	0	0	0
3	Water	12	530	90	67.308	0	0	0
3	Water	12	530	100	67.308	0	0	0
3	Water	12	530	110	67.308	0	0	0
3	Water	12	530	120	67.308	0	0	0
3	Water	12	530	130	67.308	0	0	0
3	Water	12	530	140	67.308	0	0	0
3	Water	12	530	150	67.308	0	0	0
3	Water	13	530	0	101.09	0	0	0
3	Water	13	530	10	101.09	0	0	0
3	Water	13	530	20	101.09	0	0	0
3	Water	13	530	30	101.09	0	0	0
3	Water	13	530	40	101.09	0	0	0
3	Water	13	530	50	101.09	0	0	0
3	Water	13	530	60	101.09	0	0	0
3	Water	13	530	70	101.09	0	0	0
3	Water	13	530	80	101.09	0	0	0
3	Water	13	530	90	101.09	0	0	0
3	Water	13	530	100	101.09	0	0	0
3	Water	13	530	110	101.09	0	0	0
3	Water	13	530	120	101.09	0	0	0
3	Water	13	530	130	101.09	0	0	0
3	Water	13	530	140	101.09	0	0	0
3	Water	13	530	150	101.09	0	0	0
3	Water	14	520	0	3.81	0	0	0
3	Water	14	520	10	3.81	0	0	0
3	Water	14	520	20	3.81	21.3333	2.77345	1
3	Water	14	520	30	3.81	0	0	0
3	Water	14	520	40	3.81	0	0	0
3	Water	14	520	50	3.81	0	0	0
3	Water	14	520	60	3.81	0	0	0
3	Water	14	520	70	3.81	0	0	0
3	Water	14	520	80	3.81	0	0	0
3	Water	14	520	90	3.81	0	0	0
3	Water	14	520	100	3.81	0	0	0
3	Water	14	520	110	3.81	0	0	0
3	Water	14	520	120	3.81	0	0	0
3	Water	14	520	130	3.81	0	0	0
3	Water	14	520	140	3.81	0	0	0
3	Water	14	520	150	3.81	0	0	0
3	Water	15	500	0	3.81	0	0	0
3	Water	15	500	10	3.81	0	0	0
3	Water	15	500	20	3.81	0	0	0
3	Water	15	500	30	3.81	0	0	0
3	Water	15	500	40	3.81	0	0	0
3	Water	15	500	50	3.81	0	0	0
3	Water	15	500	60	3.81	0	0	0
3	Water	15	500	70	3.81	0	0	0
3	Water	15	500	80	3.81	0	0	0
3	Water	15	500	90	3.81	0	0	0
3	Water	15	500	100	3.81	0	0	0
3	Water	15	500	110	3.81	0	0	0
3	Water	15	500	120	3.81	0	0	0
3	Water	15	500	130	3.81	0	0	0
3	Water	15	500	140	3.81	0	0	0
3	Water	15	500	150	3.81	0	0	0
3	Water	16	460	0	100.836	0	0	0
3	Water	16	460	10	100.836	0	0	0
3	Water	16	460	20	100.836	0	0	0
3	Water	16	460	30	100.836	0	0	0
3	Water	16	460	40	100.836	0	0	0
3	Water	16	460	50	100.836	0	0	0
3	Water	16	460	60	100.836	0	0	0
3	Water	16	460	70	100.836	0	0	0
3	Water	16	460	80	100.836	0	0	0
3	Water	16	460	90	100.836	0	0	0
3	Water	16	460	100	100.836	0	0	0
3	Water	16	460	110	100.836	0	0	0
3	Water	16	460	120	100.836	0	0	0
3	Water	16	460	130	100.836	0	0	0
3	Water	16	460	140	100.836	0	0	0
3	Water	16	460	150	100.836	0	0	0
3	Water	17	470	0	1.016	0	0	0
3	Water	17	470	10	1.016	0	0	0
3	Water	17	470	20	1.016	0	0	0
3	Water	17	470	30	1.016	0	0	0
3	Water	17	470	40	1.016	0	0	0
3	Water	17	470	50	1.016	0	0	0
3	Water	17	470	60	1.016	0	0	0
3	Water	17	470	70	1.016	0	0	0
3	Water	17	470	80	1.016	0	0	0
3	Water	17	470	90	1.016	0	0	0
3	Water	17	470	100	1.016	0	0	0
3	Water	17	470	110	1.016	0	0	0
3	Water	17	470	120	1.016	0	0	0
3	Water	17	470	130	1.016	0	0	0
3	Water	17	470	140	1.016	0	0	0
3	Water	17	470	150	1.016	0	0	0
4	Matrix	-2	750	0	27.4	0	0	0
4	Matrix	-2	750	10	27.4	0	0	0
4	Matrix	-2	750	20	27.4	0	0	0
4	Matrix	-2	750	30	27.4	0	0	0
4	Matrix	-2	750	40	27.4	0	0	0
4	Matrix	-2	750	50	27.4	0	0	0
4	Matrix	-2	750	60	27.4	0	0	0
4	Matrix	-2	750	70	27.4	0	0	0
4	Matrix	-2	750	80	27.4	0	0	0
4	Matrix	-2	750	90	27.4	0	0	0
4	Matrix	-2	750	100	27.4	0	0	0
4	Matrix	-2	750	110	27.4	0	0	0
4	Matrix	-2	750	120	27.4	0	0	0
4	Matrix	-2	750	130	27.4	0	0	0
4	Matrix	-2	750	140	27.4	0	0	0
4	Matrix	-2	750	150	27.4	0	0	0
4	Matrix	-1	725	0	27.4	0	0	0
4	Matrix	-1	725	10	27.4	0	0	0
4	Matrix	-1	725	20	27.4	0	0	0
4	Matrix	-1	725	30	27.4	42.6667	3.49432	1
4	Matrix	-1	725	40	27.4	0	0	0
4	Matrix	-1	725	50	27.4	85.3333	4.40257	1
4	Matrix	-1	725	60	27.4	0	0	0
4	Matrix	-1	725	70	27.4	0	0	0
4	Matrix	-1	725	80	27.4	0	0	0
4	Matrix	-1	725	90	27.4	106.667	4.74252	1
4	Matrix	-1	725	100	27.4	0	0	0
4	Matrix	-1	725	110	27.4	64	4	1
4	Matrix	-1	725	120	27.4	0	0	0
4	Matrix	-1	725	130	27.4	0	0	0
4	Matrix	-1	725	140	27.4	0	0	0
4	Matrix	-1	725	150	27.4	0	0	0
4	Matrix	0	700	0	27.4	0	0	0
4	Matrix	0	700	10	27.4	0	0	0
4	Matrix	0	700	20	27.4	0	0	0
4	Matrix	0	700	30	27.4	0	0	0
4	Matrix	0	700	40	27.4	0	0	0
4	Matrix	0	700	50	27.4	0	0	0
4	Matrix	0	700	60	27.4	0	0	0
4	Matrix	0	700	70	27.4	0	0	0
4	Matrix	0	700	80	27.4	0	0	0
4	Matrix	0	700	90	27.4	21.3333	2.77345	1
4	Matrix	0	700	100	27.4	0	0	0
4	Matrix	0	700	110	27.4	0	0	0
4	Matrix	0	700	120	27.4	0	0	0
4	Matrix	0	700	130	27.4	0	0	0
4	Matrix	0	700	140	27.4	0	0	0
4	Matrix	0	700	150	27.4	0	0	0
4	Matrix	1	625	0	44.466	0	0	0
4	Matrix	1	625	10	44.466	0	0	0
4	Matrix	1	625	20	44.466	0	0	0
4	Matrix	1	625	30	44.466	0	0	0
4	Matrix	1	625	40	44.466	0	0	0
4	Matrix	1	625	50	44.466	0	0	0
4	Matrix	1	625	60	44.466	0	0	0
4	Matrix	1	625	70	44.466	0	0	0
4	Matrix	1	625	80	44.466	0	0	0
4	Matrix	1	625	90	44.466	0	0	0
4	Matrix	1	625	100	44.466	0	0	0
4	Matrix	1	625	110	44.466	0	0	0
4	Matrix	1	625	120	44.466	0	0	0
4	Matrix	1	625	130	44.466	0	0	0
4	Matrix	1	625	140	44.466	0	0	0
4	Matrix	1	625	150	44.466	0	0	0
4	Matrix	2	625	0	47.008	0	0	0
4	Matrix	2	625	10	47.008	42.6667	3.49432	1
4	Matrix	2	625	20	47.008	0	0	0
4	Matrix	2	625	30	47.008	0	0	0
4	Matrix	2	625	40	47.008	0	0	0
4	Matrix	2	625	50	47.008	42.6667	3.49432	1
4	Matrix	2	625	60	47.008	0	0	0
4	Matrix	2	625	70	47.008	0	0	0
4	Matrix	2	625	80	47.008	42.6667	3.49432	1
4	Matrix	2	625	90	47.008	0	0	0
4	Matrix	2	625	100	47.008	5.33333	1.74716	1
4	Matrix	2	625	110	47.008	0	0	0
4	Matrix	2	625	120	47.008	42.6667	3.49432	1
4	Matrix	2	625	130	47.008	0	0	0
4	Matrix	2	625	140	47.008	0	0	0
4	Matrix	2	625	150	47.008	42.6667	3.49432	1
4	Matrix	3	575	0	56.406	0	0	0
4	Matrix	3	575	10	56.406	0	0	0
4	Matrix	3	575	20	56.406	0	0	0
4	Matrix	3	575	30	56.406	0	0	0
4	Matrix	3	575	40	56.406	0	0	0
4	Matrix	3	575	50	56.406	0	0	0
4	Matrix	3	575	60	56.406	0	0	0
4	Matrix	3	575	70	56.406	0	0	0
4	Matrix	3	575	80	56.406	0	0	0
4	Matrix	3	575	90	56.406	0	0	0
4	Matrix	3	575	100	56.406	0	0	0
4	Matrix	3	575	110	56.406	0	0	0
4	Matrix	3	575	120	56.406	0	0	0
4	Matrix	3	575	130	56.406	0	0	0
4	Matrix	3	575	140	56.406	0	0	0
4	Matrix	3	575	150	56.406	0	0	0
4	Matrix	4	600	0	12.194	0	0	0
4	Matrix	4	600	10	12.194	0	0	0
4	Matrix	4	600	20	12.194	0	0	0
4	Matrix	4	600	30	12.194	0	0	0
4	Matrix	4	600	40	12.194	0	0	0
4	Matrix	4	600	50	12.194	0	0	0
4	Matrix	4	600	60	12.194	0	0	0
4	Matrix	4	600	70	12.194	0	0	0
4	Matrix	4	600	80	12.194	0	0	0
4	Matrix	4	600	90	12.194	0	0	0
4	Matrix	4	600	100	12.194	0	0	0
4	Matrix	4	600	110	12.194	0	0	0
4	Matrix	4	600	120	12.194	0	0	0
4	Matrix	4	600	130	12.194	0	0	0
4	Matrix	4	600	140	12.194	0	0	0
4	Matrix	4	600	150	12.194	0	0	0
4	Matrix	5	575	0	44.466	0	0	0
4	Matrix	5	575	10	44.466	0	0	0
4	Matrix	5	575	20	44.466	0	0	0
4	Matrix	5	575	30	44.466	0	0	0
4	Matrix	5	575	40	44.466	0	0	0
4	Matrix	5	575	50	44.466	0	0	0
4	Matrix	5	575	60	44.466	0	0	0
4	Matrix	5	575	70	44.466	0	0	0
4	Matrix	5	575	80	44.466	0	0	0
4	Matrix	5	575	90	44.466	0	0	0
4	Matrix	5	575	100	44.466	0	0	0
4	Matrix	5	575	110	44.466	0	0	0
4	Matrix	5	575	120	44.466	0	0	0
4	Matrix	5	575	130	44.466	0	0	0
4	Matrix	5	575	140	44.466	0	0	0
4	Matrix	5	575	150	44.466	0	0	0
4	Matrix	6	580	0	44.466	0	0	0
4	Matrix	6	580	10	44.466	0	0	0
4	Matrix	6	580	20	44.466	0	0	0
4	Matrix	6	580	30	44.466	0	0	0
4	Matrix	6	580	40	44.466	0	0	0
4	Matrix	6	580	50	44.466	0	0	0
4	Matrix	6	580	60	44.466	0	0	0
4	Matrix	6	580	70	44.466	0	0	0
4	Matrix	6	580	80	44.466	0	0	0
4	Matrix	6	580	90	44.466	0	0	0
4	Matrix	6	580	100	44.466	0	0	0
4	Matrix	6	580	110	44.466	0	0	0
4	Matrix	6	580	120	44.466	21.3333	2.77345	1
4	Matrix	6	580	130	44.466	0	0	0
4	Matrix	6	580	140	44.466	0	0	0
4	Matrix	6	580	150	44.466	0	0	0
4	Matrix	7	580	0	11.94	0	0	0
4	Matrix	7	580	10	11.94	42.6667	3.49432	1
4	Matrix	7	580	20	11.94	0	0	0
4	Matrix	7	580	30	11.94	128	5.03968	1
4	Matrix	7	580	40	11.94	0	0	0
4	Matrix	7	580	50	11.94	0	0	0
4	Matrix	7	580	60	11.94	0	0	0
4	Matrix	7	580	70	11.94	0	0	0
4	Matrix	7	580	80	11.94	64	4	1
4	Matrix	7	580	90	11.94	42.6667	3.49432	1
4	Matrix	7	580	100	11.94	42.6667	3.49432	1
4	Matrix	7	580	110	11.94	0	0	0
4	Matrix	7	580	120	11.94	0	0	0
4	Matrix	7	580	130	11.94	0	0	0
4	Matrix	7	580	140	11.94	21.3333	2.77345	1
4	Matrix	7	580	150	11.94	0	0	0
4	Matrix	8	570	0	44.466	42.6667	3.49432	1
4	Matrix	8	570	10	44.466	85.3333	4.40257	1
4	Matrix	8	570	20	44.466	0	0	0
4	Matrix	8	570	30	44.466	0	0	0
4	Matrix	8	570	40	44.466	0	0	0
4	Matrix	8	570	50	44.466	0	0	0
4	Matrix	8	570	60	44.466	0	0	0
4	Matrix	8	570	70	44.466	0	0	0
4	Matrix	8	570	80	44.466	0	0	0
4	Matrix	8	570	90	44.466	0	0	0
4	Matrix	8	570	100	44.466	0	0	0
4	Matrix	8	570	110	44.466	0	0	0
4	Matrix	8	570	120	44.466	0	0	0
4	Matrix	8	570	130	44.466	0	0	0
4	Matrix	8	570	140	44.466	0	0	0
4	Matrix	8	570	150	44.466	0	0	0
4	Matrix	9	555	0	27.194	0	0	0
4	Matrix	9	555	10	27.194	149.333	5.30541	1
4	Matrix	9	555	20	27.194	64	4	1
4	Matrix	9	555	30	27.194	0	0	0
4	Matrix	9	555	40	27.194	128	5.03968	1
4	Matrix	9	555	50	27.194	0	0	0
4	Matrix	9	555	60	27.194	64	4	1
4	Matrix	9	555	70	27.194	0	0	0
4	Matrix	9	555	80	27.194	85.3333	4.40257	1
4	Matrix	9	555	90	27.194	0	0	0
4	Matrix	9	555	100	27.194	0	0	0
4	Matrix	9	555	110	27.194	0	0	0
4	Matrix	9	555	120	27.194	0	0	0
4	Matrix	9	555	130	27.194	85.3333	4.40257	1
4	Matrix	9	555	140	27.194	0	0	0
4	Matrix	9	555	150	27.194	0	0	0
4	Matrix	10	550	0	48.532	42.6667	3.49432	1
4	Matrix	10	550	10	48.532	21.3333	2.77345	1
4	Matrix	10	550	20	48.532	64	4	1
4	Matrix	10	550	30	48.532	21.3333	2.77345	1
4	Matrix	10	550	40	48.532	0	0	0
4	Matrix	10	550	50	48.532	128	5.03968	1
4	Matrix	10	550	60	48.532	0	0	0
4	Matrix	10	550	70	48.532	0	0	0
4	Matrix	10	550	80	48.532	0	0	0
4	Matrix	10	550	90	48.532	0	0	0
4	Matrix	10	550	100	48.532	42.6667	3.49432	1
4	Matrix	10	550	110	48.532	64	4	1
4	Matrix	10	550	120	48.532	85.3333	4.40257	1
4	Matrix	10	550	130	48.532	21.3333	2.77345	1
4	Matrix	10	550	140	48.532	42.6667	3.49432	1
4	Matrix	10	550	150	48.532	0	0	0
4	Matrix	11	550	0	44.466	0	0	0
4	Matrix	11	550	10	44.466	0	0	0
4	Matrix	11	550	20	44.466	0	0	0
4	Matrix	11	550	30	44.466	0	0	0
4	Matrix	11	550	40	44.466	0	0	0
4	Matrix	11	550	50	44.466	0	0	0
4	Matrix	11	550	60	44.466	0	0	0
4	Matrix	11	550	70	44.466	0	0	0
4	Matrix	11	550	80	44.466	0	0	0
4	Matrix	11	550	90	44.466	0	0	0
4	Matrix	11	550	100	44.466	0	0	0
4	Matrix	11	550	110	44.466	0	0	0
4	Matrix	11	550	120	44.466	0	0	0
4	Matrix	11	550	130	44.466	0	0	0
4	Matrix	11	550	140	44.466	0	0	0
4	Matrix	11	550	150	44.466	0	0	0
4	Matrix	12	530	0	36.338	0	0	0
4	Matrix	12	530	10	36.338	0	0	0
4	Matrix	12	530	20	36.338	0	0	0
4	Matrix	12	530	30	36.338	85.3333	4.40257	1
4	Matrix	12	530	40	36.338	0	0	0
4	Matrix	12	530	50	36.338	0	0	0
4	Matrix	12	530	60	36.338	0	0	0
4	Matrix	12	530	70	36.338	42.6667	3.49432	1
4	Matrix	12	530	80	36.338	0	0	0
4	Matrix	12	530	90	36.338	0	0	0
4	Matrix	12	530	100	36.338	0	0	0
4	Matrix	12	530	110	36.338	0	0	0
4	Matrix	12	530	120	36.338	0	0	0
4	Matrix	12	530	130	36.338	21.3333	2.77345	1
4	Matrix	12	530	140	36.338	0	0	0
4	Matrix	12	530	150	36.338	0	0	0
4	Matrix	13	530	0	12.194	0	0	0
4	Matrix	13	530	10	12.194	0	0	0
4	Matrix	13	530	20	12.194	21.3333	2.77345	1
4	Matrix	13	530	30	12.194	0	0	0
4	Matrix	13	530	40	12.194	0	0	0
4	Matrix	13	530	50	12.194	64	4	1
4	Matrix	13	530	60	12.194	21.3333	2.77345	1
4	Matrix	13	530	70	12.194	42.6667	3.49432	1
4	Matrix	13	530	80	12.194	0	0	0
4	Matrix	13	530	90	12.194	85.3333	4.40257	1
4	Matrix	13	530	100	12.194	0	0	0
4	Matrix	13	530	110	12.194	0	0	0
4	Matrix	13	530	120	12.194	0	0	0
4	Matrix	13	530	130	12.194	64	4	1
4	Matrix	13	530	140	12.194	21.3333	2.77345	1
4	Matrix	13	530	150	12.194	0	0	0
4	Matrix	14	520	0	44.466	0	0	0
4	Matrix	14	520	10	44.466	0	0	0
4	Matrix	14	520	20	44.466	0	0	0
4	Matrix	14	520	30	44.466	32	3.1748	1
4	Matrix	14	520	40	44.466	21.3333	2.77345	1
4	Matrix	14	520	50	44.466	0	0	0
4	Matrix	14	520	60	44.466	0	0	0
4	Matrix	14	520	70	44.466	53.3333	3.76414	1
4	Matrix	14	520	80	44.466	0	0	0
4	Matrix	14	520	90	44.466	0	0	0
4	Matrix	14	520	100	44.466	64	4	1
4	Matrix	14	520	110	44.466	0	0	0
4	Matrix	14	520	120	44.466	21.3333	2.77345	1
4	Matrix	14	520	130	44.466	0	0	0
4	Matrix	14	520	140	44.466	0	0	0
4	Matrix	14	520	150	44.466	0	0	0
4	Matrix	15	500	0	29.226	0	0	0
4	Matrix	15	500	10	29.226	0	0	0
4	Matrix	15	500	20	29.226	0	0	0
4	Matrix	15	500	30	29.226	0	0	0
4	Matrix	15	500	40	29.226	0	0	0
4	Matrix	15	500	50	29.226	0	0	0
4	Matrix	15	500	60	29.226	0	0	0
4	Matrix	15	500	70	29.226	0	0	0
4	Matrix	15	500	80	29.226	0	0	0
4	Matrix	15	500	90	29.226	0	0	0
4	Matrix	15	500	100	29.226	0	0	0
4	Matrix	15	500	110	29.226	0	0	0
4	Matrix	15	500	120	29.226	0	0	0
4	Matrix	15	500	130	29.226	0	0	0
4	Matrix	15	500	140	29.226	42.6667	3.49432	1
4	Matrix	15	500	150	29.226	42.6667	3.49432	1
4	Matrix	16	460	0	44.466	0	0	0
4	Matrix	16	460	10	44.466	32	3.1748	1
4	Matrix	16	460	20	44.466	0	0	0
4	Matrix	16	460	30	44.466	64	4	1
4	Matrix	16	460	40	44.466	0	0	0
4	Matrix	16	460	50	44.466	0	0	0
4	Matrix	16	460	60	44.466	0	0	0
4	Matrix	16	460	70	44.466	42.6667	3.49432	1
4	Matrix	16	460	80	44.466	0	0	0
4	Matrix	16	460	90	44.466	0	0	0
4	Matrix	16	460	100	44.466	0	0	0
4	Matrix	16	460	110	44.466	106.667	4.74252	1
4	Matrix	16	460	120	44.466	42.6667	3.49432	1
4	Matrix	16	460	130	44.466	21.3333	2.77345	1
4	Matrix	16	460	140	44.466	128	5.03968	1
4	Matrix	16	460	150	44.466	0	0	0
4	Matrix	17	470	0	56.406	0	0	0
4	Matrix	17	470	10	56.406	42.6667	3.49432	1
4	Matrix	17	470	20	56.406	42.6667	3.49432	1
4	Matrix	17	470	30	56.406	0	0	0
4	Matrix	17	470	40	56.406	0	0	0
4	Matrix	17	470	50	56.406	0	0	0
4	Matrix	17	470	60	56.406	42.6667	3.49432	1
4	Matrix	17	470	70	56.406	0	0	0
4	Matrix	17	470	80	56.406	21.3333	2.77345	1
4	Matrix	17	470	90	56.406	0	0	0
4	Matrix	17	470	100	56.406	10.6667	2.20128	1
4	Matrix	17	470	110	56.406	0	0	0
4	Matrix	17	470	120	56.406	0	0	0
4	Matrix	17	470	130	56.406	0	0	0
4	Matrix	17	470	140	56.406	0	0	0
4	Matrix	17	470	150	56.406	0	0	0
4	Water	-2	750	0	27.4	0	0	0
4	Water	-2	750	10	27.4	0	0	0
4	Water	-2	750	20	27.4	0	0	0
4	Water	-2	750	30	27.4	0	0	0
4	Water	-2	750	40	27.4	0	0	0
4	Water	-2	750	50	27.4	0	0	0
4	Water	-2	750	60	27.4	0	0	0
4	Water	-2	750	70	27.4	0	0	0
4	Water	-2	750	80	27.4	0	0	0
4	Water	-2	750	90	27.4	0	0	0
4	Water	-2	750	100	27.4	0	0	0
4	Water	-2	750	110	27.4	0	0	0
4	Water	-2	750	120	27.4	0	0	0
4	Water	-2	750	130	27.4	0	0	0
4	Water	-2	750	140	27.4	0	0	0
4	Water	-2	750	150	27.4	5.33333	1.74716	1
4	Water	-1	725	0	27.4	0	0	0
4	Water	-1	725	10	27.4	0	0	0
4	Water	-1	725	20	27.4	0	0	0
4	Water	-1	725	30	27.4	0	0	0
4	Water	-1	725	40	27.4	0	0	0
4	Water	-1	725	50	27.4	0	0	0
4	Water	-1	725	60	27.4	0	0	0
4	Water	-1	725	70	27.4	0	0	0
4	Water	-1	725	80	27.4	0	0	0
4	Water	-1	725	90	27.4	0	0	0
4	Water	-1	725	100	27.4	0	0	0
4	Water	-1	725	110	27.4	0	0	0
4	Water	-1	725	120	27.4	0	0	0
4	Water	-1	725	130	27.4	85.3333	4.40257	1
4	Water	-1	725	140	27.4	0	0	0
4	Water	-1	725	150	27.4	0	0	0
4	Water	0	700	0	27.4	0	0	0
4	Water	0	700	10	27.4	21.3333	2.77345	1
4	Water	0	700	20	27.4	0	0	0
4	Water	0	700	30	27.4	0	0	0
4	Water	0	700	40	27.4	0	0	0
4	Water	0	700	50	27.4	0	0	0
4	Water	0	700	60	27.4	0	0	0
4	Water	0	700	70	27.4	0	0	0
4	Water	0	700	80	27.4	0	0	0
4	Water	0	700	90	27.4	0	0	0
4	Water	0	700	100	27.4	0	0	0
4	Water	0	700	110	27.4	0	0	0
4	Water	0	700	120	27.4	0	0	0
4	Water	0	700	130	27.4	0	0	0
4	Water	0	700	140	27.4	0	0	0
[truncated: 817 more rows]

## Sheet: Zebra
Period	Treatment	Site	MAP	Distance	Rain30	Dung	Dung_cube_root	Binary
1	Matrix	3	575	0	0.508	0	0	0
1	Matrix	3	575	10	0.508	0	0	0
1	Matrix	3	575	20	0.508	66	4.04124	1
1	Matrix	3	575	30	0.508	0	0	0
1	Matrix	3	575	40	0.508	0	0	0
1	Matrix	3	575	50	0.508	0	0	0
1	Matrix	3	575	60	0.508	0	0	0
1	Matrix	3	575	70	0.508	0	0	0
1	Matrix	3	575	80	0.508	0	0	0
1	Matrix	3	575	90	0.508	0	0	0
1	Matrix	3	575	100	0.508	0	0	0
1	Matrix	3	575	110	0.508	186	5.70827	1
1	Matrix	3	575	120	0.508	0	0	0
1	Matrix	3	575	130	0.508	0	0	0
1	Matrix	3	575	140	0.508	0	0	0
1	Matrix	3	575	150	0.508	0	0	0
1	Matrix	4	600	0	0.508	0	0	0
1	Matrix	4	600	10	0.508	0	0	0
1	Matrix	4	600	20	0.508	0	0	0
1	Matrix	4	600	30	0.508	0	0	0
1	Matrix	4	600	40	0.508	0	0	0
1	Matrix	4	600	50	0.508	0	0	0
1	Matrix	4	600	60	0.508	0	0	0
1	Matrix	4	600	70	0.508	0	0	0
1	Matrix	4	600	80	0.508	0	0	0
1	Matrix	4	600	90	0.508	0	0	0
1	Matrix	4	600	100	0.508	0	0	0
1	Matrix	4	600	110	0.508	0	0	0
1	Matrix	4	600	120	0.508	0	0	0
1	Matrix	4	600	130	0.508	0	0	0
1	Matrix	4	600	140	0.508	0	0	0
1	Matrix	4	600	150	0.508	0	0	0
1	Matrix	6	580	0	20.32	0	0	0
1	Matrix	6	580	10	20.32	0	0	0
1	Matrix	6	580	20	20.32	0	0	0
1	Matrix	6	580	30	20.32	0	0	0
1	Matrix	6	580	40	20.32	12	2.28943	1
1	Matrix	6	580	50	20.32	0	0	0
1	Matrix	6	580	60	20.32	0	0	0
1	Matrix	6	580	70	20.32	0	0	0
1	Matrix	6	580	80	20.32	0	0	0
1	Matrix	6	580	90	20.32	0	0	0
1	Matrix	6	580	100	20.32	0	0	0
1	Matrix	6	580	110	20.32	0	0	0
1	Matrix	6	580	120	20.32	0	0	0
1	Matrix	6	580	130	20.32	0	0	0
1	Matrix	6	580	140	20.32	0	0	0
1	Matrix	6	580	150	20.32	0	0	0
1	Matrix	7	580	0	6.35	0	0	0
1	Matrix	7	580	10	6.35	0	0	0
1	Matrix	7	580	20	6.35	0	0	0
1	Matrix	7	580	30	6.35	0	0	0
1	Matrix	7	580	40	6.35	0	0	0
1	Matrix	7	580	50	6.35	0	0	0
1	Matrix	7	580	60	6.35	0	0	0
1	Matrix	7	580	70	6.35	0	0	0
1	Matrix	7	580	80	6.35	0	0	0
1	Matrix	7	580	90	6.35	0	0	0
1	Matrix	7	580	100	6.35	0	0	0
1	Matrix	7	580	110	6.35	0	0	0
1	Matrix	7	580	120	6.35	0	0	0
1	Matrix	7	580	130	6.35	0	0	0
1	Matrix	7	580	140	6.35	0	0	0
1	Matrix	7	580	150	6.35	0	0	0
1	Matrix	8	570	0	20.32	0	0	0
1	Matrix	8	570	10	20.32	0	0	0
1	Matrix	8	570	20	20.32	0	0	0
1	Matrix	8	570	30	20.32	0	0	0
1	Matrix	8	570	40	20.32	12	2.28943	1
1	Matrix	8	570	50	20.32	0	0	0
1	Matrix	8	570	60	20.32	36	3.30193	1
1	Matrix	8	570	70	20.32	0	0	0
1	Matrix	8	570	80	20.32	0	0	0
1	Matrix	8	570	90	20.32	0	0	0
1	Matrix	8	570	100	20.32	0	0	0
1	Matrix	8	570	110	20.32	0	0	0
1	Matrix	8	570	120	20.32	0	0	0
1	Matrix	8	570	130	20.32	0	0	0
1	Matrix	8	570	140	20.32	0	0	0
1	Matrix	8	570	150	20.32	0	0	0
1	Matrix	9	555	0	20.32	0	0	0
1	Matrix	9	555	10	20.32	0	0	0
1	Matrix	9	555	20	20.32	0	0	0
1	Matrix	9	555	30	20.32	0	0	0
1	Matrix	9	555	40	20.32	0	0	0
1	Matrix	9	555	50	20.32	0	0	0
1	Matrix	9	555	60	20.32	0	0	0
1	Matrix	9	555	70	20.32	0	0	0
1	Matrix	9	555	80	20.32	0	0	0
1	Matrix	9	555	90	20.32	0	0	0
1	Matrix	9	555	100	20.32	0	0	0
1	Matrix	9	555	110	20.32	0	0	0
1	Matrix	9	555	120	20.32	0	0	0
1	Matrix	9	555	130	20.32	0	0	0
1	Matrix	9	555	140	20.32	0	0	0
1	Matrix	9	555	150	20.32	0	0	0
1	Matrix	10	550	0	18.292	0	0	0
1	Matrix	10	550	10	18.292	0	0	0
1	Matrix	10	550	20	18.292	0	0	0
1	Matrix	10	550	30	18.292	0	0	0
1	Matrix	10	550	40	18.292	0	0	0
1	Matrix	10	550	50	18.292	0	0	0
1	Matrix	10	550	60	18.292	0	0	0
1	Matrix	10	550	70	18.292	0	0	0
1	Matrix	10	550	80	18.292	0	0	0
1	Matrix	10	550	90	18.292	0	0	0
1	Matrix	10	550	100	18.292	0	0	0
1	Matrix	10	550	110	18.292	0	0	0
1	Matrix	10	550	120	18.292	0	0	0
1	Matrix	10	550	130	18.292	0	0	0
1	Matrix	10	550	140	18.292	0	0	0
1	Matrix	10	550	150	18.292	0	0	0
1	Matrix	11	550	0	0.508	0	0	0
1	Matrix	11	550	10	0.508	0	0	0
1	Matrix	11	550	20	0.508	0	0	0
1	Matrix	11	550	30	0.508	0	0	0
1	Matrix	11	550	40	0.508	0	0	0
1	Matrix	11	550	50	0.508	0	0	0
1	Matrix	11	550	60	0.508	0	0	0
1	Matrix	11	550	70	0.508	0	0	0
1	Matrix	11	550	80	0.508	60	3.91487	1
1	Matrix	11	550	90	0.508	0	0	0
1	Matrix	11	550	100	0.508	0	0	0
1	Matrix	11	550	110	0.508	0	0	0
1	Matrix	11	550	120	0.508	0	0	0
1	Matrix	11	550	130	0.508	0	0	0
1	Matrix	11	550	140	0.508	0	0	0
1	Matrix	11	550	150	0.508	0	0	0
1	Matrix	12	530	0	12.45	0	0	0
1	Matrix	12	530	10	12.45	0	0	0
1	Matrix	12	530	20	12.45	0	0	0
1	Matrix	12	530	30	12.45	0	0	0
1	Matrix	12	530	40	12.45	0	0	0
1	Matrix	12	530	50	12.45	0	0	0
1	Matrix	12	530	60	12.45	0	0	0
1	Matrix	12	530	70	12.45	0	0	0
1	Matrix	12	530	80	12.45	0	0	0
1	Matrix	12	530	90	12.45	0	0	0
1	Matrix	12	530	100	12.45	0	0	0
1	Matrix	12	530	110	12.45	0	0	0
1	Matrix	12	530	120	12.45	0	0	0
1	Matrix	12	530	130	12.45	0	0	0
1	Matrix	12	530	140	12.45	0	0	0
1	Matrix	12	530	150	12.45	0	0	0
1	Matrix	13	530	0	20.32	0	0	0
1	Matrix	13	530	10	20.32	0	0	0
1	Matrix	13	530	20	20.32	0	0	0
1	Matrix	13	530	30	20.32	0	0	0
1	Matrix	13	530	40	20.32	0	0	0
1	Matrix	13	530	50	20.32	0	0	0
1	Matrix	13	530	60	20.32	0	0	0
1	Matrix	13	530	70	20.32	0	0	0
1	Matrix	13	530	80	20.32	0	0	0
1	Matrix	13	530	90	20.32	0	0	0
1	Matrix	13	530	100	20.32	0	0	0
1	Matrix	13	530	110	20.32	0	0	0
1	Matrix	13	530	120	20.32	0	0	0
1	Matrix	13	530	130	20.32	0	0	0
1	Matrix	13	530	140	20.32	0	0	0
1	Matrix	13	530	150	20.32	0	0	0
1	Matrix	14	520	0	20.32	0	0	0
1	Matrix	14	520	10	20.32	0	0	0
1	Matrix	14	520	20	20.32	0	0	0
1	Matrix	14	520	30	20.32	0	0	0
1	Matrix	14	520	40	20.32	0	0	0
1	Matrix	14	520	50	20.32	0	0	0
1	Matrix	14	520	60	20.32	0	0	0
1	Matrix	14	520	70	20.32	0	0	0
1	Matrix	14	520	80	20.32	0	0	0
1	Matrix	14	520	90	20.32	0	0	0
1	Matrix	14	520	100	20.32	0	0	0
1	Matrix	14	520	110	20.32	0	0	0
1	Matrix	14	520	120	20.32	0	0	0
1	Matrix	14	520	130	20.32	0	0	0
1	Matrix	14	520	140	20.32	0	0	0
1	Matrix	14	520	150	20.32	0	0	0
1	Matrix	15	500	0	0.508	0	0	0
1	Matrix	15	500	10	0.508	0	0	0
1	Matrix	15	500	20	0.508	0	0	0
1	Matrix	15	500	30	0.508	0	0	0
1	Matrix	15	500	40	0.508	0	0	0
1	Matrix	15	500	50	0.508	0	0	0
1	Matrix	15	500	60	0.508	0	0	0
1	Matrix	15	500	70	0.508	0	0	0
1	Matrix	15	500	80	0.508	0	0	0
1	Matrix	15	500	90	0.508	0	0	0
1	Matrix	15	500	100	0.508	0	0	0
1	Matrix	15	500	110	0.508	0	0	0
1	Matrix	15	500	120	0.508	0	0	0
1	Matrix	15	500	130	0.508	0	0	0
1	Matrix	15	500	140	0.508	0	0	0
1	Matrix	15	500	150	0.508	0	0	0
1	Matrix	16	460	0	12.45	0	0	0
1	Matrix	16	460	10	12.45	0	0	0
1	Matrix	16	460	20	12.45	0	0	0
1	Matrix	16	460	30	12.45	0	0	0
1	Matrix	16	460	40	12.45	0	0	0
1	Matrix	16	460	50	12.45	0	0	0
1	Matrix	16	460	60	12.45	0	0	0
1	Matrix	16	460	70	12.45	0	0	0
1	Matrix	16	460	80	12.45	0	0	0
1	Matrix	16	460	90	12.45	0	0	0
1	Matrix	16	460	100	12.45	0	0	0
1	Matrix	16	460	110	12.45	0	0	0
1	Matrix	16	460	120	12.45	0	0	0
1	Matrix	16	460	130	12.45	12	2.28943	1
1	Matrix	16	460	140	12.45	0	0	0
1	Matrix	16	460	150	12.45	0	0	0
1	Matrix	17	470	0	19.812	0	0	0
1	Matrix	17	470	10	19.812	0	0	0
1	Matrix	17	470	20	19.812	0	0	0
1	Matrix	17	470	30	19.812	0	0	0
1	Matrix	17	470	40	19.812	0	0	0
1	Matrix	17	470	50	19.812	0	0	0
1	Matrix	17	470	60	19.812	0	0	0
1	Matrix	17	470	70	19.812	0	0	0
1	Matrix	17	470	80	19.812	0	0	0
1	Matrix	17	470	90	19.812	0	0	0
1	Matrix	17	470	100	19.812	0	0	0
1	Matrix	17	470	110	19.812	0	0	0
1	Matrix	17	470	120	19.812	0	0	0
1	Matrix	17	470	130	19.812	0	0	0
1	Matrix	17	470	140	19.812	12	2.28943	1
1	Matrix	17	470	150	19.812	0	0	0
1	Water	3	575	0	0.508	0	0	0
1	Water	3	575	10	0.508	0	0	0
1	Water	3	575	20	0.508	12	2.28943	1
1	Water	3	575	30	0.508	0	0	0
1	Water	3	575	40	0.508	0	0	0
1	Water	3	575	50	0.508	6	1.81712	1
1	Water	3	575	60	0.508	0	0	0
1	Water	3	575	70	0.508	36	3.30193	1
1	Water	3	575	80	0.508	0	0	0
1	Water	3	575	90	0.508	0	0	0
1	Water	3	575	100	0.508	0	0	0
1	Water	3	575	110	0.508	144	5.24148	1
1	Water	3	575	120	0.508	0	0	0
1	Water	3	575	130	0.508	30	3.10723	1
1	Water	3	575	140	0.508	0	0	0
1	Water	3	575	150	0.508	0	0	0
1	Water	4	600	0	0.508	0	0	0
1	Water	4	600	10	0.508	0	0	0
1	Water	4	600	20	0.508	0	0	0
1	Water	4	600	30	0.508	0	0	0
1	Water	4	600	40	0.508	0	0	0
1	Water	4	600	50	0.508	30	3.10723	1
1	Water	4	600	60	0.508	6	1.81712	1
1	Water	4	600	70	0.508	6	1.81712	1
1	Water	4	600	80	0.508	0	0	0
1	Water	4	600	90	0.508	18	2.62074	1
1	Water	4	600	100	0.508	18	2.62074	1
1	Water	4	600	110	0.508	0	0	0
1	Water	4	600	120	0.508	0	0	0
1	Water	4	600	130	0.508	48	3.63424	1
1	Water	4	600	140	0.508	0	0	0
1	Water	4	600	150	0.508	12	2.28943	1
1	Water	6	580	0	20.32	0	0	0
1	Water	6	580	10	20.32	0	0	0
1	Water	6	580	20	20.32	0	0	0
1	Water	6	580	30	20.32	0	0	0
1	Water	6	580	40	20.32	0	0	0
1	Water	6	580	50	20.32	0	0	0
1	Water	6	580	60	20.32	0	0	0
1	Water	6	580	70	20.32	0	0	0
1	Water	6	580	80	20.32	0	0	0
1	Water	6	580	90	20.32	0	0	0
1	Water	6	580	100	20.32	0	0	0
1	Water	6	580	110	20.32	0	0	0
1	Water	6	580	120	20.32	0	0	0
1	Water	6	580	130	20.32	18	2.62074	1
1	Water	6	580	140	20.32	0	0	0
1	Water	6	580	150	20.32	0	0	0
1	Water	7	580	0	6.35	0	0	0
1	Water	7	580	10	6.35	0	0	0
1	Water	7	580	20	6.35	0	0	0
1	Water	7	580	30	6.35	0	0	0
1	Water	7	580	40	6.35	0	0	0
1	Water	7	580	50	6.35	0	0	0
1	Water	7	580	60	6.35	0	0	0
1	Water	7	580	70	6.35	0	0	0
1	Water	7	580	80	6.35	0	0	0
1	Water	7	580	90	6.35	0	0	0
1	Water	7	580	100	6.35	0	0	0
1	Water	7	580	110	6.35	0	0	0
1	Water	7	580	120	6.35	0	0	0
1	Water	7	580	130	6.35	0	0	0
1	Water	7	580	140	6.35	0	0	0
1	Water	7	580	150	6.35	18	2.62074	1
1	Water	8	570	0	20.32	0	0	0
1	Water	8	570	10	20.32	0	0	0
1	Water	8	570	20	20.32	0	0	0
1	Water	8	570	30	20.32	0	0	0
1	Water	8	570	40	20.32	0	0	0
1	Water	8	570	50	20.32	0	0	0
1	Water	8	570	60	20.32	0	0	0
1	Water	8	570	70	20.32	0	0	0
1	Water	8	570	80	20.32	0	0	0
1	Water	8	570	90	20.32	0	0	0
1	Water	8	570	100	20.32	0	0	0
1	Water	8	570	110	20.32	0	0	0
1	Water	8	570	120	20.32	0	0	0
1	Water	8	570	130	20.32	0	0	0
1	Water	8	570	140	20.32	0	0	0
1	Water	8	570	150	20.32	0	0	0
1	Water	9	555	0	20.32	0	0	0
1	Water	9	555	10	20.32	0	0	0
1	Water	9	555	20	20.32	0	0	0
1	Water	9	555	30	20.32	0	0	0
1	Water	9	555	40	20.32	0	0	0
1	Water	9	555	50	20.32	0	0	0
1	Water	9	555	60	20.32	0	0	0
1	Water	9	555	70	20.32	0	0	0
1	Water	9	555	80	20.32	0	0	0
1	Water	9	555	90	20.32	0	0	0
1	Water	9	555	100	20.32	0	0	0
1	Water	9	555	110	20.32	0	0	0
1	Water	9	555	120	20.32	0	0	0
1	Water	9	555	130	20.32	0	0	0
1	Water	9	555	140	20.32	0	0	0
1	Water	9	555	150	20.32	0	0	0
1	Water	10	550	0	18.292	0	0	0
1	Water	10	550	10	18.292	0	0	0
1	Water	10	550	20	18.292	0	0	0
1	Water	10	550	30	18.292	0	0	0
1	Water	10	550	40	18.292	0	0	0
1	Water	10	550	50	18.292	0	0	0
1	Water	10	550	60	18.292	0	0	0
1	Water	10	550	70	18.292	0	0	0
1	Water	10	550	80	18.292	0	0	0
1	Water	10	550	90	18.292	0	0	0
1	Water	10	550	100	18.292	0	0	0
1	Water	10	550	110	18.292	0	0	0
1	Water	10	550	120	18.292	0	0	0
1	Water	10	550	130	18.292	0	0	0
1	Water	10	550	140	18.292	0	0	0
1	Water	10	550	150	18.292	36	3.30193	1
1	Water	11	550	0	0.508	0	0	0
1	Water	11	550	10	0.508	0	0	0
1	Water	11	550	20	0.508	0	0	0
1	Water	11	550	30	0.508	0	0	0
1	Water	11	550	40	0.508	0	0	0
1	Water	11	550	50	0.508	0	0	0
1	Water	11	550	60	0.508	0	0	0
1	Water	11	550	70	0.508	0	0	0
1	Water	11	550	80	0.508	0	0	0
1	Water	11	550	90	0.508	0	0	0
1	Water	11	550	100	0.508	24	2.8845	1
1	Water	11	550	110	0.508	0	0	0
1	Water	11	550	120	0.508	0	0	0
1	Water	11	550	130	0.508	48	3.63424	1
1	Water	11	550	140	0.508	0	0	0
1	Water	11	550	150	0.508	0	0	0
1	Water	12	530	0	12.45	0	0	0
1	Water	12	530	10	12.45	0	0	0
1	Water	12	530	20	12.45	0	0	0
1	Water	12	530	30	12.45	0	0	0
1	Water	12	530	40	12.45	0	0	0
1	Water	12	530	50	12.45	0	0	0
1	Water	12	530	60	12.45	0	0	0
1	Water	12	530	70	12.45	0	0	0
1	Water	12	530	80	12.45	0	0	0
1	Water	12	530	90	12.45	0	0	0
1	Water	12	530	100	12.45	0	0	0
1	Water	12	530	110	12.45	0	0	0
1	Water	12	530	120	12.45	0	0	0
1	Water	12	530	130	12.45	0	0	0
1	Water	12	530	140	12.45	6	1.81712	1
1	Water	12	530	150	12.45	0	0	0
1	Water	13	530	0	20.32	0	0	0
1	Water	13	530	10	20.32	0	0	0
1	Water	13	530	20	20.32	0	0	0
1	Water	13	530	30	20.32	0	0	0
1	Water	13	530	40	20.32	0	0	0
1	Water	13	530	50	20.32	0	0	0
1	Water	13	530	60	20.32	66	4.04124	1
1	Water	13	530	70	20.32	0	0	0
1	Water	13	530	80	20.32	0	0	0
1	Water	13	530	90	20.32	0	0	0
1	Water	13	530	100	20.32	0	0	0
1	Water	13	530	110	20.32	0	0	0
1	Water	13	530	120	20.32	0	0	0
1	Water	13	530	130	20.32	0	0	0
1	Water	13	530	140	20.32	0	0	0
1	Water	13	530	150	20.32	0	0	0
1	Water	14	520	0	20.32	0	0	0
1	Water	14	520	10	20.32	0	0	0
1	Water	14	520	20	20.32	0	0	0
1	Water	14	520	30	20.32	0	0	0
1	Water	14	520	40	20.32	0	0	0
1	Water	14	520	50	20.32	0	0	0
1	Water	14	520	60	20.32	0	0	0
1	Water	14	520	70	20.32	0	0	0
1	Water	14	520	80	20.32	0	0	0
1	Water	14	520	90	20.32	0	0	0
1	Water	14	520	100	20.32	0	0	0
1	Water	14	520	110	20.32	0	0	0
1	Water	14	520	120	20.32	0	0	0
1	Water	14	520	130	20.32	0	0	0
1	Water	14	520	140	20.32	0	0	0
1	Water	14	520	150	20.32	0	0	0
1	Water	15	500	0	0.508	0	0	0
1	Water	15	500	10	0.508	0	0	0
1	Water	15	500	20	0.508	0	0	0
1	Water	15	500	30	0.508	0	0	0
1	Water	15	500	40	0.508	0	0	0
1	Water	15	500	50	0.508	0	0	0
1	Water	15	500	60	0.508	0	0	0
1	Water	15	500	70	0.508	0	0	0
1	Water	15	500	80	0.508	0	0	0
1	Water	15	500	90	0.508	0	0	0
1	Water	15	500	100	0.508	0	0	0
1	Water	15	500	110	0.508	0	0	0
1	Water	15	500	120	0.508	0	0	0
1	Water	15	500	130	0.508	0	0	0
1	Water	15	500	140	0.508	0	0	0
1	Water	15	500	150	0.508	0	0	0
1	Water	16	460	0	12.45	0	0	0
1	Water	16	460	10	12.45	0	0	0
1	Water	16	460	20	12.45	0	0	0
1	Water	16	460	30	12.45	0	0	0
1	Water	16	460	40	12.45	0	0	0
1	Water	16	460	50	12.45	36	3.30193	1
1	Water	16	460	60	12.45	0	0	0
1	Water	16	460	70	12.45	0	0	0
1	Water	16	460	80	12.45	60	3.91487	1
1	Water	16	460	90	12.45	0	0	0
1	Water	16	460	100	12.45	0	0	0
1	Water	16	460	110	12.45	0	0	0
1	Water	16	460	120	12.45	0	0	0
1	Water	16	460	130	12.45	0	0	0
1	Water	16	460	140	12.45	0	0	0
1	Water	16	460	150	12.45	0	0	0
1	Water	17	470	0	19.812	0	0	0
1	Water	17	470	10	19.812	0	0	0
1	Water	17	470	20	19.812	0	0	0
1	Water	17	470	30	19.812	0	0	0
1	Water	17	470	40	19.812	0	0	0
1	Water	17	470	50	19.812	0	0	0
1	Water	17	470	60	19.812	0	0	0
1	Water	17	470	70	19.812	0	0	0
1	Water	17	470	80	19.812	0	0	0
1	Water	17	470	90	19.812	0	0	0
1	Water	17	470	100	19.812	0	0	0
1	Water	17	470	110	19.812	0	0	0
1	Water	17	470	120	19.812	0	0	0
1	Water	17	470	130	19.812	0	0	0
1	Water	17	470	140	19.812	12	2.28943	1
1	Water	17	470	150	19.812	0	0	0
2	Matrix	-2	750	0	100.14	0	0	0
2	Matrix	-2	750	10	100.14	0	0	0
2	Matrix	-2	750	20	100.14	0	0	0
2	Matrix	-2	750	30	100.14	0	0	0
2	Matrix	-2	750	40	100.14	0	0	0
2	Matrix	-2	750	50	100.14	0	0	0
2	Matrix	-2	750	60	100.14	0	0	0
2	Matrix	-2	750	70	100.14	0	0	0
2	Matrix	-2	750	80	100.14	0	0	0
2	Matrix	-2	750	90	100.14	0	0	0
2	Matrix	-2	750	100	100.14	0	0	0
2	Matrix	-2	750	110	100.14	0	0	0
2	Matrix	-2	750	120	100.14	0	0	0
2	Matrix	-2	750	130	100.14	0	0	0
2	Matrix	-2	750	140	100.14	0	0	0
2	Matrix	-2	750	150	100.14	0	0	0
2	Matrix	-1	725	0	100.14	0	0	0
2	Matrix	-1	725	10	100.14	0	0	0
2	Matrix	-1	725	20	100.14	0	0	0
2	Matrix	-1	725	30	100.14	0	0	0
2	Matrix	-1	725	40	100.14	0	0	0
2	Matrix	-1	725	50	100.14	0	0	0
2	Matrix	-1	725	60	100.14	0	0	0
2	Matrix	-1	725	70	100.14	0	0	0
2	Matrix	-1	725	80	100.14	0	0	0
2	Matrix	-1	725	90	100.14	0	0	0
2	Matrix	-1	725	100	100.14	0	0	0
2	Matrix	-1	725	110	100.14	0	0	0
2	Matrix	-1	725	120	100.14	0	0	0
2	Matrix	-1	725	130	100.14	0	0	0
2	Matrix	-1	725	140	100.14	0	0	0
2	Matrix	-1	725	150	100.14	0	0	0
2	Matrix	0	700	0	100.14	0	0	0
2	Matrix	0	700	10	100.14	0	0	0
2	Matrix	0	700	20	100.14	0	0	0
2	Matrix	0	700	30	100.14	0	0	0
2	Matrix	0	700	40	100.14	0	0	0
2	Matrix	0	700	50	100.14	0	0	0
2	Matrix	0	700	60	100.14	0	0	0
2	Matrix	0	700	70	100.14	0	0	0
2	Matrix	0	700	80	100.14	0	0	0
2	Matrix	0	700	90	100.14	0	0	0
2	Matrix	0	700	100	100.14	0	0	0
2	Matrix	0	700	110	100.14	0	0	0
2	Matrix	0	700	120	100.14	0	0	0
2	Matrix	0	700	130	100.14	0	0	0
2	Matrix	0	700	140	100.14	0	0	0
2	Matrix	0	700	150	100.14	0	0	0
2	Matrix	1	625	0	25.908	168	5.51785	1
2	Matrix	1	625	10	25.908	0	0	0
2	Matrix	1	625	20	25.908	0	0	0
2	Matrix	1	625	30	25.908	0	0	0
2	Matrix	1	625	40	25.908	6	1.81712	1
2	Matrix	1	625	50	25.908	0	0	0
2	Matrix	1	625	60	25.908	0	0	0
2	Matrix	1	625	70	25.908	24	2.8845	1
2	Matrix	1	625	80	25.908	0	0	0
2	Matrix	1	625	90	25.908	0	0	0
2	Matrix	1	625	100	25.908	0	0	0
2	Matrix	1	625	110	25.908	0	0	0
2	Matrix	1	625	120	25.908	24	2.8845	1
2	Matrix	1	625	130	25.908	0	0	0
2	Matrix	1	625	140	25.908	12	2.28943	1
2	Matrix	1	625	150	25.908	0	0	0
2	Matrix	2	625	0	35.558	6	1.81712	1
2	Matrix	2	625	10	35.558	18	2.62074	1
2	Matrix	2	625	20	35.558	24	2.8845	1
2	Matrix	2	625	30	35.558	66	4.04124	1
2	Matrix	2	625	40	35.558	0	0	0
2	Matrix	2	625	50	35.558	144	5.24148	1
2	Matrix	2	625	60	35.558	0	0	0
2	Matrix	2	625	70	35.558	0	0	0
2	Matrix	2	625	80	35.558	6	1.81712	1
2	Matrix	2	625	90	35.558	360	7.11379	1
2	Matrix	2	625	100	35.558	6	1.81712	1
2	Matrix	2	625	110	35.558	0	0	0
2	Matrix	2	625	120	35.558	0	0	0
2	Matrix	2	625	130	35.558	0	0	0
2	Matrix	2	625	140	35.558	3	1.44225	1
2	Matrix	2	625	150	35.558	0	0	0
2	Matrix	3	575	0	94.994	0	0	0
2	Matrix	3	575	10	94.994	0	0	0
2	Matrix	3	575	20	94.994	0	0	0
2	Matrix	3	575	30	94.994	0	0	0
2	Matrix	3	575	40	94.994	0	0	0
2	Matrix	3	575	50	94.994	0	0	0
2	Matrix	3	575	60	94.994	0	0	0
2	Matrix	3	575	70	94.994	96	4.57886	1
2	Matrix	3	575	80	94.994	0	0	0
2	Matrix	3	575	90	94.994	48	3.63424	1
2	Matrix	3	575	100	94.994	0	0	0
2	Matrix	3	575	110	94.994	0	0	0
2	Matrix	3	575	120	94.994	0	0	0
2	Matrix	3	575	130	94.994	0	0	0
2	Matrix	3	575	140	94.994	0	0	0
2	Matrix	3	575	150	94.994	156	5.38321	1
2	Matrix	4	600	0	84.326	0	0	0
2	Matrix	4	600	10	84.326	0	0	0
2	Matrix	4	600	20	84.326	0	0	0
2	Matrix	4	600	30	84.326	0	0	0
2	Matrix	4	600	40	84.326	0	0	0
2	Matrix	4	600	50	84.326	0	0	0
2	Matrix	4	600	60	84.326	0	0	0
2	Matrix	4	600	70	84.326	0	0	0
2	Matrix	4	600	80	84.326	0	0	0
2	Matrix	4	600	90	84.326	0	0	0
2	Matrix	4	600	100	84.326	0	0	0
2	Matrix	4	600	110	84.326	0	0	0
2	Matrix	4	600	120	84.326	0	0	0
2	Matrix	4	600	130	84.326	0	0	0
2	Matrix	4	600	140	84.326	0	0	0
2	Matrix	4	600	150	84.326	0	0	0
2	Matrix	5	575	0	71.876	36	3.30193	1
2	Matrix	5	575	10	71.876	0	0	0
2	Matrix	5	575	20	71.876	0	0	0
2	Matrix	5	575	30	71.876	0	0	0
2	Matrix	5	575	40	71.876	0	0	0
2	Matrix	5	575	50	71.876	0	0	0
2	Matrix	5	575	60	71.876	42	3.47603	1
2	Matrix	5	575	70	71.876	6	1.81712	1
2	Matrix	5	575	80	71.876	6	1.81712	1
2	Matrix	5	575	90	71.876	0	0	0
2	Matrix	5	575	100	71.876	0	0	0
2	Matrix	5	575	110	71.876	0	0	0
2	Matrix	5	575	120	71.876	0	0	0
2	Matrix	5	575	130	71.876	0	0	0
2	Matrix	5	575	140	71.876	0	0	0
2	Matrix	5	575	150	71.876	30	3.10723	1
2	Matrix	6	580	0	96.518	0	0	0
2	Matrix	6	580	10	96.518	18	2.62074	1
2	Matrix	6	580	20	96.518	0	0	0
2	Matrix	6	580	30	96.518	0	0	0
2	Matrix	6	580	40	96.518	18	2.62074	1
2	Matrix	6	580	50	96.518	0	0	0
2	Matrix	6	580	60	96.518	0	0	0
2	Matrix	6	580	70	96.518	0	0	0
2	Matrix	6	580	80	96.518	0	0	0
2	Matrix	6	580	90	96.518	0	0	0
2	Matrix	6	580	100	96.518	0	0	0
2	Matrix	6	580	110	96.518	0	0	0
2	Matrix	6	580	120	96.518	0	0	0
2	Matrix	6	580	130	96.518	60	3.91487	1
2	Matrix	6	580	140	96.518	0	0	0
2	Matrix	6	580	150	96.518	0	0	0
2	Matrix	7	580	0	74.162	18	2.62074	1
2	Matrix	7	580	10	74.162	0	0	0
2	Matrix	7	580	20	74.162	0	0	0
2	Matrix	7	580	30	74.162	6	1.81712	1
2	Matrix	7	580	40	74.162	0	0	0
2	Matrix	7	580	50	74.162	6	1.81712	1
2	Matrix	7	580	60	74.162	30	3.10723	1
2	Matrix	7	580	70	74.162	0	0	0
2	Matrix	7	580	80	74.162	0	0	0
2	Matrix	7	580	90	74.162	0	0	0
2	Matrix	7	580	100	74.162	6	1.81712	1
2	Matrix	7	580	110	74.162	15	2.46621	1
2	Matrix	7	580	120	74.162	0	0	0
2	Matrix	7	580	130	74.162	18	2.62074	1
2	Matrix	7	580	140	74.162	12	2.28943	1
2	Matrix	7	580	150	74.162	0	0	0
2	Matrix	8	570	0	93.724	0	0	0
2	Matrix	8	570	10	93.724	0	0	0
2	Matrix	8	570	20	93.724	6	1.81712	1
2	Matrix	8	570	30	93.724	0	0	0
2	Matrix	8	570	40	93.724	12	2.28943	1
2	Matrix	8	570	50	93.724	30	3.10723	1
2	Matrix	8	570	60	93.724	0	0	0
2	Matrix	8	570	70	93.724	0	0	0
2	Matrix	8	570	80	93.724	0	0	0
2	Matrix	8	570	90	93.724	0	0	0
2	Matrix	8	570	100	93.724	0	0	0
2	Matrix	8	570	110	93.724	0	0	0
2	Matrix	8	570	120	93.724	0	0	0
2	Matrix	8	570	130	93.724	0	0	0
2	Matrix	8	570	140	93.724	0	0	0
2	Matrix	8	570	150	93.724	0	0	0
2	Matrix	9	555	0	101.344	0	0	0
2	Matrix	9	555	10	101.344	0	0	0
2	Matrix	9	555	20	101.344	0	0	0
2	Matrix	9	555	30	101.344	0	0	0
2	Matrix	9	555	40	101.344	0	0	0
2	Matrix	9	555	50	101.344	0	0	0
2	Matrix	9	555	60	101.344	0	0	0
2	Matrix	9	555	70	101.344	0	0	0
2	Matrix	9	555	80	101.344	0	0	0
2	Matrix	9	555	90	101.344	0	0	0
2	Matrix	9	555	100	101.344	0	0	0
2	Matrix	9	555	110	101.344	0	0	0
2	Matrix	9	555	120	101.344	0	0	0
2	Matrix	9	555	130	101.344	0	0	0
2	Matrix	9	555	140	101.344	0	0	0
2	Matrix	9	555	150	101.344	0	0	0
2	Matrix	10	550	0	35.812	0	0	0
2	Matrix	10	550	10	35.812	60	3.91487	1
2	Matrix	10	550	20	35.812	0	0	0
2	Matrix	10	550	30	35.812	0	0	0
2	Matrix	10	550	40	35.812	0	0	0
2	Matrix	10	550	50	35.812	0	0	0
2	Matrix	10	550	60	35.812	0	0	0
2	Matrix	10	550	70	35.812	0	0	0
2	Matrix	10	550	80	35.812	0	0	0
2	Matrix	10	550	90	35.812	6	1.81712	1
2	Matrix	10	550	100	35.812	0	0	0
2	Matrix	10	550	110	35.812	0	0	0
2	Matrix	10	550	120	35.812	0	0	0
2	Matrix	10	550	130	35.812	0	0	0
2	Matrix	10	550	140	35.812	12	2.28943	1
2	Matrix	10	550	150	35.812	0	0	0
2	Matrix	11	550	0	92.962	0	0	0
2	Matrix	11	550	10	92.962	0	0	0
2	Matrix	11	550	20	92.962	0	0	0
2	Matrix	11	550	30	92.962	0	0	0
2	Matrix	11	550	40	92.962	0	0	0
2	Matrix	11	550	50	92.962	0	0	0
2	Matrix	11	550	60	92.962	0	0	0
2	Matrix	11	550	70	92.962	36	3.30193	1
2	Matrix	11	550	80	92.962	0	0	0
2	Matrix	11	550	90	92.962	0	0	0
2	Matrix	11	550	100	92.962	30	3.10723	1
2	Matrix	11	550	110	92.962	0	0	0
2	Matrix	11	550	120	92.962	36	3.30193	1
2	Matrix	11	550	130	92.962	36	3.30193	1
2	Matrix	11	550	140	92.962	0	0	0
2	Matrix	11	550	150	92.962	0	0	0
2	Matrix	12	530	0	60.192	6	1.81712	1
2	Matrix	12	530	10	60.192	0	0	0
2	Matrix	12	530	20	60.192	0	0	0
2	Matrix	12	530	30	60.192	0	0	0
2	Matrix	12	530	40	60.192	0	0	0
2	Matrix	12	530	50	60.192	0	0	0
2	Matrix	12	530	60	60.192	0	0	0
2	Matrix	12	530	70	60.192	0	0	0
2	Matrix	12	530	80	60.192	0	0	0
2	Matrix	12	530	90	60.192	0	0	0
2	Matrix	12	530	100	60.192	0	0	0
2	Matrix	12	530	110	60.192	0	0	0
2	Matrix	12	530	120	60.192	0	0	0
2	Matrix	12	530	130	60.192	0	0	0
2	Matrix	12	530	140	60.192	0	0	0
2	Matrix	12	530	150	60.192	0	0	0
2	Matrix	13	530	0	66.288	0	0	0
2	Matrix	13	530	10	66.288	0	0	0
2	Matrix	13	530	20	66.288	0	0	0
2	Matrix	13	530	30	66.288	0	0	0
2	Matrix	13	530	40	66.288	0	0	0
2	Matrix	13	530	50	66.288	0	0	0
2	Matrix	13	530	60	66.288	0	0	0
2	Matrix	13	530	70	66.288	0	0	0
2	Matrix	13	530	80	66.288	6	1.81712	1
2	Matrix	13	530	90	66.288	0	0	0
2	Matrix	13	530	100	66.288	0	0	0
2	Matrix	13	530	110	66.288	0	0	0
2	Matrix	13	530	120	66.288	0	0	0
2	Matrix	13	530	130	66.288	0	0	0
2	Matrix	13	530	140	66.288	0	0	0
2	Matrix	13	530	150	66.288	0	0	0
2	Matrix	14	520	0	84.072	0	0	0
2	Matrix	14	520	10	84.072	0	0	0
2	Matrix	14	520	20	84.072	0	0	0
2	Matrix	14	520	30	84.072	0	0	0
2	Matrix	14	520	40	84.072	0	0	0
2	Matrix	14	520	50	84.072	0	0	0
2	Matrix	14	520	60	84.072	6	1.81712	1
2	Matrix	14	520	70	84.072	24	2.8845	1
2	Matrix	14	520	80	84.072	0	0	0
2	Matrix	14	520	90	84.072	0	0	0
2	Matrix	14	520	100	84.072	0	0	0
2	Matrix	14	520	110	84.072	0	0	0
2	Matrix	14	520	120	84.072	0	0	0
2	Matrix	14	520	130	84.072	0	0	0
2	Matrix	14	520	140	84.072	0	0	0
2	Matrix	14	520	150	84.072	0	0	0
2	Matrix	15	500	0	94.486	0	0	0
2	Matrix	15	500	10	94.486	0	0	0
2	Matrix	15	500	20	94.486	0	0	0
2	Matrix	15	500	30	94.486	0	0	0
2	Matrix	15	500	40	94.486	0	0	0
2	Matrix	15	500	50	94.486	0	0	0
2	Matrix	15	500	60	94.486	0	0	0
2	Matrix	15	500	70	94.486	0	0	0
2	Matrix	15	500	80	94.486	0	0	0
2	Matrix	15	500	90	94.486	0	0	0
2	Matrix	15	500	100	94.486	0	0	0
2	Matrix	15	500	110	94.486	0	0	0
2	Matrix	15	500	120	94.486	0	0	0
2	Matrix	15	500	130	94.486	0	0	0
2	Matrix	15	500	140	94.486	0	0	0
2	Matrix	15	500	150	94.486	0	0	0
2	Matrix	16	460	0	60.446	6	1.81712	1
2	Matrix	16	460	10	60.446	0	0	0
2	Matrix	16	460	20	60.446	6	1.81712	1
2	Matrix	16	460	30	60.446	0	0	0
2	Matrix	16	460	40	60.446	12	2.28943	1
2	Matrix	16	460	50	60.446	0	0	0
2	Matrix	16	460	60	60.446	0	0	0
2	Matrix	16	460	70	60.446	0	0	0
2	Matrix	16	460	80	60.446	84	4.37952	1
2	Matrix	16	460	90	60.446	0	0	0
2	Matrix	16	460	100	60.446	0	0	0
2	Matrix	16	460	110	60.446	0	0	0
2	Matrix	16	460	120	60.446	0	0	0
2	Matrix	16	460	130	60.446	3	1.44225	1
2	Matrix	16	460	140	60.446	18	2.62074	1
2	Matrix	16	460	150	60.446	6	1.81712	1
2	Matrix	17	470	0	91.946	0	0	0
2	Matrix	17	470	10	91.946	0	0	0
2	Matrix	17	470	20	91.946	0	0	0
2	Matrix	17	470	30	91.946	0	0	0
2	Matrix	17	470	40	91.946	0	0	0
2	Matrix	17	470	50	91.946	0	0	0
2	Matrix	17	470	60	91.946	0	0	0
2	Matrix	17	470	70	91.946	0	0	0
2	Matrix	17	470	80	91.946	0	0	0
2	Matrix	17	470	90	91.946	0	0	0
2	Matrix	17	470	100	91.946	0	0	0
2	Matrix	17	470	110	91.946	0	0	0
2	Matrix	17	470	120	91.946	0	0	0
2	Matrix	17	470	130	91.946	0	0	0
2	Matrix	17	470	140	91.946	0	0	0
2	Matrix	17	470	150	91.946	0	0	0
2	Water	-2	750	0	100.14	0	0	0
2	Water	-2	750	10	100.14	0	0	0
2	Water	-2	750	20	100.14	0	0	0
2	Water	-2	750	30	100.14	0	0	0
2	Water	-2	750	40	100.14	0	0	0
2	Water	-2	750	50	100.14	0	0	0
2	Water	-2	750	60	100.14	0	0	0
2	Water	-2	750	70	100.14	0	0	0
2	Water	-2	750	80	100.14	0	0	0
2	Water	-2	750	90	100.14	0	0	0
2	Water	-2	750	100	100.14	0	0	0
2	Water	-2	750	110	100.14	0	0	0
2	Water	-2	750	120	100.14	0	0	0
2	Water	-2	750	130	100.14	0	0	0
2	Water	-2	750	140	100.14	0	0	0
2	Water	-2	750	150	100.14	0	0	0
2	Water	-1	725	0	100.14	0	0	0
2	Water	-1	725	10	100.14	0	0	0
2	Water	-1	725	20	100.14	0	0	0
2	Water	-1	725	30	100.14	0	0	0
2	Water	-1	725	40	100.14	0	0	0
2	Water	-1	725	50	100.14	0	0	0
2	Water	-1	725	60	100.14	0	0	0
2	Water	-1	725	70	100.14	0	0	0
2	Water	-1	725	80	100.14	0	0	0
2	Water	-1	725	90	100.14	0	0	0
2	Water	-1	725	100	100.14	0	0	0
2	Water	-1	725	110	100.14	0	0	0
2	Water	-1	725	120	100.14	0	0	0
2	Water	-1	725	130	100.14	0	0	0
2	Water	-1	725	140	100.14	0	0	0
2	Water	-1	725	150	100.14	0	0	0
2	Water	0	700	0	100.14	0	0	0
2	Water	0	700	10	100.14	0	0	0
2	Water	0	700	20	100.14	0	0	0
2	Water	0	700	30	100.14	0	0	0
2	Water	0	700	40	100.14	6	1.81712	1
2	Water	0	700	50	100.14	0	0	0
2	Water	0	700	60	100.14	0	0	0
2	Water	0	700	70	100.14	0	0	0
2	Water	0	700	80	100.14	0	0	0
2	Water	0	700	90	100.14	0	0	0
2	Water	0	700	100	100.14	0	0	0
2	Water	0	700	110	100.14	0	0	0
2	Water	0	700	120	100.14	0	0	0
2	Water	0	700	130	100.14	0	0	0
2	Water	0	700	140	100.14	0	0	0
2	Water	0	700	150	100.14	0	0	0
2	Water	1	625	0	25.908	0	0	0
2	Water	1	625	10	25.908	0	0	0
2	Water	1	625	20	25.908	12	2.28943	1
2	Water	1	625	30	25.908	0	0	0
2	Water	1	625	40	25.908	6	1.81712	1
2	Water	1	625	50	25.908	0	0	0
2	Water	1	625	60	25.908	36	3.30193	1
2	Water	1	625	70	25.908	0	0	0
2	Water	1	625	80	25.908	0	0	0
2	Water	1	625	90	25.908	18	2.62074	1
2	Water	1	625	100	25.908	0	0	0
2	Water	1	625	110	25.908	3	1.44225	1
2	Water	1	625	120	25.908	3	1.44225	1
2	Water	1	625	130	25.908	0	0	0
2	Water	1	625	140	25.908	0	0	0
2	Water	1	625	150	25.908	0	0	0
2	Water	2	625	0	35.558	0	0	0
2	Water	2	625	10	35.558	0	0	0
2	Water	2	625	20	35.558	0	0	0
2	Water	2	625	30	35.558	18	2.62074	1
2	Water	2	625	40	35.558	0	0	0
2	Water	2	625	50	35.558	0	0	0
2	Water	2	625	60	35.558	60	3.91487	1
2	Water	2	625	70	35.558	0	0	0
2	Water	2	625	80	35.558	12	2.28943	1
2	Water	2	625	90	35.558	0	0	0
2	Water	2	625	100	35.558	0	0	0
2	Water	2	625	110	35.558	0	0	0
2	Water	2	625	120	35.558	0	0	0
2	Water	2	625	130	35.558	0	0	0
2	Water	2	625	140	35.558	12	2.28943	1
2	Water	2	625	150	35.558	0	0	0
2	Water	3	575	0	94.994	0	0	0
2	Water	3	575	10	94.994	0	0	0
2	Water	3	575	20	94.994	0	0	0
2	Water	3	575	30	94.994	0	0	0
2	Water	3	575	40	94.994	0	0	0
2	Water	3	575	50	94.994	0	0	0
2	Water	3	575	60	94.994	0	0	0
2	Water	3	575	70	94.994	0	0	0
2	Water	3	575	80	94.994	0	0	0
2	Water	3	575	90	94.994	0	0	0
2	Water	3	575	100	94.994	48	3.63424	1
2	Water	3	575	110	94.994	0	0	0
2	Water	3	575	120	94.994	0	0	0
2	Water	3	575	130	94.994	0	0	0
2	Water	3	575	140	94.994	0	0	0
2	Water	3	575	150	94.994	0	0	0
2	Water	4	600	0	84.326	0	0	0
2	Water	4	600	10	84.326	0	0	0
2	Water	4	600	20	84.326	0	0	0
2	Water	4	600	30	84.326	0	0	0
2	Water	4	600	40	84.326	0	0	0
2	Water	4	600	50	84.326	0	0	0
2	Water	4	600	60	84.326	0	0	0
2	Water	4	600	70	84.326	0	0	0
2	Water	4	600	80	84.326	0	0	0
2	Water	4	600	90	84.326	156	5.38321	1
2	Water	4	600	100	84.326	12	2.28943	1
2	Water	4	600	110	84.326	0	0	0
2	Water	4	600	120	84.326	0	0	0
2	Water	4	600	130	84.326	72	4.16017	1
2	Water	4	600	140	84.326	0	0	0
2	Water	4	600	150	84.326	0	0	0
2	Water	5	575	0	71.876	0	0	0
2	Water	5	575	10	71.876	0	0	0
2	Water	5	575	20	71.876	0	0	0
2	Water	5	575	30	71.876	0	0	0
2	Water	5	575	40	71.876	0	0	0
2	Water	5	575	50	71.876	0	0	0
2	Water	5	575	60	71.876	132	5.09164	1
2	Water	5	575	70	71.876	60	3.91487	1
2	Water	5	575	80	71.876	0	0	0
2	Water	5	575	90	71.876	0	0	0
2	Water	5	575	100	71.876	0	0	0
2	Water	5	575	110	71.876	24	2.8845	1
2	Water	5	575	120	71.876	0	0	0
2	Water	5	575	130	71.876	0	0	0
2	Water	5	575	140	71.876	3	1.44225	1
2	Water	5	575	150	71.876	90	4.4814	1
2	Water	6	580	0	96.518	0	0	0
2	Water	6	580	10	96.518	0	0	0
2	Water	6	580	20	96.518	0	0	0
2	Water	6	580	30	96.518	0	0	0
2	Water	6	580	40	96.518	0	0	0
2	Water	6	580	50	96.518	0	0	0
2	Water	6	580	60	96.518	0	0	0
2	Water	6	580	70	96.518	0	0	0
2	Water	6	580	80	96.518	36	3.30193	1
2	Water	6	580	90	96.518	0	0	0
2	Water	6	580	100	96.518	0	0	0
2	Water	6	580	110	96.518	0	0	0
2	Water	6	580	120	96.518	0	0	0
2	Water	6	580	130	96.518	0	0	0
2	Water	6	580	140	96.518	0	0	0
2	Water	6	580	150	96.518	0	0	0
2	Water	7	580	0	74.162	0	0	0
2	Water	7	580	10	74.162	24	2.8845	1
2	Water	7	580	20	74.162	0	0	0
2	Water	7	580	30	74.162	0	0	0
2	Water	7	580	40	74.162	0	0	0
2	Water	7	580	50	74.162	30	3.10723	1
2	Water	7	580	60	74.162	0	0	0
2	Water	7	580	70	74.162	0	0	0
2	Water	7	580	80	74.162	0	0	0
2	Water	7	580	90	74.162	0	0	0
2	Water	7	580	100	74.162	36	3.30193	1
2	Water	7	580	110	74.162	0	0	0
2	Water	7	580	120	74.162	0	0	0
2	Water	7	580	130	74.162	0	0	0
2	Water	7	580	140	74.162	0	0	0
2	Water	7	580	150	74.162	0	0	0
2	Water	8	570	0	93.724	0	0	0
2	Water	8	570	10	93.724	24	2.8845	1
2	Water	8	570	20	93.724	0	0	0
2	Water	8	570	30	93.724	0	0	0
2	Water	8	570	40	93.724	0	0	0
2	Water	8	570	50	93.724	0	0	0
2	Water	8	570	60	93.724	0	0	0
2	Water	8	570	70	93.724	0	0	0
2	Water	8	570	80	93.724	0	0	0
2	Water	8	570	90	93.724	0	0	0
2	Water	8	570	100	93.724	0	0	0
2	Water	8	570	110	93.724	0	0	0
2	Water	8	570	120	93.724	0	0	0
2	Water	8	570	130	93.724	0	0	0
2	Water	8	570	140	93.724	0	0	0
2	Water	8	570	150	93.724	0	0	0
2	Water	9	555	0	101.344	0	0	0
2	Water	9	555	10	101.344	0	0	0
2	Water	9	555	20	101.344	0	0	0
2	Water	9	555	30	101.344	0	0	0
2	Water	9	555	40	101.344	0	0	0
2	Water	9	555	50	101.344	0	0	0
2	Water	9	555	60	101.344	0	0	0
2	Water	9	555	70	101.344	0	0	0
2	Water	9	555	80	101.344	0	0	0
2	Water	9	555	90	101.344	0	0	0
2	Water	9	555	100	101.344	0	0	0
2	Water	9	555	110	101.344	0	0	0
2	Water	9	555	120	101.344	0	0	0
2	Water	9	555	130	101.344	0	0	0
2	Water	9	555	140	101.344	0	0	0
2	Water	9	555	150	101.344	0	0	0
2	Water	10	550	0	35.812	0	0	0
2	Water	10	550	10	35.812	60	3.91487	1
2	Water	10	550	20	35.812	6	1.81712	1
2	Water	10	550	30	35.812	0	0	0
2	Water	10	550	40	35.812	0	0	0
2	Water	10	550	50	35.812	0	0	0
2	Water	10	550	60	35.812	0	0	0
2	Water	10	550	70	35.812	0	0	0
2	Water	10	550	80	35.812	0	0	0
2	Water	10	550	90	35.812	0	0	0
2	Water	10	550	100	35.812	0	0	0
2	Water	10	550	110	35.812	0	0	0
2	Water	10	550	120	35.812	0	0	0
2	Water	10	550	130	35.812	0	0	0
2	Water	10	550	140	35.812	36	3.30193	1
2	Water	10	550	150	35.812	0	0	0
2	Water	11	550	0	92.962	0	0	0
2	Water	11	550	10	92.962	0	0	0
2	Water	11	550	20	92.962	0	0	0
2	Water	11	550	30	92.962	0	0	0
2	Water	11	550	40	92.962	0	0	0
2	Water	11	550	50	92.962	0	0	0
2	Water	11	550	60	92.962	0	0	0
2	Water	11	550	70	92.962	0	0	0
2	Water	11	550	80	92.962	0	0	0
2	Water	11	550	90	92.962	0	0	0
2	Water	11	550	100	92.962	0	0	0
2	Water	11	550	110	92.962	0	0	0
2	Water	11	550	120	92.962	0	0	0
2	Water	11	550	130	92.962	6	1.81712	1
2	Water	11	550	140	92.962	6	1.81712	1
2	Water	11	550	150	92.962	0	0	0
2	Water	12	530	0	60.192	0	0	0
2	Water	12	530	10	60.192	0	0	0
2	Water	12	530	20	60.192	0	0	0
2	Water	12	530	30	60.192	0	0	0
2	Water	12	530	40	60.192	0	0	0
2	Water	12	530	50	60.192	72	4.16017	1
2	Water	12	530	60	60.192	0	0	0
2	Water	12	530	70	60.192	0	0	0
2	Water	12	530	80	60.192	0	0	0
2	Water	12	530	90	60.192	0	0	0
2	Water	12	530	100	60.192	144	5.24148	1
2	Water	12	530	110	60.192	0	0	0
2	Water	12	530	120	60.192	0	0	0
2	Water	12	530	130	60.192	0	0	0
2	Water	12	530	140	60.192	0	0	0
2	Water	12	530	150	60.192	0	0	0
2	Water	13	530	0	66.288	0	0	0
2	Water	13	530	10	66.288	0	0	0
2	Water	13	530	20	66.288	0	0	0
2	Water	13	530	30	66.288	0	0	0
2	Water	13	530	40	66.288	0	0	0
2	Water	13	530	50	66.288	0	0	0
2	Water	13	530	60	66.288	0	0	0
2	Water	13	530	70	66.288	6	1.81712	1
2	Water	13	530	80	66.288	18	2.62074	1
2	Water	13	530	90	66.288	0	0	0
2	Water	13	530	100	66.288	0	0	0
2	Water	13	530	110	66.288	0	0	0
2	Water	13	530	120	66.288	0	0	0
2	Water	13	530	130	66.288	0	0	0
2	Water	13	530	140	66.288	0	0	0
2	Water	13	530	150	66.288	6	1.81712	1
2	Water	14	520	0	84.072	0	0	0
2	Water	14	520	10	84.072	0	0	0
2	Water	14	520	20	84.072	12	2.28943	1
2	Water	14	520	30	84.072	0	0	0
2	Water	14	520	40	84.072	0	0	0
2	Water	14	520	50	84.072	0	0	0
2	Water	14	520	60	84.072	0	0	0
2	Water	14	520	70	84.072	0	0	0
2	Water	14	520	80	84.072	0	0	0
2	Water	14	520	90	84.072	0	0	0
2	Water	14	520	100	84.072	0	0	0
2	Water	14	520	110	84.072	0	0	0
2	Water	14	520	120	84.072	0	0	0
2	Water	14	520	130	84.072	0	0	0
2	Water	14	520	140	84.072	6	1.81712	1
2	Water	14	520	150	84.072	0	0	0
2	Water	15	500	0	94.486	0	0	0
2	Water	15	500	10	94.486	0	0	0
2	Water	15	500	20	94.486	0	0	0
2	Water	15	500	30	94.486	0	0	0
2	Water	15	500	40	94.486	0	0	0
2	Water	15	500	50	94.486	0	0	0
2	Water	15	500	60	94.486	0	0	0
2	Water	15	500	70	94.486	0	0	0
2	Water	15	500	80	94.486	0	0	0
2	Water	15	500	90	94.486	0	0	0
2	Water	15	500	100	94.486	0	0	0
2	Water	15	500	110	94.486	0	0	0
2	Water	15	500	120	94.486	0	0	0
2	Water	15	500	130	94.486	0	0	0
2	Water	15	500	140	94.486	0	0	0
2	Water	15	500	150	94.486	0	0	0
2	Water	16	460	0	60.446	0	0	0
2	Water	16	460	10	60.446	0	0	0
2	Water	16	460	20	60.446	0	0	0
2	Water	16	460	30	60.446	0	0	0
2	Water	16	460	40	60.446	0	0	0
2	Water	16	460	50	60.446	0	0	0
2	Water	16	460	60	60.446	0	0	0
2	Water	16	460	70	60.446	0	0	0
2	Water	16	460	80	60.446	0	0	0
2	Water	16	460	90	60.446	0	0	0
2	Water	16	460	100	60.446	0	0	0
2	Water	16	460	110	60.446	30	3.10723	1
2	Water	16	460	120	60.446	24	2.8845	1
2	Water	16	460	130	60.446	0	0	0
2	Water	16	460	140	60.446	0	0	0
2	Water	16	460	150	60.446	0	0	0
2	Water	17	470	0	91.946	0	0	0
2	Water	17	470	10	91.946	0	0	0
2	Water	17	470	20	91.946	0	0	0
2	Water	17	470	30	91.946	0	0	0
2	Water	17	470	40	91.946	0	0	0
2	Water	17	470	50	91.946	0	0	0
2	Water	17	470	60	91.946	0	0	0
2	Water	17	470	70	91.946	0	0	0
2	Water	17	470	80	91.946	0	0	0
2	Water	17	470	90	91.946	0	0	0
2	Water	17	470	100	91.946	6	1.81712	1
2	Water	17	470	110	91.946	0	0	0
2	Water	17	470	120	91.946	0	0	0
2	Water	17	470	130	91.946	0	0	0
2	Water	17	470	140	91.946	0	0	0
2	Water	17	470	150	91.946	0	0	0
3	Matrix	1	625	0	110.234	0	0	0
3	Matrix	1	625	10	110.234	0	0	0
3	Matrix	1	625	20	110.234	0	0	0
3	Matrix	1	625	30	110.234	0	0	0
3	Matrix	1	625	40	110.234	0	0	0
3	Matrix	1	625	50	110.234	0	0	0
3	Matrix	1	625	60	110.234	0	0	0
3	Matrix	1	625	70	110.234	0	0	0
3	Matrix	1	625	80	110.234	0	0	0
3	Matrix	1	625	90	110.234	0	0	0
3	Matrix	1	625	100	110.234	0	0	0
3	Matrix	1	625	110	110.234	0	0	0
3	Matrix	1	625	120	110.234	0	0	0
3	Matrix	1	625	130	110.234	0	0	0
3	Matrix	1	625	140	110.234	0	0	0
3	Matrix	1	625	150	110.234	0	0	0
3	Matrix	2	625	0	110.234	0	0	0
3	Matrix	2	625	10	110.234	0	0	0
3	Matrix	2	625	20	110.234	0	0	0
3	Matrix	2	625	30	110.234	0	0	0
3	Matrix	2	625	40	110.234	0	0	0
3	Matrix	2	625	50	110.234	0	0	0
3	Matrix	2	625	60	110.234	0	0	0
3	Matrix	2	625	70	110.234	0	0	0
3	Matrix	2	625	80	110.234	0	0	0
3	Matrix	2	625	90	110.234	0	0	0
3	Matrix	2	625	100	110.234	0	0	0
3	Matrix	2	625	110	110.234	0	0	0
3	Matrix	2	625	120	110.234	0	0	0
3	Matrix	2	625	130	110.234	0	0	0
3	Matrix	2	625	140	110.234	0	0	0
3	Matrix	2	625	150	110.234	0	0	0
3	Matrix	3	575	0	100.836	0	0	0
3	Matrix	3	575	10	100.836	0	0	0
3	Matrix	3	575	20	100.836	102	4.67233	1
3	Matrix	3	575	30	100.836	0	0	0
3	Matrix	3	575	40	100.836	0	0	0
3	Matrix	3	575	50	100.836	0	0	0
3	Matrix	3	575	60	100.836	0	0	0
3	Matrix	3	575	70	100.836	0	0	0
3	Matrix	3	575	80	100.836	0	0	0
3	Matrix	3	575	90	100.836	0	0	0
3	Matrix	3	575	100	100.836	18	2.62074	1
3	Matrix	3	575	110	100.836	0	0	0
3	Matrix	3	575	120	100.836	0	0	0
3	Matrix	3	575	130	100.836	0	0	0
3	Matrix	3	575	140	100.836	0	0	0
3	Matrix	3	575	150	100.836	48	3.63424	1
3	Matrix	4	600	0	3.81	30	3.10723	1
3	Matrix	4	600	10	3.81	0	0	0
3	Matrix	4	600	20	3.81	60	3.91487	1
3	Matrix	4	600	30	3.81	6	1.81712	1
3	Matrix	4	600	40	3.81	0	0	0
3	Matrix	4	600	50	3.81	0	0	0
3	Matrix	4	600	60	3.81	0	0	0
3	Matrix	4	600	70	3.81	0	0	0
3	Matrix	4	600	80	3.81	0	0	0
3	Matrix	4	600	90	3.81	0	0	0
3	Matrix	4	600	100	3.81	0	0	0
3	Matrix	4	600	110	3.81	42	3.47603	1
3	Matrix	4	600	120	3.81	0	0	0
3	Matrix	4	600	130	3.81	72	4.16017	1
3	Matrix	4	600	140	3.81	0	0	0
3	Matrix	4	600	150	3.81	84	4.37952	1
3	Matrix	5	575	0	101.09	228	6.10911	1
3	Matrix	5	575	10	101.09	114	4.84881	1
3	Matrix	5	575	20	101.09	0	0	0
3	Matrix	5	575	30	101.09	0	0	0
3	Matrix	5	575	40	101.09	0	0	0
3	Matrix	5	575	50	101.09	0	0	0
3	Matrix	5	575	60	101.09	0	0	0
3	Matrix	5	575	70	101.09	18	2.62074	1
3	Matrix	5	575	80	101.09	0	0	0
3	Matrix	5	575	90	101.09	0	0	0
3	Matrix	5	575	100	101.09	0	0	0
3	Matrix	5	575	110	101.09	0	0	0
3	Matrix	5	575	120	101.09	0	0	0
3	Matrix	5	575	130	101.09	0	0	0
3	Matrix	5	575	140	101.09	36	3.30193	1
3	Matrix	5	575	150	101.09	18	2.62074	1
3	Matrix	6	580	0	110.234	0	0	0
3	Matrix	6	580	10	110.234	6	1.81712	1
3	Matrix	6	580	20	110.234	108	4.7622	1
3	Matrix	6	580	30	110.234	6	1.81712	1
3	Matrix	6	580	40	110.234	0	0	0
3	Matrix	6	580	50	110.234	0	0	0
3	Matrix	6	580	60	110.234	24	2.8845	1
3	Matrix	6	580	70	110.234	0	0	0
3	Matrix	6	580	80	110.234	0	0	0
3	Matrix	6	580	90	110.234	0	0	0
3	Matrix	6	580	100	110.234	30	3.10723	1
3	Matrix	6	580	110	110.234	114	4.84881	1
3	Matrix	6	580	120	110.234	0	0	0
3	Matrix	6	580	130	110.234	12	2.28943	1
3	Matrix	6	580	140	110.234	0	0	0
3	Matrix	6	580	150	110.234	48	3.63424	1
3	Matrix	7	580	0	110.234	0	0	0
3	Matrix	7	580	10	110.234	0	0	0
3	Matrix	7	580	20	110.234	12	2.28943	1
3	Matrix	7	580	30	110.234	0	0	0
3	Matrix	7	580	40	110.234	6	1.81712	1
3	Matrix	7	580	50	110.234	0	0	0
3	Matrix	7	580	60	110.234	0	0	0
3	Matrix	7	580	70	110.234	18	2.62074	1
3	Matrix	7	580	80	110.234	84	4.37952	1
3	Matrix	7	580	90	110.234	48	3.63424	1
3	Matrix	7	580	100	110.234	0	0	0
3	Matrix	7	580	110	110.234	0	0	0
3	Matrix	7	580	120	110.234	0	0	0
3	Matrix	7	580	130	110.234	12	2.28943	1
3	Matrix	7	580	140	110.234	30	3.10723	1
3	Matrix	7	580	150	110.234	0	0	0
3	Matrix	8	570	0	3.81	0	0	0
3	Matrix	8	570	10	3.81	18	2.62074	1
3	Matrix	8	570	20	3.81	90	4.4814	1
3	Matrix	8	570	30	3.81	0	0	0
3	Matrix	8	570	40	3.81	0	0	0
3	Matrix	8	570	50	3.81	60	3.91487	1
3	Matrix	8	570	60	3.81	6	1.81712	1
3	Matrix	8	570	70	3.81	84	4.37952	1
3	Matrix	8	570	80	3.81	0	0	0
3	Matrix	8	570	90	3.81	0	0	0
3	Matrix	8	570	100	3.81	0	0	0
3	Matrix	8	570	110	3.81	0	0	0
3	Matrix	8	570	120	3.81	0	0	0
3	Matrix	8	570	130	3.81	0	0	0
3	Matrix	8	570	140	3.81	0	0	0
3	Matrix	8	570	150	3.81	0	0	0
3	Matrix	9	555	0	11.43	0	0	0
3	Matrix	9	555	10	11.43	0	0	0
3	Matrix	9	555	20	11.43	0	0	0
3	Matrix	9	555	30	11.43	0	0	0
3	Matrix	9	555	40	11.43	0	0	0
3	Matrix	9	555	50	11.43	0	0	0
3	Matrix	9	555	60	11.43	0	0	0
3	Matrix	9	555	70	11.43	0	0	0
3	Matrix	9	555	80	11.43	0	0	0
3	Matrix	9	555	90	11.43	0	0	0
3	Matrix	9	555	100	11.43	12	2.28943	1
3	Matrix	9	555	110	11.43	0	0	0
3	Matrix	9	555	120	11.43	0	0	0
3	Matrix	9	555	130	11.43	0	0	0
3	Matrix	9	555	140	11.43	0	0	0
3	Matrix	9	555	150	11.43	0	0	0
3	Matrix	10	550	0	101.09	0	0	0
3	Matrix	10	550	10	101.09	0	0	0
3	Matrix	10	550	20	101.09	0	0	0
3	Matrix	10	550	30	101.09	0	0	0
3	Matrix	10	550	40	101.09	0	0	0
3	Matrix	10	550	50	101.09	0	0	0
3	Matrix	10	550	60	101.09	0	0	0
3	Matrix	10	550	70	101.09	0	0	0
3	Matrix	10	550	80	101.09	0	0	0
3	Matrix	10	550	90	101.09	0	0	0
3	Matrix	10	550	100	101.09	0	0	0
3	Matrix	10	550	110	101.09	0	0	0
3	Matrix	10	550	120	101.09	0	0	0
3	Matrix	10	550	130	101.09	0	0	0
3	Matrix	10	550	140	101.09	0	0	0
3	Matrix	10	550	150	101.09	0	0	0
3	Matrix	11	550	0	101.09	0	0	0
3	Matrix	11	550	10	101.09	0	0	0
3	Matrix	11	550	20	101.09	0	0	0
3	Matrix	11	550	30	101.09	0	0	0
3	Matrix	11	550	40	101.09	0	0	0
3	Matrix	11	550	50	101.09	0	0	0
3	Matrix	11	550	60	101.09	0	0	0
3	Matrix	11	550	70	101.09	0	0	0
3	Matrix	11	550	80	101.09	0	0	0
3	Matrix	11	550	90	101.09	12	2.28943	1
3	Matrix	11	550	100	101.09	0	0	0
3	Matrix	11	550	110	101.09	0	0	0
3	Matrix	11	550	120	101.09	0	0	0
3	Matrix	11	550	130	101.09	18	2.62074	1
3	Matrix	11	550	140	101.09	0	0	0
3	Matrix	11	550	150	101.09	0	0	0
3	Matrix	12	530	0	67.308	0	0	0
3	Matrix	12	530	10	67.308	0	0	0
3	Matrix	12	530	20	67.308	0	0	0
3	Matrix	12	530	30	67.308	0	0	0
3	Matrix	12	530	40	67.308	0	0	0
3	Matrix	12	530	50	67.308	0	0	0
3	Matrix	12	530	60	67.308	0	0	0
3	Matrix	12	530	70	67.308	0	0	0
3	Matrix	12	530	80	67.308	0	0	0
3	Matrix	12	530	90	67.308	0	0	0
3	Matrix	12	530	100	67.308	0	0	0
3	Matrix	12	530	110	67.308	0	0	0
3	Matrix	12	530	120	67.308	0	0	0
3	Matrix	12	530	130	67.308	0	0	0
3	Matrix	12	530	140	67.308	12	2.28943	1
3	Matrix	12	530	150	67.308	0	0	0
3	Matrix	13	530	0	101.09	0	0	0
3	Matrix	13	530	10	101.09	0	0	0
3	Matrix	13	530	20	101.09	0	0	0
3	Matrix	13	530	30	101.09	0	0	0
3	Matrix	13	530	40	101.09	0	0	0
3	Matrix	13	530	50	101.09	0	0	0
3	Matrix	13	530	60	101.09	0	0	0
3	Matrix	13	530	70	101.09	0	0	0
3	Matrix	13	530	80	101.09	0	0	0
3	Matrix	13	530	90	101.09	0	0	0
3	Matrix	13	530	100	101.09	0	0	0
3	Matrix	13	530	110	101.09	0	0	0
3	Matrix	13	530	120	101.09	0	0	0
3	Matrix	13	530	130	101.09	0	0	0
3	Matrix	13	530	140	101.09	0	0	0
3	Matrix	13	530	150	101.09	0	0	0
3	Matrix	14	520	0	3.81	0	0	0
3	Matrix	14	520	10	3.81	0	0	0
3	Matrix	14	520	20	3.81	0	0	0
3	Matrix	14	520	30	3.81	0	0	0
3	Matrix	14	520	40	3.81	0	0	0
3	Matrix	14	520	50	3.81	0	0	0
3	Matrix	14	520	60	3.81	0	0	0
3	Matrix	14	520	70	3.81	0	0	0
3	Matrix	14	520	80	3.81	0	0	0
3	Matrix	14	520	90	3.81	0	0	0
3	Matrix	14	520	100	3.81	0	0	0
3	Matrix	14	520	110	3.81	0	0	0
3	Matrix	14	520	120	3.81	0	0	0
3	Matrix	14	520	130	3.81	0	0	0
3	Matrix	14	520	140	3.81	30	3.10723	1
3	Matrix	14	520	150	3.81	0	0	0
3	Matrix	15	500	0	3.81	0	0	0
3	Matrix	15	500	10	3.81	0	0	0
3	Matrix	15	500	20	3.81	0	0	0
3	Matrix	15	500	30	3.81	0	0	0
3	Matrix	15	500	40	3.81	0	0	0
3	Matrix	15	500	50	3.81	0	0	0
3	Matrix	15	500	60	3.81	0	0	0
3	Matrix	15	500	70	3.81	0	0	0
3	Matrix	15	500	80	3.81	0	0	0
3	Matrix	15	500	90	3.81	0	0	0
3	Matrix	15	500	100	3.81	0	0	0
3	Matrix	15	500	110	3.81	0	0	0
3	Matrix	15	500	120	3.81	0	0	0
3	Matrix	15	500	130	3.81	0	0	0
3	Matrix	15	500	140	3.81	0	0	0
3	Matrix	15	500	150	3.81	0	0	0
3	Matrix	16	460	0	100.836	54	3.77976	1
3	Matrix	16	460	10	100.836	0	0	0
3	Matrix	16	460	20	100.836	0	0	0
3	Matrix	16	460	30	100.836	0	0	0
3	Matrix	16	460	40	100.836	0	0	0
3	Matrix	16	460	50	100.836	120	4.93242	1
3	Matrix	16	460	60	100.836	0	0	0
3	Matrix	16	460	70	100.836	48	3.63424	1
3	Matrix	16	460	80	100.836	90	4.4814	1
3	Matrix	16	460	90	100.836	12	2.28943	1
3	Matrix	16	460	100	100.836	0	0	0
3	Matrix	16	460	110	100.836	0	0	0
3	Matrix	16	460	120	100.836	0	0	0
3	Matrix	16	460	130	100.836	0	0	0
3	Matrix	16	460	140	100.836	0	0	0
3	Matrix	16	460	150	100.836	24	2.8845	1
3	Matrix	17	470	0	1.016	0	0	0
3	Matrix	17	470	10	1.016	0	0	0
3	Matrix	17	470	20	1.016	0	0	0
3	Matrix	17	470	30	1.016	0	0	0
3	Matrix	17	470	40	1.016	0	0	0
3	Matrix	17	470	50	1.016	0	0	0
3	Matrix	17	470	60	1.016	0	0	0
3	Matrix	17	470	70	1.016	0	0	0
3	Matrix	17	470	80	1.016	0	0	0
3	Matrix	17	470	90	1.016	0	0	0
3	Matrix	17	470	100	1.016	0	0	0
3	Matrix	17	470	110	1.016	0	0	0
3	Matrix	17	470	120	1.016	36	3.30193	1
3	Matrix	17	470	130	1.016	0	0	0
3	Matrix	17	470	140	1.016	0	0	0
3	Matrix	17	470	150	1.016	0	0	0
3	Water	1	625	0	110.234	0	0	0
3	Water	1	625	10	110.234	0	0	0
3	Water	1	625	20	110.234	0	0	0
3	Water	1	625	30	110.234	0	0	0
3	Water	1	625	40	110.234	60	3.91487	1
3	Water	1	625	50	110.234	0	0	0
3	Water	1	625	60	110.234	0	0	0
3	Water	1	625	70	110.234	0	0	0
3	Water	1	625	80	110.234	0	0	0
3	Water	1	625	90	110.234	0	0	0
3	Water	1	625	100	110.234	0	0	0
3	Water	1	625	110	110.234	0	0	0
3	Water	1	625	120	110.234	0	0	0
3	Water	1	625	130	110.234	0	0	0
3	Water	1	625	140	110.234	0	0	0
3	Water	1	625	150	110.234	0	0	0
3	Water	2	625	0	110.234	0	0	0
3	Water	2	625	10	110.234	0	0	0
3	Water	2	625	20	110.234	0	0	0
3	Water	2	625	30	110.234	0	0	0
3	Water	2	625	40	110.234	0	0	0
3	Water	2	625	50	110.234	0	0	0
3	Water	2	625	60	110.234	0	0	0
3	Water	2	625	70	110.234	0	0	0
3	Water	2	625	80	110.234	0	0	0
3	Water	2	625	90	110.234	0	0	0
3	Water	2	625	100	110.234	0	0	0
3	Water	2	625	110	110.234	0	0	0
3	Water	2	625	120	110.234	0	0	0
3	Water	2	625	130	110.234	0	0	0
3	Water	2	625	140	110.234	0	0	0
3	Water	2	625	150	110.234	0	0	0
3	Water	3	575	0	100.836	0	0	0
3	Water	3	575	10	100.836	0	0	0
3	Water	3	575	20	100.836	36	3.30193	1
3	Water	3	575	30	100.836	12	2.28943	1
3	Water	3	575	40	100.836	3	1.44225	1
3	Water	3	575	50	100.836	300	6.69433	1
3	Water	3	575	60	100.836	24	2.8845	1
3	Water	3	575	70	100.836	0	0	0
3	Water	3	575	80	100.836	0	0	0
3	Water	3	575	90	100.836	36	3.30193	1
3	Water	3	575	100	100.836	12	2.28943	1
3	Water	3	575	110	100.836	102	4.67233	1
3	Water	3	575	120	100.836	0	0	0
3	Water	3	575	130	100.836	0	0	0
3	Water	3	575	140	100.836	0	0	0
3	Water	3	575	150	100.836	0	0	0
3	Water	4	600	0	3.81	30	3.10723	1
3	Water	4	600	10	3.81	0	0	0
3	Water	4	600	20	3.81	30	3.10723	1
3	Water	4	600	30	3.81	66	4.04124	1
3	Water	4	600	40	3.81	0	0	0
3	Water	4	600	50	3.81	0	0	0
3	Water	4	600	60	3.81	0	0	0
3	Water	4	600	70	3.81	0	0	0
3	Water	4	600	80	3.81	0	0	0
3	Water	4	600	90	3.81	48	3.63424	1
3	Water	4	600	100	3.81	150	5.31329	1
3	Water	4	600	110	3.81	0	0	0
3	Water	4	600	120	3.81	0	0	0
3	Water	4	600	130	3.81	0	0	0
3	Water	4	600	140	3.81	30	3.10723	1
3	Water	4	600	150	3.81	0	0	0
3	Water	5	575	0	101.09	66	4.04124	1
3	Water	5	575	10	101.09	102	4.67233	1
3	Water	5	575	20	101.09	0	0	0
3	Water	5	575	30	101.09	12	2.28943	1
3	Water	5	575	40	101.09	0	0	0
3	Water	5	575	50	101.09	0	0	0
3	Water	5	575	60	101.09	0	0	0
3	Water	5	575	70	101.09	0	0	0
3	Water	5	575	80	101.09	0	0	0
3	Water	5	575	90	101.09	0	0	0
3	Water	5	575	100	101.09	0	0	0
3	Water	5	575	110	101.09	6	1.81712	1
3	Water	5	575	120	101.09	0	0	0
3	Water	5	575	130	101.09	0	0	0
3	Water	5	575	140	101.09	0	0	0
3	Water	5	575	150	101.09	0	0	0
3	Water	6	580	0	110.234	0	0	0
3	Water	6	580	10	110.234	0	0	0
3	Water	6	580	20	110.234	0	0	0
3	Water	6	580	30	110.234	12	2.28943	1
3	Water	6	580	40	110.234	0	0	0
3	Water	6	580	50	110.234	0	0	0
3	Water	6	580	60	110.234	0	0	0
3	Water	6	580	70	110.234	0	0	0
3	Water	6	580	80	110.234	0	0	0
3	Water	6	580	90	110.234	0	0	0
3	Water	6	580	100	110.234	0	0	0
3	Water	6	580	110	110.234	12	2.28943	1
3	Water	6	580	120	110.234	0	0	0
3	Water	6	580	130	110.234	0	0	0
3	Water	6	580	140	110.234	12	2.28943	1
3	Water	6	580	150	110.234	0	0	0
3	Water	7	580	0	110.234	0	0	0
3	Water	7	580	10	110.234	0	0	0
3	Water	7	580	20	110.234	0	0	0
3	Water	7	580	30	110.234	0	0	0
3	Water	7	580	40	110.234	0	0	0
3	Water	7	580	50	110.234	0	0	0
3	Water	7	580	60	110.234	0	0	0
3	Water	7	580	70	110.234	0	0	0
3	Water	7	580	80	110.234	0	0	0
3	Water	7	580	90	110.234	0	0	0
3	Water	7	580	100	110.234	0	0	0
3	Water	7	580	110	110.234	3	1.44225	1
3	Water	7	580	120	110.234	138	5.16765	1
3	Water	7	580	130	110.234	0	0	0
3	Water	7	580	140	110.234	0	0	0
3	Water	7	580	150	110.234	0	0	0
3	Water	8	570	0	3.81	0	0	0
3	Water	8	570	10	3.81	36	3.30193	1
3	Water	8	570	20	3.81	72	4.16017	1
3	Water	8	570	30	3.81	0	0	0
3	Water	8	570	40	3.81	30	3.10723	1
3	Water	8	570	50	3.81	48	3.63424	1
3	Water	8	570	60	3.81	3	1.44225	1
3	Water	8	570	70	3.81	54	3.77976	1
3	Water	8	570	80	3.81	0	0	0
3	Water	8	570	90	3.81	0	0	0
3	Water	8	570	100	3.81	18	2.62074	1
3	Water	8	570	110	3.81	0	0	0
3	Water	8	570	120	3.81	6	1.81712	1
3	Water	8	570	130	3.81	6	1.81712	1
3	Water	8	570	140	3.81	0	0	0
3	Water	8	570	150	3.81	0	0	0
3	Water	9	555	0	11.43	0	0	0
3	Water	9	555	10	11.43	0	0	0
3	Water	9	555	20	11.43	0	0	0
3	Water	9	555	30	11.43	0	0	0
3	Water	9	555	40	11.43	0	0	0
3	Water	9	555	50	11.43	0	0	0
3	Water	9	555	60	11.43	72	4.16017	1
3	Water	9	555	70	11.43	0	0	0
3	Water	9	555	80	11.43	0	0	0
3	Water	9	555	90	11.43	0	0	0
3	Water	9	555	100	11.43	0	0	0
3	Water	9	555	110	11.43	0	0	0
3	Water	9	555	120	11.43	30	3.10723	1
3	Water	9	555	130	11.43	0	0	0
3	Water	9	555	140	11.43	0	0	0
3	Water	9	555	150	11.43	0	0	0
3	Water	10	550	0	101.09	0	0	0
3	Water	10	550	10	101.09	0	0	0
3	Water	10	550	20	101.09	0	0	0
3	Water	10	550	30	101.09	0	0	0
3	Water	10	550	40	101.09	0	0	0
3	Water	10	550	50	101.09	0	0	0
3	Water	10	550	60	101.09	0	0	0
3	Water	10	550	70	101.09	0	0	0
3	Water	10	550	80	101.09	0	0	0
3	Water	10	550	90	101.09	0	0	0
3	Water	10	550	100	101.09	18	2.62074	1
3	Water	10	550	110	101.09	0	0	0
3	Water	10	550	120	101.09	0	0	0
3	Water	10	550	130	101.09	0	0	0
3	Water	10	550	140	101.09	0	0	0
3	Water	10	550	150	101.09	0	0	0
3	Water	11	550	0	101.09	0	0	0
3	Water	11	550	10	101.09	0	0	0
3	Water	11	550	20	101.09	0	0	0
3	Water	11	550	30	101.09	0	0	0
3	Water	11	550	40	101.09	0	0	0
3	Water	11	550	50	101.09	0	0	0
3	Water	11	550	60	101.09	30	3.10723	1
3	Water	11	550	70	101.09	0	0	0
3	Water	11	550	80	101.09	0	0	0
3	Water	11	550	90	101.09	0	0	0
3	Water	11	550	100	101.09	24	2.8845	1
3	Water	11	550	110	101.09	0	0	0
3	Water	11	550	120	101.09	0	0	0
3	Water	11	550	130	101.09	0	0	0
3	Water	11	550	140	101.09	0	0	0
3	Water	11	550	150	101.09	0	0	0
3	Water	12	530	0	67.308	0	0	0
3	Water	12	530	10	67.308	0	0	0
3	Water	12	530	20	67.308	0	0	0
3	Water	12	530	30	67.308	0	0	0
3	Water	12	530	40	67.308	0	0	0
3	Water	12	530	50	67.308	0	0	0
3	Water	12	530	60	67.308	24	2.8845	1
3	Water	12	530	70	67.308	0	0	0
3	Water	12	530	80	67.308	0	0	0
3	Water	12	530	90	67.308	12	2.28943	1
3	Water	12	530	100	67.308	0	0	0
3	Water	12	530	110	67.308	0	0	0
3	Water	12	530	120	67.308	18	2.62074	1
3	Water	12	530	130	67.308	0	0	0
3	Water	12	530	140	67.308	180	5.64622	1
3	Water	12	530	150	67.308	0	0	0
3	Water	13	530	0	101.09	0	0	0
3	Water	13	530	10	101.09	0	0	0
3	Water	13	530	20	101.09	0	0	0
3	Water	13	530	30	101.09	0	0	0
3	Water	13	530	40	101.09	0	0	0
3	Water	13	530	50	101.09	0	0	0
3	Water	13	530	60	101.09	0	0	0
3	Water	13	530	70	101.09	0	0	0
3	Water	13	530	80	101.09	114	4.84881	1
3	Water	13	530	90	101.09	0	0	0
3	Water	13	530	100	101.09	0	0	0
3	Water	13	530	110	101.09	0	0	0
3	Water	13	530	120	101.09	0	0	0
3	Water	13	530	130	101.09	0	0	0
3	Water	13	530	140	101.09	0	0	0
3	Water	13	530	150	101.09	0	0	0
3	Water	14	520	0	3.81	0	0	0
3	Water	14	520	10	3.81	0	0	0
3	Water	14	520	20	3.81	0	0	0
3	Water	14	520	30	3.81	0	0	0
3	Water	14	520	40	3.81	0	0	0
3	Water	14	520	50	3.81	0	0	0
3	Water	14	520	60	3.81	0	0	0
3	Water	14	520	70	3.81	0	0	0
3	Water	14	520	80	3.81	0	0	0
3	Water	14	520	90	3.81	0	0	0
3	Water	14	520	100	3.81	0	0	0
3	Water	14	520	110	3.81	0	0	0
3	Water	14	520	120	3.81	0	0	0
3	Water	14	520	130	3.81	0	0	0
3	Water	14	520	140	3.81	0	0	0
3	Water	14	520	150	3.81	0	0	0
3	Water	15	500	0	3.81	0	0	0
3	Water	15	500	10	3.81	0	0	0
3	Water	15	500	20	3.81	0	0	0
3	Water	15	500	30	3.81	0	0	0
3	Water	15	500	40	3.81	0	0	0
3	Water	15	500	50	3.81	0	0	0
3	Water	15	500	60	3.81	0	0	0
3	Water	15	500	70	3.81	0	0	0
3	Water	15	500	80	3.81	0	0	0
3	Water	15	500	90	3.81	0	0	0
3	Water	15	500	100	3.81	0	0	0
3	Water	15	500	110	3.81	0	0	0
3	Water	15	500	120	3.81	0	0	0
3	Water	15	500	130	3.81	0	0	0
3	Water	15	500	140	3.81	0	0	0
3	Water	15	500	150	3.81	0	0	0
3	Water	16	460	0	100.836	0	0	0
3	Water	16	460	10	100.836	0	0	0
3	Water	16	460	20	100.836	0	0	0
3	Water	16	460	30	100.836	0	0	0
3	Water	16	460	40	100.836	0	0	0
3	Water	16	460	50	100.836	0	0	0
3	Water	16	460	60	100.836	0	0	0
3	Water	16	460	70	100.836	0	0	0
3	Water	16	460	80	100.836	0	0	0
3	Water	16	460	90	100.836	0	0	0
3	Water	16	460	100	100.836	18	2.62074	1
3	Water	16	460	110	100.836	0	0	0
3	Water	16	460	120	100.836	0	0	0
3	Water	16	460	130	100.836	0	0	0
3	Water	16	460	140	100.836	0	0	0
3	Water	16	460	150	100.836	0	0	0
3	Water	17	470	0	1.016	0	0	0
3	Water	17	470	10	1.016	84	4.37952	1
3	Water	17	470	20	1.016	0	0	0
3	Water	17	470	30	1.016	96	4.57886	1
3	Water	17	470	40	1.016	0	0	0
3	Water	17	470	50	1.016	0	0	0
3	Water	17	470	60	1.016	0	0	0
3	Water	17	470	70	1.016	0	0	0
3	Water	17	470	80	1.016	36	3.30193	1
3	Water	17	470	90	1.016	30	3.10723	1
3	Water	17	470	100	1.016	0	0	0
3	Water	17	470	110	1.016	48	3.63424	1
3	Water	17	470	120	1.016	0	0	0
3	Water	17	470	130	1.016	12	2.28943	1
3	Water	17	470	140	1.016	0	0	0
3	Water	17	470	150	1.016	24	2.8845	1
4	Matrix	-2	750	0	27.4	0	0	0
4	Matrix	-2	750	10	27.4	36	3.30193	1
4	Matrix	-2	750	20	27.4	0	0	0
4	Matrix	-2	750	30	27.4	0	0	0
4	Matrix	-2	750	40	27.4	0	0	0
4	Matrix	-2	750	50	27.4	0	0	0
4	Matrix	-2	750	60	27.4	0	0	0
4	Matrix	-2	750	70	27.4	0	0	0
4	Matrix	-2	750	80	27.4	0	0	0
4	Matrix	-2	750	90	27.4	0	0	0
4	Matrix	-2	750	100	27.4	144	5.24148	1
4	Matrix	-2	750	110	27.4	0	0	0
4	Matrix	-2	750	120	27.4	0	0	0
4	Matrix	-2	750	130	27.4	18	2.62074	1
4	Matrix	-2	750	140	27.4	0	0	0
4	Matrix	-2	750	150	27.4	0	0	0
4	Matrix	-1	725	0	27.4	0	0	0
4	Matrix	-1	725	10	27.4	0	0	0
4	Matrix	-1	725	20	27.4	0	0	0
4	Matrix	-1	725	30	27.4	0	0	0
4	Matrix	-1	725	40	27.4	0	0	0
4	Matrix	-1	725	50	27.4	0	0	0
4	Matrix	-1	725	60	27.4	0	0	0
4	Matrix	-1	725	70	27.4	0	0	0
4	Matrix	-1	725	80	27.4	0	0	0
4	Matrix	-1	725	90	27.4	0	0	0
4	Matrix	-1	725	100	27.4	0	0	0
4	Matrix	-1	725	110	27.4	0	0	0
4	Matrix	-1	725	120	27.4	0	0	0
4	Matrix	-1	725	130	27.4	0	0	0
4	Matrix	-1	725	140	27.4	0	0	0
4	Matrix	-1	725	150	27.4	0	0	0
4	Matrix	0	700	0	27.4	0	0	0
4	Matrix	0	700	10	27.4	0	0	0
4	Matrix	0	700	20	27.4	0	0	0
4	Matrix	0	700	30	27.4	60	3.91487	1
4	Matrix	0	700	40	27.4	18	2.62074	1
4	Matrix	0	700	50	27.4	0	0	0
4	Matrix	0	700	60	27.4	0	0	0
4	Matrix	0	700	70	27.4	0	0	0
4	Matrix	0	700	80	27.4	18	2.62074	1
4	Matrix	0	700	90	27.4	0	0	0
4	Matrix	0	700	100	27.4	0	0	0
4	Matrix	0	700	110	27.4	216	6	1
4	Matrix	0	700	120	27.4	6	1.81712	1
4	Matrix	0	700	130	27.4	30	3.10723	1
4	Matrix	0	700	140	27.4	24	2.8845	1
4	Matrix	0	700	150	27.4	0	0	0
4	Matrix	1	625	0	44.466	0	0	0
4	Matrix	1	625	10	44.466	204	5.88677	1
4	Matrix	1	625	20	44.466	0	0	0
4	Matrix	1	625	30	44.466	6	1.81712	1
4	Matrix	1	625	40	44.466	0	0	0
4	Matrix	1	625	50	44.466	0	0	0
4	Matrix	1	625	60	44.466	0	0	0
4	Matrix	1	625	70	44.466	0	0	0
4	Matrix	1	625	80	44.466	0	0	0
4	Matrix	1	625	90	44.466	0	0	0
4	Matrix	1	625	100	44.466	24	2.8845	1
4	Matrix	1	625	110	44.466	0	0	0
4	Matrix	1	625	120	44.466	0	0	0
4	Matrix	1	625	130	44.466	0	0	0
4	Matrix	1	625	140	44.466	0	0	0
4	Matrix	1	625	150	44.466	0	0	0
4	Matrix	2	625	0	47.008	0	0	0
4	Matrix	2	625	10	47.008	0	0	0
4	Matrix	2	625	20	47.008	0	0	0
4	Matrix	2	625	30	47.008	0	0	0
4	Matrix	2	625	40	47.008	0	0	0
4	Matrix	2	625	50	47.008	0	0	0
4	Matrix	2	625	60	47.008	0	0	0
4	Matrix	2	625	70	47.008	0	0	0
4	Matrix	2	625	80	47.008	0	0	0
4	Matrix	2	625	90	47.008	0	0	0
4	Matrix	2	625	100	47.008	0	0	0
4	Matrix	2	625	110	47.008	42	3.47603	1
4	Matrix	2	625	120	47.008	0	0	0
4	Matrix	2	625	130	47.008	12	2.28943	1
4	Matrix	2	625	140	47.008	0	0	0
4	Matrix	2	625	150	47.008	0	0	0
4	Matrix	3	575	0	56.406	0	0	0
4	Matrix	3	575	10	56.406	0	0	0
4	Matrix	3	575	20	56.406	0	0	0
4	Matrix	3	575	30	56.406	0	0	0
4	Matrix	3	575	40	56.406	0	0	0
4	Matrix	3	575	50	56.406	0	0	0
4	Matrix	3	575	60	56.406	0	0	0
4	Matrix	3	575	70	56.406	0	0	0
4	Matrix	3	575	80	56.406	12	2.28943	1
4	Matrix	3	575	90	56.406	0	0	0
4	Matrix	3	575	100	56.406	348	7.03385	1
4	Matrix	3	575	110	56.406	6	1.81712	1
4	Matrix	3	575	120	56.406	0	0	0
4	Matrix	3	575	130	56.406	0	0	0
4	Matrix	3	575	140	56.406	0	0	0
4	Matrix	3	575	150	56.406	54	3.77976	1
4	Matrix	4	600	0	12.194	0	0	0
4	Matrix	4	600	10	12.194	0	0	0
4	Matrix	4	600	20	12.194	0	0	0
4	Matrix	4	600	30	12.194	0	0	0
4	Matrix	4	600	40	12.194	0	0	0
4	Matrix	4	600	50	12.194	0	0	0
4	Matrix	4	600	60	12.194	60	3.91487	1
4	Matrix	4	600	70	12.194	12	2.28943	1
4	Matrix	4	600	80	12.194	54	3.77976	1
4	Matrix	4	600	90	12.194	0	0	0
4	Matrix	4	600	100	12.194	0	0	0
4	Matrix	4	600	110	12.194	0	0	0
4	Matrix	4	600	120	12.194	0	0	0
4	Matrix	4	600	130	12.194	0	0	0
4	Matrix	4	600	140	12.194	0	0	0
4	Matrix	4	600	150	12.194	0	0	0
4	Matrix	5	575	0	44.466	0	0	0
4	Matrix	5	575	10	44.466	0	0	0
4	Matrix	5	575	20	44.466	0	0	0
4	Matrix	5	575	30	44.466	6	1.81712	1
4	Matrix	5	575	40	44.466	12	2.28943	1
4	Matrix	5	575	50	44.466	0	0	0
4	Matrix	5	575	60	44.466	0	0	0
4	Matrix	5	575	70	44.466	0	0	0
4	Matrix	5	575	80	44.466	0	0	0
4	Matrix	5	575	90	44.466	0	0	0
4	Matrix	5	575	100	44.466	18	2.62074	1
4	Matrix	5	575	110	44.466	0	0	0
4	Matrix	5	575	120	44.466	12	2.28943	1
4	Matrix	5	575	130	44.466	0	0	0
4	Matrix	5	575	140	44.466	0	0	0
4	Matrix	5	575	150	44.466	42	3.47603	1
4	Matrix	6	580	0	44.466	0	0	0
4	Matrix	6	580	10	44.466	0	0	0
4	Matrix	6	580	20	44.466	36	3.30193	1
4	Matrix	6	580	30	44.466	0	0	0
4	Matrix	6	580	40	44.466	0	0	0
4	Matrix	6	580	50	44.466	12	2.28943	1
4	Matrix	6	580	60	44.466	36	3.30193	1
4	Matrix	6	580	70	44.466	0	0	0
4	Matrix	6	580	80	44.466	12	2.28943	1
4	Matrix	6	580	90	44.466	0	0	0
4	Matrix	6	580	100	44.466	15	2.46621	1
4	Matrix	6	580	110	44.466	0	0	0
4	Matrix	6	580	120	44.466	0	0	0
4	Matrix	6	580	130	44.466	18	2.62074	1
4	Matrix	6	580	140	44.466	0	0	0
4	Matrix	6	580	150	44.466	0	0	0
4	Matrix	7	580	0	11.94	0	0	0
4	Matrix	7	580	10	11.94	0	0	0
4	Matrix	7	580	20	11.94	0	0	0
4	Matrix	7	580	30	11.94	18	2.62074	1
4	Matrix	7	580	40	11.94	0	0	0
4	Matrix	7	580	50	11.94	0	0	0
4	Matrix	7	580	60	11.94	12	2.28943	1
4	Matrix	7	580	70	11.94	0	0	0
4	Matrix	7	580	80	11.94	6	1.81712	1
4	Matrix	7	580	90	11.94	12	2.28943	1
4	Matrix	7	580	100	11.94	72	4.16017	1
4	Matrix	7	580	110	11.94	0	0	0
4	Matrix	7	580	120	11.94	0	0	0
4	Matrix	7	580	130	11.94	0	0	0
4	Matrix	7	580	140	11.94	0	0	0
4	Matrix	7	580	150	11.94	36	3.30193	1
4	Matrix	8	570	0	44.466	0	0	0
4	Matrix	8	570	10	44.466	12	2.28943	1
4	Matrix	8	570	20	44.466	0	0	0
4	Matrix	8	570	30	44.466	0	0	0
4	Matrix	8	570	40	44.466	0	0	0
4	Matrix	8	570	50	44.466	0	0	0
4	Matrix	8	570	60	44.466	0	0	0
4	Matrix	8	570	70	44.466	0	0	0
4	Matrix	8	570	80	44.466	0	0	0
4	Matrix	8	570	90	44.466	0	0	0
4	Matrix	8	570	100	44.466	0	0	0
4	Matrix	8	570	110	44.466	0	0	0
4	Matrix	8	570	120	44.466	12	2.28943	1
4	Matrix	8	570	130	44.466	0	0	0
4	Matrix	8	570	140	44.466	0	0	0
4	Matrix	8	570	150	44.466	0	0	0
4	Matrix	9	555	0	27.194	0	0	0
4	Matrix	9	555	10	27.194	0	0	0
4	Matrix	9	555	20	27.194	0	0	0
4	Matrix	9	555	30	27.194	90	4.4814	1
4	Matrix	9	555	40	27.194	0	0	0
4	Matrix	9	555	50	27.194	0	0	0
4	Matrix	9	555	60	27.194	24	2.8845	1
4	Matrix	9	555	70	27.194	0	0	0
4	Matrix	9	555	80	27.194	0	0	0
4	Matrix	9	555	90	27.194	0	0	0
4	Matrix	9	555	100	27.194	0	0	0
4	Matrix	9	555	110	27.194	0	0	0
4	Matrix	9	555	120	27.194	0	0	0
4	Matrix	9	555	130	27.194	0	0	0
4	Matrix	9	555	140	27.194	0	0	0
4	Matrix	9	555	150	27.194	0	0	0
4	Matrix	10	550	0	48.532	66	4.04124	1
4	Matrix	10	550	10	48.532	0	0	0
4	Matrix	10	550	20	48.532	0	0	0
4	Matrix	10	550	30	48.532	0	0	0
4	Matrix	10	550	40	48.532	0	0	0
4	Matrix	10	550	50	48.532	0	0	0
4	Matrix	10	550	60	48.532	0	0	0
4	Matrix	10	550	70	48.532	0	0	0
4	Matrix	10	550	80	48.532	0	0	0
4	Matrix	10	550	90	48.532	0	0	0
4	Matrix	10	550	100	48.532	0	0	0
4	Matrix	10	550	110	48.532	30	3.10723	1
4	Matrix	10	550	120	48.532	0	0	0
4	Matrix	10	550	130	48.532	0	0	0
4	Matrix	10	550	140	48.532	0	0	0
4	Matrix	10	550	150	48.532	0	0	0
4	Matrix	11	550	0	44.466	156	5.38321	1
4	Matrix	11	550	10	44.466	0	0	0
4	Matrix	11	550	20	44.466	0	0	0
4	Matrix	11	550	30	44.466	0	0	0
4	Matrix	11	550	40	44.466	0	0	0
4	Matrix	11	550	50	44.466	0	0	0
4	Matrix	11	550	60	44.466	0	0	0
4	Matrix	11	550	70	44.466	0	0	0
4	Matrix	11	550	80	44.466	18	2.62074	1
4	Matrix	11	550	90	44.466	0	0	0
4	Matrix	11	550	100	44.466	0	0	0
4	Matrix	11	550	110	44.466	0	0	0
4	Matrix	11	550	120	44.466	0	0	0
4	Matrix	11	550	130	44.466	0	0	0
4	Matrix	11	550	140	44.466	0	0	0
4	Matrix	11	550	150	44.466	0	0	0
4	Matrix	12	530	0	36.338	0	0	0
4	Matrix	12	530	10	36.338	0	0	0
4	Matrix	12	530	20	36.338	0	0	0
4	Matrix	12	530	30	36.338	48	3.63424	1
4	Matrix	12	530	40	36.338	0	0	0
4	Matrix	12	530	50	36.338	0	0	0
4	Matrix	12	530	60	36.338	0	0	0
4	Matrix	12	530	70	36.338	0	0	0
4	Matrix	12	530	80	36.338	60	3.91487	1
4	Matrix	12	530	90	36.338	0	0	0
4	Matrix	12	530	100	36.338	0	0	0
4	Matrix	12	530	110	36.338	0	0	0
4	Matrix	12	530	120	36.338	0	0	0
4	Matrix	12	530	130	36.338	0	0	0
4	Matrix	12	530	140	36.338	180	5.64622	1
4	Matrix	12	530	150	36.338	0	0	0
4	Matrix	13	530	0	12.194	0	0	0
4	Matrix	13	530	10	12.194	0	0	0
4	Matrix	13	530	20	12.194	0	0	0
4	Matrix	13	530	30	12.194	0	0	0
4	Matrix	13	530	40	12.194	0	0	0
4	Matrix	13	530	50	12.194	0	0	0
4	Matrix	13	530	60	12.194	0	0	0
4	Matrix	13	530	70	12.194	0	0	0
4	Matrix	13	530	80	12.194	0	0	0
4	Matrix	13	530	90	12.194	0	0	0
4	Matrix	13	530	100	12.194	0	0	0
4	Matrix	13	530	110	12.194	0	0	0
4	Matrix	13	530	120	12.194	0	0	0
4	Matrix	13	530	130	12.194	0	0	0
4	Matrix	13	530	140	12.194	0	0	0
4	Matrix	13	530	150	12.194	0	0	0
4	Matrix	14	520	0	44.466	0	0	0
4	Matrix	14	520	10	44.466	24	2.8845	1
4	Matrix	14	520	20	44.466	0	0	0
4	Matrix	14	520	30	44.466	0	0	0
4	Matrix	14	520	40	44.466	0	0	0
4	Matrix	14	520	50	44.466	12	2.28943	1
4	Matrix	14	520	60	44.466	0	0	0
4	Matrix	14	520	70	44.466	0	0	0
4	Matrix	14	520	80	44.466	0	0	0
4	Matrix	14	520	90	44.466	0	0	0
4	Matrix	14	520	100	44.466	0	0	0
4	Matrix	14	520	110	44.466	0	0	0
4	Matrix	14	520	120	44.466	0	0	0
4	Matrix	14	520	130	44.466	0	0	0
4	Matrix	14	520	140	44.466	12	2.28943	1
4	Matrix	14	520	150	44.466	0	0	0
4	Matrix	15	500	0	29.226	0	0	0
4	Matrix	15	500	10	29.226	0	0	0
4	Matrix	15	500	20	29.226	0	0	0
4	Matrix	15	500	30	29.226	0	0	0
4	Matrix	15	500	40	29.226	30	3.10723	1
4	Matrix	15	500	50	29.226	0	0	0
4	Matrix	15	500	60	29.226	0	0	0
4	Matrix	15	500	70	29.226	0	0	0
4	Matrix	15	500	80	29.226	0	0	0
4	Matrix	15	500	90	29.226	30	3.10723	1
4	Matrix	15	500	100	29.226	0	0	0
4	Matrix	15	500	110	29.226	0	0	0
4	Matrix	15	500	120	29.226	0	0	0
4	Matrix	15	500	130	29.226	0	0	0
4	Matrix	15	500	140	29.226	0	0	0
4	Matrix	15	500	150	29.226	0	0	0
4	Matrix	16	460	0	44.466	0	0	0
4	Matrix	16	460	10	44.466	0	0	0
4	Matrix	16	460	20	44.466	144	5.24148	1
4	Matrix	16	460	30	44.466	12	2.28943	1
4	Matrix	16	460	40	44.466	6	1.81712	1
4	Matrix	16	460	50	44.466	0	0	0
4	Matrix	16	460	60	44.466	0	0	0
4	Matrix	16	460	70	44.466	0	0	0
4	Matrix	16	460	80	44.466	102	4.67233	1
4	Matrix	16	460	90	44.466	108	4.7622	1
4	Matrix	16	460	100	44.466	0	0	0
4	Matrix	16	460	110	44.466	6	1.81712	1
4	Matrix	16	460	120	44.466	12	2.28943	1
4	Matrix	16	460	130	44.466	48	3.63424	1
4	Matrix	16	460	140	44.466	0	0	0
4	Matrix	16	460	150	44.466	12	2.28943	1
4	Matrix	17	470	0	56.406	0	0	0
4	Matrix	17	470	10	56.406	0	0	0
4	Matrix	17	470	20	56.406	0	0	0
4	Matrix	17	470	30	56.406	0	0	0
4	Matrix	17	470	40	56.406	0	0	0
4	Matrix	17	470	50	56.406	0	0	0
4	Matrix	17	470	60	56.406	12	2.28943	1
4	Matrix	17	470	70	56.406	0	0	0
4	Matrix	17	470	80	56.406	0	0	0
4	Matrix	17	470	90	56.406	0	0	0
4	Matrix	17	470	100	56.406	0	0	0
4	Matrix	17	470	110	56.406	6	1.81712	1
4	Matrix	17	470	120	56.406	0	0	0
4	Matrix	17	470	130	56.406	0	0	0
4	Matrix	17	470	140	56.406	0	0	0
4	Matrix	17	470	150	56.406	0	0	0
4	Water	-2	750	0	27.4	0	0	0
4	Water	-2	750	10	27.4	0	0	0
4	Water	-2	750	20	27.4	0	0	0
4	Water	-2	750	30	27.4	0	0	0
4	Water	-2	750	40	27.4	0	0	0
4	Water	-2	750	50	27.4	0	0	0
4	Water	-2	750	60	27.4	0	0	0
4	Water	-2	750	70	27.4	0	0	0
4	Water	-2	750	80	27.4	0	0	0
4	Water	-2	750	90	27.4	0	0	0
4	Water	-2	750	100	27.4	0	0	0
4	Water	-2	750	110	27.4	0	0	0
4	Water	-2	750	120	27.4	0	0	0
4	Water	-2	750	130	27.4	0	0	0
4	Water	-2	750	140	27.4	0	0	0
4	Water	-2	750	150	27.4	24	2.8845	1
4	Water	-1	725	0	27.4	0	0	0
4	Water	-1	725	10	27.4	0	0	0
4	Water	-1	725	20	27.4	0	0	0
4	Water	-1	725	30	27.4	0	0	0
4	Water	-1	725	40	27.4	0	0	0
4	Water	-1	725	50	27.4	0	0	0
4	Water	-1	725	60	27.4	0	0	0
4	Water	-1	725	70	27.4	0	0	0
4	Water	-1	725	80	27.4	0	0	0
4	Water	-1	725	90	27.4	0	0	0
4	Water	-1	725	100	27.4	0	0	0
4	Water	-1	725	110	27.4	0	0	0
4	Water	-1	725	120	27.4	0	0	0
4	Water	-1	725	130	27.4	0	0	0
4	Water	-1	725	140	27.4	0	0	0
4	Water	-1	725	150	27.4	0	0	0
4	Water	0	700	0	27.4	0	0	0
4	Water	0	700	10	27.4	0	0	0
4	Water	0	700	20	27.4	0	0	0
4	Water	0	700	30	27.4	0	0	0
4	Water	0	700	40	27.4	0	0	0
4	Water	0	700	50	27.4	0	0	0
4	Water	0	700	60	27.4	0	0	0
4	Water	0	700	70	27.4	60	3.91487	1
4	Water	0	700	80	27.4	0	0	0
4	Water	0	700	90	27.4	0	0	0
4	Water	0	700	100	27.4	0	0	0
4	Water	0	700	110	27.4	0	0	0
4	Water	0	700	120	27.4	24	2.8845	1
4	Water	0	700	130	27.4	0	0	0
4	Water	0	700	140	27.4	0	0	0
[truncated: 817 more rows]

## Sheet: Buffalo
Period	Treatment	Site	MAP	Distance	Rain30	Dung	Dung_cube_root	Binary
1	Matrix	3	575	0	0.508	0	0	0
1	Matrix	3	575	10	0.508	0	0	0
1	Matrix	3	575	20	0.508	0	0	0
1	Matrix	3	575	30	0.508	64	4	1
1	Matrix	3	575	40	0.508	0	0	0
1	Matrix	3	575	50	0.508	0	0	0
1	Matrix	3	575	60	0.508	0	0	0
1	Matrix	3	575	70	0.508	0	0	0
1	Matrix	3	575	80	0.508	0	0	0
1	Matrix	3	575	90	0.508	0	0	0
1	Matrix	3	575	100	0.508	0	0	0
1	Matrix	3	575	110	0.508	0	0	0
1	Matrix	3	575	120	0.508	0	0	0
1	Matrix	3	575	130	0.508	0	0	0
1	Matrix	3	575	140	0.508	0	0	0
1	Matrix	3	575	150	0.508	0	0	0
1	Matrix	4	600	0	0.508	0	0	0
1	Matrix	4	600	10	0.508	0	0	0
1	Matrix	4	600	20	0.508	0	0	0
1	Matrix	4	600	30	0.508	0	0	0
1	Matrix	4	600	40	0.508	0	0	0
1	Matrix	4	600	50	0.508	0	0	0
1	Matrix	4	600	60	0.508	0	0	0
1	Matrix	4	600	70	0.508	0	0	0
1	Matrix	4	600	80	0.508	0	0	0
1	Matrix	4	600	90	0.508	0	0	0
1	Matrix	4	600	100	0.508	0	0	0
1	Matrix	4	600	110	0.508	0	0	0
1	Matrix	4	600	120	0.508	0	0	0
1	Matrix	4	600	130	0.508	0	0	0
1	Matrix	4	600	140	0.508	0	0	0
1	Matrix	4	600	150	0.508	0	0	0
1	Matrix	6	580	0	20.32	0	0	0
1	Matrix	6	580	10	20.32	0	0	0
1	Matrix	6	580	20	20.32	0	0	0
1	Matrix	6	580	30	20.32	0	0	0
1	Matrix	6	580	40	20.32	0	0	0
1	Matrix	6	580	50	20.32	0	0	0
1	Matrix	6	580	60	20.32	0	0	0
1	Matrix	6	580	70	20.32	0	0	0
1	Matrix	6	580	80	20.32	0	0	0
1	Matrix	6	580	90	20.32	0	0	0
1	Matrix	6	580	100	20.32	0	0	0
1	Matrix	6	580	110	20.32	0	0	0
1	Matrix	6	580	120	20.32	0	0	0
1	Matrix	6	580	130	20.32	0	0	0
1	Matrix	6	580	140	20.32	0	0	0
1	Matrix	6	580	150	20.32	0	0	0
1	Matrix	7	580	0	6.35	0	0	0
1	Matrix	7	580	10	6.35	0	0	0
1	Matrix	7	580	20	6.35	0	0	0
1	Matrix	7	580	30	6.35	0	0	0
1	Matrix	7	580	40	6.35	0	0	0
1	Matrix	7	580	50	6.35	0	0	0
1	Matrix	7	580	60	6.35	0	0	0
1	Matrix	7	580	70	6.35	0	0	0
1	Matrix	7	580	80	6.35	0	0	0
1	Matrix	7	580	90	6.35	0	0	0
1	Matrix	7	580	100	6.35	0	0	0
1	Matrix	7	580	110	6.35	0	0	0
1	Matrix	7	580	120	6.35	0	0	0
1	Matrix	7	580	130	6.35	0	0	0
1	Matrix	7	580	140	6.35	0	0	0
1	Matrix	7	580	150	6.35	0	0	0
1	Matrix	8	570	0	20.32	0	0	0
1	Matrix	8	570	10	20.32	0	0	0
1	Matrix	8	570	20	20.32	0	0	0
1	Matrix	8	570	30	20.32	0	0	0
1	Matrix	8	570	40	20.32	0	0	0
1	Matrix	8	570	50	20.32	0	0	0
1	Matrix	8	570	60	20.32	0	0	0
1	Matrix	8	570	70	20.32	0	0	0
1	Matrix	8	570	80	20.32	0	0	0
1	Matrix	8	570	90	20.32	0	0	0
1	Matrix	8	570	100	20.32	0	0	0
1	Matrix	8	570	110	20.32	0	0	0
1	Matrix	8	570	120	20.32	0	0	0
1	Matrix	8	570	130	20.32	0	0	0
1	Matrix	8	570	140	20.32	0	0	0
1	Matrix	8	570	150	20.32	0	0	0
1	Matrix	9	555	0	20.32	0	0	0
1	Matrix	9	555	10	20.32	0	0	0
1	Matrix	9	555	20	20.32	0	0	0
1	Matrix	9	555	30	20.32	0	0	0
1	Matrix	9	555	40	20.32	0	0	0
1	Matrix	9	555	50	20.32	0	0	0
1	Matrix	9	555	60	20.32	0	0	0
1	Matrix	9	555	70	20.32	0	0	0
1	Matrix	9	555	80	20.32	0	0	0
1	Matrix	9	555	90	20.32	0	0	0
1	Matrix	9	555	100	20.32	0	0	0
1	Matrix	9	555	110	20.32	0	0	0
1	Matrix	9	555	120	20.32	0	0	0
1	Matrix	9	555	130	20.32	0	0	0
1	Matrix	9	555	140	20.32	0	0	0
1	Matrix	9	555	150	20.32	0	0	0
1	Matrix	10	550	0	18.292	21.3333	2.77345	1
1	Matrix	10	550	10	18.292	0	0	0
1	Matrix	10	550	20	18.292	0	0	0
1	Matrix	10	550	30	18.292	0	0	0
1	Matrix	10	550	40	18.292	0	0	0
1	Matrix	10	550	50	18.292	0	0	0
1	Matrix	10	550	60	18.292	0	0	0
1	Matrix	10	550	70	18.292	0	0	0
1	Matrix	10	550	80	18.292	0	0	0
1	Matrix	10	550	90	18.292	0	0	0
1	Matrix	10	550	100	18.292	0	0	0
1	Matrix	10	550	110	18.292	0	0	0
1	Matrix	10	550	120	18.292	0	0	0
1	Matrix	10	550	130	18.292	0	0	0
1	Matrix	10	550	140	18.292	0	0	0
1	Matrix	10	550	150	18.292	0	0	0
1	Matrix	11	550	0	0.508	0	0	0
1	Matrix	11	550	10	0.508	0	0	0
1	Matrix	11	550	20	0.508	0	0	0
1	Matrix	11	550	30	0.508	0	0	0
1	Matrix	11	550	40	0.508	0	0	0
1	Matrix	11	550	50	0.508	0	0	0
1	Matrix	11	550	60	0.508	0	0	0
1	Matrix	11	550	70	0.508	0	0	0
1	Matrix	11	550	80	0.508	0	0	0
1	Matrix	11	550	90	0.508	0	0	0
1	Matrix	11	550	100	0.508	0	0	0
1	Matrix	11	550	110	0.508	0	0	0
1	Matrix	11	550	120	0.508	0	0	0
1	Matrix	11	550	130	0.508	0	0	0
1	Matrix	11	550	140	0.508	0	0	0
1	Matrix	11	550	150	0.508	0	0	0
1	Matrix	12	530	0	12.45	0	0	0
1	Matrix	12	530	10	12.45	0	0	0
1	Matrix	12	530	20	12.45	0	0	0
1	Matrix	12	530	30	12.45	0	0	0
1	Matrix	12	530	40	12.45	0	0	0
1	Matrix	12	530	50	12.45	0	0	0
1	Matrix	12	530	60	12.45	0	0	0
1	Matrix	12	530	70	12.45	0	0	0
1	Matrix	12	530	80	12.45	0	0	0
1	Matrix	12	530	90	12.45	0	0	0
1	Matrix	12	530	100	12.45	0	0	0
1	Matrix	12	530	110	12.45	0	0	0
1	Matrix	12	530	120	12.45	0	0	0
1	Matrix	12	530	130	12.45	0	0	0
1	Matrix	12	530	140	12.45	0	0	0
1	Matrix	12	530	150	12.45	0	0	0
1	Matrix	13	530	0	20.32	0	0	0
1	Matrix	13	530	10	20.32	0	0	0
1	Matrix	13	530	20	20.32	0	0	0
1	Matrix	13	530	30	20.32	0	0	0
1	Matrix	13	530	40	20.32	0	0	0
1	Matrix	13	530	50	20.32	0	0	0
1	Matrix	13	530	60	20.32	0	0	0
1	Matrix	13	530	70	20.32	0	0	0
1	Matrix	13	530	80	20.32	0	0	0
1	Matrix	13	530	90	20.32	0	0	0
1	Matrix	13	530	100	20.32	0	0	0
1	Matrix	13	530	110	20.32	0	0	0
1	Matrix	13	530	120	20.32	0	0	0
1	Matrix	13	530	130	20.32	0	0	0
1	Matrix	13	530	140	20.32	0	0	0
1	Matrix	13	530	150	20.32	42.6667	3.49432	1
1	Matrix	14	520	0	20.32	0	0	0
1	Matrix	14	520	10	20.32	0	0	0
1	Matrix	14	520	20	20.32	0	0	0
1	Matrix	14	520	30	20.32	0	0	0
1	Matrix	14	520	40	20.32	0	0	0
1	Matrix	14	520	50	20.32	0	0	0
1	Matrix	14	520	60	20.32	0	0	0
1	Matrix	14	520	70	20.32	0	0	0
1	Matrix	14	520	80	20.32	0	0	0
1	Matrix	14	520	90	20.32	0	0	0
1	Matrix	14	520	100	20.32	0	0	0
1	Matrix	14	520	110	20.32	0	0	0
1	Matrix	14	520	120	20.32	0	0	0
1	Matrix	14	520	130	20.32	0	0	0
1	Matrix	14	520	140	20.32	0	0	0
1	Matrix	14	520	150	20.32	0	0	0
1	Matrix	15	500	0	0.508	0	0	0
1	Matrix	15	500	10	0.508	0	0	0
1	Matrix	15	500	20	0.508	0	0	0
1	Matrix	15	500	30	0.508	0	0	0
1	Matrix	15	500	40	0.508	0	0	0
1	Matrix	15	500	50	0.508	0	0	0
1	Matrix	15	500	60	0.508	85.3333	4.40257	1
1	Matrix	15	500	70	0.508	0	0	0
1	Matrix	15	500	80	0.508	21.3333	2.77345	1
1	Matrix	15	500	90	0.508	0	0	0
1	Matrix	15	500	100	0.508	0	0	0
1	Matrix	15	500	110	0.508	0	0	0
1	Matrix	15	500	120	0.508	0	0	0
1	Matrix	15	500	130	0.508	0	0	0
1	Matrix	15	500	140	0.508	0	0	0
1	Matrix	15	500	150	0.508	0	0	0
1	Matrix	16	460	0	12.45	0	0	0
1	Matrix	16	460	10	12.45	0	0	0
1	Matrix	16	460	20	12.45	0	0	0
1	Matrix	16	460	30	12.45	0	0	0
1	Matrix	16	460	40	12.45	0	0	0
1	Matrix	16	460	50	12.45	0	0	0
1	Matrix	16	460	60	12.45	0	0	0
1	Matrix	16	460	70	12.45	0	0	0
1	Matrix	16	460	80	12.45	0	0	0
1	Matrix	16	460	90	12.45	0	0	0
1	Matrix	16	460	100	12.45	0	0	0
1	Matrix	16	460	110	12.45	0	0	0
1	Matrix	16	460	120	12.45	0	0	0
1	Matrix	16	460	130	12.45	0	0	0
1	Matrix	16	460	140	12.45	0	0	0
1	Matrix	16	460	150	12.45	0	0	0
1	Matrix	17	470	0	19.812	0	0	0
1	Matrix	17	470	10	19.812	0	0	0
1	Matrix	17	470	20	19.812	0	0	0
1	Matrix	17	470	30	19.812	0	0	0
1	Matrix	17	470	40	19.812	0	0	0
1	Matrix	17	470	50	19.812	0	0	0
1	Matrix	17	470	60	19.812	0	0	0
1	Matrix	17	470	70	19.812	0	0	0
1	Matrix	17	470	80	19.812	0	0	0
1	Matrix	17	470	90	19.812	0	0	0
1	Matrix	17	470	100	19.812	0	0	0
1	Matrix	17	470	110	19.812	0	0	0
1	Matrix	17	470	120	19.812	0	0	0
1	Matrix	17	470	130	19.812	0	0	0
1	Matrix	17	470	140	19.812	0	0	0
1	Matrix	17	470	150	19.812	0	0	0
1	Water	3	575	0	0.508	0	0	0
1	Water	3	575	10	0.508	0	0	0
1	Water	3	575	20	0.508	0	0	0
1	Water	3	575	30	0.508	0	0	0
1	Water	3	575	40	0.508	0	0	0
1	Water	3	575	50	0.508	0	0	0
1	Water	3	575	60	0.508	0	0	0
1	Water	3	575	70	0.508	0	0	0
1	Water	3	575	80	0.508	0	0	0
1	Water	3	575	90	0.508	0	0	0
1	Water	3	575	100	0.508	21.3333	2.77345	1
1	Water	3	575	110	0.508	0	0	0
1	Water	3	575	120	0.508	0	0	0
1	Water	3	575	130	0.508	0	0	0
1	Water	3	575	140	0.508	0	0	0
1	Water	3	575	150	0.508	0	0	0
1	Water	4	600	0	0.508	42.6667	3.49432	1
1	Water	4	600	10	0.508	0	0	0
1	Water	4	600	20	0.508	0	0	0
1	Water	4	600	30	0.508	0	0	0
1	Water	4	600	40	0.508	0	0	0
1	Water	4	600	50	0.508	0	0	0
1	Water	4	600	60	0.508	0	0	0
1	Water	4	600	70	0.508	0	0	0
1	Water	4	600	80	0.508	0	0	0
1	Water	4	600	90	0.508	0	0	0
1	Water	4	600	100	0.508	0	0	0
1	Water	4	600	110	0.508	0	0	0
1	Water	4	600	120	0.508	0	0	0
1	Water	4	600	130	0.508	0	0	0
1	Water	4	600	140	0.508	0	0	0
1	Water	4	600	150	0.508	0	0	0
1	Water	6	580	0	20.32	0	0	0
1	Water	6	580	10	20.32	0	0	0
1	Water	6	580	20	20.32	0	0	0
1	Water	6	580	30	20.32	0	0	0
1	Water	6	580	40	20.32	0	0	0
1	Water	6	580	50	20.32	0	0	0
1	Water	6	580	60	20.32	0	0	0
1	Water	6	580	70	20.32	0	0	0
1	Water	6	580	80	20.32	0	0	0
1	Water	6	580	90	20.32	0	0	0
1	Water	6	580	100	20.32	0	0	0
1	Water	6	580	110	20.32	0	0	0
1	Water	6	580	120	20.32	0	0	0
1	Water	6	580	130	20.32	42.6667	3.49432	1
1	Water	6	580	140	20.32	0	0	0
1	Water	6	580	150	20.32	0	0	0
1	Water	7	580	0	6.35	3.55413	1.52608	1
1	Water	7	580	10	6.35	0	0	0
1	Water	7	580	20	6.35	0	0	0
1	Water	7	580	30	6.35	96	4.57886	1
1	Water	7	580	40	6.35	0	0	0
1	Water	7	580	50	6.35	0	0	0
1	Water	7	580	60	6.35	0	0	0
1	Water	7	580	70	6.35	0	0	0
1	Water	7	580	80	6.35	0	0	0
1	Water	7	580	90	6.35	0	0	0
1	Water	7	580	100	6.35	0	0	0
1	Water	7	580	110	6.35	0	0	0
1	Water	7	580	120	6.35	0	0	0
1	Water	7	580	130	6.35	0	0	0
1	Water	7	580	140	6.35	0	0	0
1	Water	7	580	150	6.35	0	0	0
1	Water	8	570	0	20.32	21.3333	2.77345	1
1	Water	8	570	10	20.32	0	0	0
1	Water	8	570	20	20.32	0	0	0
1	Water	8	570	30	20.32	0	0	0
1	Water	8	570	40	20.32	0	0	0
1	Water	8	570	50	20.32	0	0	0
1	Water	8	570	60	20.32	0	0	0
1	Water	8	570	70	20.32	0	0	0
1	Water	8	570	80	20.32	0	0	0
1	Water	8	570	90	20.32	0	0	0
1	Water	8	570	100	20.32	0	0	0
1	Water	8	570	110	20.32	0	0	0
1	Water	8	570	120	20.32	0	0	0
1	Water	8	570	130	20.32	0	0	0
1	Water	8	570	140	20.32	0	0	0
1	Water	8	570	150	20.32	0	0	0
1	Water	9	555	0	20.32	0	0	0
1	Water	9	555	10	20.32	0	0	0
1	Water	9	555	20	20.32	0	0	0
1	Water	9	555	30	20.32	0	0	0
1	Water	9	555	40	20.32	0	0	0
1	Water	9	555	50	20.32	0	0	0
1	Water	9	555	60	20.32	0	0	0
1	Water	9	555	70	20.32	0	0	0
1	Water	9	555	80	20.32	0	0	0
1	Water	9	555	90	20.32	0	0	0
1	Water	9	555	100	20.32	0	0	0
1	Water	9	555	110	20.32	0	0	0
1	Water	9	555	120	20.32	0	0	0
1	Water	9	555	130	20.32	0	0	0
1	Water	9	555	140	20.32	0	0	0
1	Water	9	555	150	20.32	0	0	0
1	Water	10	550	0	18.292	0	0	0
1	Water	10	550	10	18.292	0	0	0
1	Water	10	550	20	18.292	0	0	0
1	Water	10	550	30	18.292	0	0	0
1	Water	10	550	40	18.292	0	0	0
1	Water	10	550	50	18.292	85.3333	4.40257	1
1	Water	10	550	60	18.292	64	4	1
1	Water	10	550	70	18.292	0	0	0
1	Water	10	550	80	18.292	0	0	0
1	Water	10	550	90	18.292	0	0	0
1	Water	10	550	100	18.292	64	4	1
1	Water	10	550	110	18.292	0	0	0
1	Water	10	550	120	18.292	0	0	0
1	Water	10	550	130	18.292	0	0	0
1	Water	10	550	140	18.292	0	0	0
1	Water	10	550	150	18.292	0	0	0
1	Water	11	550	0	0.508	0	0	0
1	Water	11	550	10	0.508	0	0	0
1	Water	11	550	20	0.508	0	0	0
1	Water	11	550	30	0.508	0	0	0
1	Water	11	550	40	0.508	0	0	0
1	Water	11	550	50	0.508	0	0	0
1	Water	11	550	60	0.508	0	0	0
1	Water	11	550	70	0.508	0	0	0
1	Water	11	550	80	0.508	0	0	0
1	Water	11	550	90	0.508	0	0	0
1	Water	11	550	100	0.508	0	0	0
1	Water	11	550	110	0.508	0	0	0
1	Water	11	550	120	0.508	0	0	0
1	Water	11	550	130	0.508	0	0	0
1	Water	11	550	140	0.508	0	0	0
1	Water	11	550	150	0.508	0	0	0
1	Water	12	530	0	12.45	0	0	0
1	Water	12	530	10	12.45	0	0	0
1	Water	12	530	20	12.45	0	0	0
1	Water	12	530	30	12.45	0	0	0
1	Water	12	530	40	12.45	0	0	0
1	Water	12	530	50	12.45	0	0	0
1	Water	12	530	60	12.45	0	0	0
1	Water	12	530	70	12.45	0	0	0
1	Water	12	530	80	12.45	0	0	0
1	Water	12	530	90	12.45	0	0	0
1	Water	12	530	100	12.45	0	0	0
1	Water	12	530	110	12.45	0	0	0
1	Water	12	530	120	12.45	0	0	0
1	Water	12	530	130	12.45	0	0	0
1	Water	12	530	140	12.45	0	0	0
1	Water	12	530	150	12.45	0	0	0
1	Water	13	530	0	20.32	0	0	0
1	Water	13	530	10	20.32	0	0	0
1	Water	13	530	20	20.32	0	0	0
1	Water	13	530	30	20.32	42.6667	3.49432	1
1	Water	13	530	40	20.32	64	4	1
1	Water	13	530	50	20.32	21.3333	2.77345	1
1	Water	13	530	60	20.32	42.6667	3.49432	1
1	Water	13	530	70	20.32	0	0	0
1	Water	13	530	80	20.32	0	0	0
1	Water	13	530	90	20.32	0	0	0
1	Water	13	530	100	20.32	0	0	0
1	Water	13	530	110	20.32	0	0	0
1	Water	13	530	120	20.32	0	0	0
1	Water	13	530	130	20.32	106.667	4.74252	1
1	Water	13	530	140	20.32	0	0	0
1	Water	13	530	150	20.32	0	0	0
1	Water	14	520	0	20.32	0	0	0
1	Water	14	520	10	20.32	0	0	0
1	Water	14	520	20	20.32	0	0	0
1	Water	14	520	30	20.32	64	4	1
1	Water	14	520	40	20.32	0	0	0
1	Water	14	520	50	20.32	0	0	0
1	Water	14	520	60	20.32	0	0	0
1	Water	14	520	70	20.32	0	0	0
1	Water	14	520	80	20.32	0	0	0
1	Water	14	520	90	20.32	0	0	0
1	Water	14	520	100	20.32	0	0	0
1	Water	14	520	110	20.32	0	0	0
1	Water	14	520	120	20.32	0	0	0
1	Water	14	520	130	20.32	0	0	0
1	Water	14	520	140	20.32	0	0	0
1	Water	14	520	150	20.32	0	0	0
1	Water	15	500	0	0.508	0	0	0
1	Water	15	500	10	0.508	0	0	0
1	Water	15	500	20	0.508	0	0	0
1	Water	15	500	30	0.508	0	0	0
1	Water	15	500	40	0.508	0	0	0
1	Water	15	500	50	0.508	0	0	0
1	Water	15	500	60	0.508	0	0	0
1	Water	15	500	70	0.508	0	0	0
1	Water	15	500	80	0.508	0	0	0
1	Water	15	500	90	0.508	0	0	0
1	Water	15	500	100	0.508	0	0	0
1	Water	15	500	110	0.508	0	0	0
1	Water	15	500	120	0.508	0	0	0
1	Water	15	500	130	0.508	0	0	0
1	Water	15	500	140	0.508	0	0	0
1	Water	15	500	150	0.508	0	0	0
1	Water	16	460	0	12.45	0	0	0
1	Water	16	460	10	12.45	0	0	0
1	Water	16	460	20	12.45	0	0	0
1	Water	16	460	30	12.45	0	0	0
1	Water	16	460	40	12.45	0	0	0
1	Water	16	460	50	12.45	42.6667	3.49432	1
1	Water	16	460	60	12.45	42.6667	3.49432	1
1	Water	16	460	70	12.45	0	0	0
1	Water	16	460	80	12.45	0	0	0
1	Water	16	460	90	12.45	0	0	0
1	Water	16	460	100	12.45	0	0	0
1	Water	16	460	110	12.45	0	0	0
1	Water	16	460	120	12.45	0	0	0
1	Water	16	460	130	12.45	64	4	1
1	Water	16	460	140	12.45	0	0	0
1	Water	16	460	150	12.45	0	0	0
1	Water	17	470	0	19.812	0	0	0
1	Water	17	470	10	19.812	0	0	0
1	Water	17	470	20	19.812	0	0	0
1	Water	17	470	30	19.812	0	0	0
1	Water	17	470	40	19.812	0	0	0
1	Water	17	470	50	19.812	0	0	0
1	Water	17	470	60	19.812	0	0	0
1	Water	17	470	70	19.812	0	0	0
1	Water	17	470	80	19.812	0	0	0
1	Water	17	470	90	19.812	0	0	0
1	Water	17	470	100	19.812	0	0	0
1	Water	17	470	110	19.812	0	0	0
1	Water	17	470	120	19.812	0	0	0
1	Water	17	470	130	19.812	0	0	0
1	Water	17	470	140	19.812	0	0	0
1	Water	17	470	150	19.812	0	0	0
2	Matrix	-2	750	0	100.14	85.3333	4.40257	1
2	Matrix	-2	750	10	100.14	64	4	1
2	Matrix	-2	750	20	100.14	0	0	0
2	Matrix	-2	750	30	100.14	0	0	0
2	Matrix	-2	750	40	100.14	5.33333	1.74716	1
2	Matrix	-2	750	50	100.14	0	0	0
2	Matrix	-2	750	60	100.14	0	0	0
2	Matrix	-2	750	70	100.14	0	0	0
2	Matrix	-2	750	80	100.14	8	2	1
2	Matrix	-2	750	90	100.14	128	5.03968	1
2	Matrix	-2	750	100	100.14	0	0	0
2	Matrix	-2	750	110	100.14	0	0	0
2	Matrix	-2	750	120	100.14	0	0	0
2	Matrix	-2	750	130	100.14	0	0	0
2	Matrix	-2	750	140	100.14	0	0	0
2	Matrix	-2	750	150	100.14	0	0	0
2	Matrix	-1	725	0	100.14	0	0	0
2	Matrix	-1	725	10	100.14	0	0	0
2	Matrix	-1	725	20	100.14	0	0	0
2	Matrix	-1	725	30	100.14	0	0	0
2	Matrix	-1	725	40	100.14	0	0	0
2	Matrix	-1	725	50	100.14	0	0	0
2	Matrix	-1	725	60	100.14	0	0	0
2	Matrix	-1	725	70	100.14	0	0	0
2	Matrix	-1	725	80	100.14	0	0	0
2	Matrix	-1	725	90	100.14	0	0	0
2	Matrix	-1	725	100	100.14	0	0	0
2	Matrix	-1	725	110	100.14	0	0	0
2	Matrix	-1	725	120	100.14	0	0	0
2	Matrix	-1	725	130	100.14	0	0	0
2	Matrix	-1	725	140	100.14	0	0	0
2	Matrix	-1	725	150	100.14	0	0	0
2	Matrix	0	700	0	100.14	0	0	0
2	Matrix	0	700	10	100.14	0	0	0
2	Matrix	0	700	20	100.14	0	0	0
2	Matrix	0	700	30	100.14	0	0	0
2	Matrix	0	700	40	100.14	0	0	0
2	Matrix	0	700	50	100.14	0	0	0
2	Matrix	0	700	60	100.14	0	0	0
2	Matrix	0	700	70	100.14	0	0	0
2	Matrix	0	700	80	100.14	0	0	0
2	Matrix	0	700	90	100.14	0	0	0
2	Matrix	0	700	100	100.14	0	0	0
2	Matrix	0	700	110	100.14	0	0	0
2	Matrix	0	700	120	100.14	0	0	0
2	Matrix	0	700	130	100.14	0	0	0
2	Matrix	0	700	140	100.14	0	0	0
2	Matrix	0	700	150	100.14	0	0	0
2	Matrix	1	625	0	25.908	0	0	0
2	Matrix	1	625	10	25.908	0	0	0
2	Matrix	1	625	20	25.908	0	0	0
2	Matrix	1	625	30	25.908	0	0	0
2	Matrix	1	625	40	25.908	0	0	0
2	Matrix	1	625	50	25.908	0	0	0
2	Matrix	1	625	60	25.908	0	0	0
2	Matrix	1	625	70	25.908	0	0	0
2	Matrix	1	625	80	25.908	0	0	0
2	Matrix	1	625	90	25.908	0	0	0
2	Matrix	1	625	100	25.908	0	0	0
2	Matrix	1	625	110	25.908	0	0	0
2	Matrix	1	625	120	25.908	0	0	0
2	Matrix	1	625	130	25.908	0	0	0
2	Matrix	1	625	140	25.908	0	0	0
2	Matrix	1	625	150	25.908	0	0	0
2	Matrix	2	625	0	35.558	0	0	0
2	Matrix	2	625	10	35.558	0	0	0
2	Matrix	2	625	20	35.558	0	0	0
2	Matrix	2	625	30	35.558	0	0	0
2	Matrix	2	625	40	35.558	0	0	0
2	Matrix	2	625	50	35.558	0	0	0
2	Matrix	2	625	60	35.558	0	0	0
2	Matrix	2	625	70	35.558	0	0	0
2	Matrix	2	625	80	35.558	0	0	0
2	Matrix	2	625	90	35.558	64	4	1
2	Matrix	2	625	100	35.558	0	0	0
2	Matrix	2	625	110	35.558	0	0	0
2	Matrix	2	625	120	35.558	0	0	0
2	Matrix	2	625	130	35.558	0	0	0
2	Matrix	2	625	140	35.558	0	0	0
2	Matrix	2	625	150	35.558	0	0	0
2	Matrix	3	575	0	94.994	0	0	0
2	Matrix	3	575	10	94.994	0	0	0
2	Matrix	3	575	20	94.994	0	0	0
2	Matrix	3	575	30	94.994	0	0	0
2	Matrix	3	575	40	94.994	0	0	0
2	Matrix	3	575	50	94.994	0	0	0
2	Matrix	3	575	60	94.994	0	0	0
2	Matrix	3	575	70	94.994	0	0	0
2	Matrix	3	575	80	94.994	0	0	0
2	Matrix	3	575	90	94.994	0	0	0
2	Matrix	3	575	100	94.994	0	0	0
2	Matrix	3	575	110	94.994	0	0	0
2	Matrix	3	575	120	94.994	0	0	0
2	Matrix	3	575	130	94.994	0	0	0
2	Matrix	3	575	140	94.994	0	0	0
2	Matrix	3	575	150	94.994	0	0	0
2	Matrix	4	600	0	84.326	0	0	0
2	Matrix	4	600	10	84.326	0	0	0
2	Matrix	4	600	20	84.326	0	0	0
2	Matrix	4	600	30	84.326	0	0	0
2	Matrix	4	600	40	84.326	0	0	0
2	Matrix	4	600	50	84.326	0	0	0
2	Matrix	4	600	60	84.326	0	0	0
2	Matrix	4	600	70	84.326	0	0	0
2	Matrix	4	600	80	84.326	0	0	0
2	Matrix	4	600	90	84.326	0	0	0
2	Matrix	4	600	100	84.326	0	0	0
2	Matrix	4	600	110	84.326	0	0	0
2	Matrix	4	600	120	84.326	0	0	0
2	Matrix	4	600	130	84.326	0	0	0
2	Matrix	4	600	140	84.326	0	0	0
2	Matrix	4	600	150	84.326	0	0	0
2	Matrix	5	575	0	71.876	0	0	0
2	Matrix	5	575	10	71.876	0	0	0
2	Matrix	5	575	20	71.876	0	0	0
2	Matrix	5	575	30	71.876	0	0	0
2	Matrix	5	575	40	71.876	0	0	0
2	Matrix	5	575	50	71.876	0	0	0
2	Matrix	5	575	60	71.876	0	0	0
2	Matrix	5	575	70	71.876	0	0	0
2	Matrix	5	575	80	71.876	0	0	0
2	Matrix	5	575	90	71.876	0	0	0
2	Matrix	5	575	100	71.876	0	0	0
2	Matrix	5	575	110	71.876	0	0	0
2	Matrix	5	575	120	71.876	0	0	0
2	Matrix	5	575	130	71.876	0	0	0
2	Matrix	5	575	140	71.876	0	0	0
2	Matrix	5	575	150	71.876	0	0	0
2	Matrix	6	580	0	96.518	0	0	0
2	Matrix	6	580	10	96.518	0	0	0
2	Matrix	6	580	20	96.518	0	0	0
2	Matrix	6	580	30	96.518	0	0	0
2	Matrix	6	580	40	96.518	0	0	0
2	Matrix	6	580	50	96.518	0	0	0
2	Matrix	6	580	60	96.518	0	0	0
2	Matrix	6	580	70	96.518	0	0	0
2	Matrix	6	580	80	96.518	0	0	0
2	Matrix	6	580	90	96.518	0	0	0
2	Matrix	6	580	100	96.518	0	0	0
2	Matrix	6	580	110	96.518	0	0	0
2	Matrix	6	580	120	96.518	128	5.03968	1
2	Matrix	6	580	130	96.518	0	0	0
2	Matrix	6	580	140	96.518	0	0	0
2	Matrix	6	580	150	96.518	0	0	0
2	Matrix	7	580	0	74.162	0	0	0
2	Matrix	7	580	10	74.162	85.3333	4.40257	1
2	Matrix	7	580	20	74.162	0	0	0
2	Matrix	7	580	30	74.162	0	0	0
2	Matrix	7	580	40	74.162	0	0	0
2	Matrix	7	580	50	74.162	0	0	0
2	Matrix	7	580	60	74.162	0	0	0
2	Matrix	7	580	70	74.162	0	0	0
2	Matrix	7	580	80	74.162	0	0	0
2	Matrix	7	580	90	74.162	149.333	5.30541	1
2	Matrix	7	580	100	74.162	0	0	0
2	Matrix	7	580	110	74.162	0	0	0
2	Matrix	7	580	120	74.162	0	0	0
2	Matrix	7	580	130	74.162	0	0	0
2	Matrix	7	580	140	74.162	0	0	0
2	Matrix	7	580	150	74.162	0	0	0
2	Matrix	8	570	0	93.724	0	0	0
2	Matrix	8	570	10	93.724	0	0	0
2	Matrix	8	570	20	93.724	0	0	0
2	Matrix	8	570	30	93.724	0	0	0
2	Matrix	8	570	40	93.724	0	0	0
2	Matrix	8	570	50	93.724	0	0	0
2	Matrix	8	570	60	93.724	0	0	0
2	Matrix	8	570	70	93.724	0	0	0
2	Matrix	8	570	80	93.724	0	0	0
2	Matrix	8	570	90	93.724	0	0	0
2	Matrix	8	570	100	93.724	0	0	0
2	Matrix	8	570	110	93.724	0	0	0
2	Matrix	8	570	120	93.724	0	0	0
2	Matrix	8	570	130	93.724	0	0	0
2	Matrix	8	570	140	93.724	0	0	0
2	Matrix	8	570	150	93.724	0	0	0
2	Matrix	9	555	0	101.344	0	0	0
2	Matrix	9	555	10	101.344	0	0	0
2	Matrix	9	555	20	101.344	0	0	0
2	Matrix	9	555	30	101.344	0	0	0
2	Matrix	9	555	40	101.344	42.6667	3.49432	1
2	Matrix	9	555	50	101.344	0	0	0
2	Matrix	9	555	60	101.344	0	0	0
2	Matrix	9	555	70	101.344	0	0	0
2	Matrix	9	555	80	101.344	0	0	0
2	Matrix	9	555	90	101.344	0	0	0
2	Matrix	9	555	100	101.344	0	0	0
2	Matrix	9	555	110	101.344	0	0	0
2	Matrix	9	555	120	101.344	0	0	0
2	Matrix	9	555	130	101.344	0	0	0
2	Matrix	9	555	140	101.344	0	0	0
2	Matrix	9	555	150	101.344	0	0	0
2	Matrix	10	550	0	35.812	0	0	0
2	Matrix	10	550	10	35.812	0	0	0
2	Matrix	10	550	20	35.812	0	0	0
2	Matrix	10	550	30	35.812	0	0	0
2	Matrix	10	550	40	35.812	0	0	0
2	Matrix	10	550	50	35.812	0	0	0
2	Matrix	10	550	60	35.812	0	0	0
2	Matrix	10	550	70	35.812	0	0	0
2	Matrix	10	550	80	35.812	0	0	0
2	Matrix	10	550	90	35.812	0	0	0
2	Matrix	10	550	100	35.812	0	0	0
2	Matrix	10	550	110	35.812	0	0	0
2	Matrix	10	550	120	35.812	0	0	0
2	Matrix	10	550	130	35.812	0	0	0
2	Matrix	10	550	140	35.812	0	0	0
2	Matrix	10	550	150	35.812	0	0	0
2	Matrix	11	550	0	92.962	0	0	0
2	Matrix	11	550	10	92.962	42.6667	3.49432	1
2	Matrix	11	550	20	92.962	0	0	0
2	Matrix	11	550	30	92.962	0	0	0
2	Matrix	11	550	40	92.962	0	0	0
2	Matrix	11	550	50	92.962	0	0	0
2	Matrix	11	550	60	92.962	0	0	0
2	Matrix	11	550	70	92.962	0	0	0
2	Matrix	11	550	80	92.962	0	0	0
2	Matrix	11	550	90	92.962	0	0	0
2	Matrix	11	550	100	92.962	0	0	0
2	Matrix	11	550	110	92.962	0	0	0
2	Matrix	11	550	120	92.962	0	0	0
2	Matrix	11	550	130	92.962	0	0	0
2	Matrix	11	550	140	92.962	0	0	0
2	Matrix	11	550	150	92.962	0	0	0
2	Matrix	12	530	0	60.192	0	0	0
2	Matrix	12	530	10	60.192	0	0	0
2	Matrix	12	530	20	60.192	0	0	0
2	Matrix	12	530	30	60.192	0	0	0
2	Matrix	12	530	40	60.192	0	0	0
2	Matrix	12	530	50	60.192	0	0	0
2	Matrix	12	530	60	60.192	0	0	0
2	Matrix	12	530	70	60.192	0	0	0
2	Matrix	12	530	80	60.192	0	0	0
2	Matrix	12	530	90	60.192	0	0	0
2	Matrix	12	530	100	60.192	0	0	0
2	Matrix	12	530	110	60.192	0	0	0
2	Matrix	12	530	120	60.192	0	0	0
2	Matrix	12	530	130	60.192	0	0	0
2	Matrix	12	530	140	60.192	0	0	0
2	Matrix	12	530	150	60.192	0	0	0
2	Matrix	13	530	0	66.288	0	0	0
2	Matrix	13	530	10	66.288	0	0	0
2	Matrix	13	530	20	66.288	0	0	0
2	Matrix	13	530	30	66.288	0	0	0
2	Matrix	13	530	40	66.288	0	0	0
2	Matrix	13	530	50	66.288	0	0	0
2	Matrix	13	530	60	66.288	0	0	0
2	Matrix	13	530	70	66.288	0	0	0
2	Matrix	13	530	80	66.288	0	0	0
2	Matrix	13	530	90	66.288	0	0	0
2	Matrix	13	530	100	66.288	0	0	0
2	Matrix	13	530	110	66.288	0	0	0
2	Matrix	13	530	120	66.288	0	0	0
2	Matrix	13	530	130	66.288	0	0	0
2	Matrix	13	530	140	66.288	0	0	0
2	Matrix	13	530	150	66.288	0	0	0
2	Matrix	14	520	0	84.072	0	0	0
2	Matrix	14	520	10	84.072	0	0	0
2	Matrix	14	520	20	84.072	85.3333	4.40257	1
2	Matrix	14	520	30	84.072	0	0	0
2	Matrix	14	520	40	84.072	0	0	0
2	Matrix	14	520	50	84.072	0	0	0
2	Matrix	14	520	60	84.072	0	0	0
2	Matrix	14	520	70	84.072	0	0	0
2	Matrix	14	520	80	84.072	0	0	0
2	Matrix	14	520	90	84.072	0	0	0
2	Matrix	14	520	100	84.072	0	0	0
2	Matrix	14	520	110	84.072	0	0	0
2	Matrix	14	520	120	84.072	0	0	0
2	Matrix	14	520	130	84.072	0	0	0
2	Matrix	14	520	140	84.072	0	0	0
2	Matrix	14	520	150	84.072	0	0	0
2	Matrix	15	500	0	94.486	0	0	0
2	Matrix	15	500	10	94.486	0	0	0
2	Matrix	15	500	20	94.486	0	0	0
2	Matrix	15	500	30	94.486	0	0	0
2	Matrix	15	500	40	94.486	0	0	0
2	Matrix	15	500	50	94.486	0	0	0
2	Matrix	15	500	60	94.486	0	0	0
2	Matrix	15	500	70	94.486	0	0	0
2	Matrix	15	500	80	94.486	0	0	0
2	Matrix	15	500	90	94.486	0	0	0
2	Matrix	15	500	100	94.486	0	0	0
2	Matrix	15	500	110	94.486	0	0	0
2	Matrix	15	500	120	94.486	0	0	0
2	Matrix	15	500	130	94.486	0	0	0
2	Matrix	15	500	140	94.486	0	0	0
2	Matrix	15	500	150	94.486	0	0	0
2	Matrix	16	460	0	60.446	0	0	0
2	Matrix	16	460	10	60.446	0	0	0
2	Matrix	16	460	20	60.446	0	0	0
2	Matrix	16	460	30	60.446	0	0	0
2	Matrix	16	460	40	60.446	0	0	0
2	Matrix	16	460	50	60.446	0	0	0
2	Matrix	16	460	60	60.446	0	0	0
2	Matrix	16	460	70	60.446	0	0	0
2	Matrix	16	460	80	60.446	0	0	0
2	Matrix	16	460	90	60.446	0	0	0
2	Matrix	16	460	100	60.446	0	0	0
2	Matrix	16	460	110	60.446	0	0	0
2	Matrix	16	460	120	60.446	0	0	0
2	Matrix	16	460	130	60.446	0	0	0
2	Matrix	16	460	140	60.446	0	0	0
2	Matrix	16	460	150	60.446	0	0	0
2	Matrix	17	470	0	91.946	0	0	0
2	Matrix	17	470	10	91.946	0	0	0
2	Matrix	17	470	20	91.946	0	0	0
2	Matrix	17	470	30	91.946	0	0	0
2	Matrix	17	470	40	91.946	0	0	0
2	Matrix	17	470	50	91.946	0	0	0
2	Matrix	17	470	60	91.946	0	0	0
2	Matrix	17	470	70	91.946	0	0	0
2	Matrix	17	470	80	91.946	0	0	0
2	Matrix	17	470	90	91.946	0	0	0
2	Matrix	17	470	100	91.946	0	0	0
2	Matrix	17	470	110	91.946	0	0	0
2	Matrix	17	470	120	91.946	0	0	0
2	Matrix	17	470	130	91.946	0	0	0
2	Matrix	17	470	140	91.946	0	0	0
2	Matrix	17	470	150	91.946	0	0	0
2	Water	-2	750	0	100.14	0	0	0
2	Water	-2	750	10	100.14	0	0	0
2	Water	-2	750	20	100.14	0	0	0
2	Water	-2	750	30	100.14	0	0	0
2	Water	-2	750	40	100.14	0	0	0
2	Water	-2	750	50	100.14	2.66667	1.38672	1
2	Water	-2	750	60	100.14	0	0	0
2	Water	-2	750	70	100.14	0	0	0
2	Water	-2	750	80	100.14	0	0	0
2	Water	-2	750	90	100.14	0	0	0
2	Water	-2	750	100	100.14	0	0	0
2	Water	-2	750	110	100.14	0	0	0
2	Water	-2	750	120	100.14	4.26667	1.62192	1
2	Water	-2	750	130	100.14	0	0	0
2	Water	-2	750	140	100.14	0	0	0
2	Water	-2	750	150	100.14	0	0	0
2	Water	-1	725	0	100.14	0	0	0
2	Water	-1	725	10	100.14	0	0	0
2	Water	-1	725	20	100.14	0	0	0
2	Water	-1	725	30	100.14	0	0	0
2	Water	-1	725	40	100.14	0	0	0
2	Water	-1	725	50	100.14	0	0	0
2	Water	-1	725	60	100.14	0	0	0
2	Water	-1	725	70	100.14	0	0	0
2	Water	-1	725	80	100.14	0	0	0
2	Water	-1	725	90	100.14	0	0	0
2	Water	-1	725	100	100.14	0	0	0
2	Water	-1	725	110	100.14	0	0	0
2	Water	-1	725	120	100.14	0	0	0
2	Water	-1	725	130	100.14	0	0	0
2	Water	-1	725	140	100.14	0	0	0
2	Water	-1	725	150	100.14	0	0	0
2	Water	0	700	0	100.14	0	0	0
2	Water	0	700	10	100.14	0	0	0
2	Water	0	700	20	100.14	0	0	0
2	Water	0	700	30	100.14	0	0	0
2	Water	0	700	40	100.14	0	0	0
2	Water	0	700	50	100.14	0	0	0
2	Water	0	700	60	100.14	0	0	0
2	Water	0	700	70	100.14	0	0	0
2	Water	0	700	80	100.14	0	0	0
2	Water	0	700	90	100.14	0	0	0
2	Water	0	700	100	100.14	0	0	0
2	Water	0	700	110	100.14	0	0	0
2	Water	0	700	120	100.14	0	0	0
2	Water	0	700	130	100.14	0	0	0
2	Water	0	700	140	100.14	0	0	0
2	Water	0	700	150	100.14	0	0	0
2	Water	1	625	0	25.908	128	5.03968	1
2	Water	1	625	10	25.908	0	0	0
2	Water	1	625	20	25.908	149.333	5.30541	1
2	Water	1	625	30	25.908	0	0	0
2	Water	1	625	40	25.908	0	0	0
2	Water	1	625	50	25.908	0	0	0
2	Water	1	625	60	25.908	0	0	0
2	Water	1	625	70	25.908	0	0	0
2	Water	1	625	80	25.908	0	0	0
2	Water	1	625	90	25.908	0	0	0
2	Water	1	625	100	25.908	0	0	0
2	Water	1	625	110	25.908	0	0	0
2	Water	1	625	120	25.908	0	0	0
2	Water	1	625	130	25.908	0	0	0
2	Water	1	625	140	25.908	0	0	0
2	Water	1	625	150	25.908	0	0	0
2	Water	2	625	0	35.558	0	0	0
2	Water	2	625	10	35.558	0	0	0
2	Water	2	625	20	35.558	0	0	0
2	Water	2	625	30	35.558	0	0	0
2	Water	2	625	40	35.558	0	0	0
2	Water	2	625	50	35.558	0	0	0
2	Water	2	625	60	35.558	0	0	0
2	Water	2	625	70	35.558	128	5.03968	1
2	Water	2	625	80	35.558	0	0	0
2	Water	2	625	90	35.558	0	0	0
2	Water	2	625	100	35.558	0	0	0
2	Water	2	625	110	35.558	0	0	0
2	Water	2	625	120	35.558	0	0	0
2	Water	2	625	130	35.558	0	0	0
2	Water	2	625	140	35.558	0	0	0
2	Water	2	625	150	35.558	0	0	0
2	Water	3	575	0	94.994	0	0	0
2	Water	3	575	10	94.994	0	0	0
2	Water	3	575	20	94.994	0	0	0
2	Water	3	575	30	94.994	0	0	0
2	Water	3	575	40	94.994	0	0	0
2	Water	3	575	50	94.994	0	0	0
2	Water	3	575	60	94.994	0	0	0
2	Water	3	575	70	94.994	0	0	0
2	Water	3	575	80	94.994	0	0	0
2	Water	3	575	90	94.994	0	0	0
2	Water	3	575	100	94.994	0	0	0
2	Water	3	575	110	94.994	0	0	0
2	Water	3	575	120	94.994	0	0	0
2	Water	3	575	130	94.994	0	0	0
2	Water	3	575	140	94.994	0	0	0
2	Water	3	575	150	94.994	0	0	0
2	Water	4	600	0	84.326	0	0	0
2	Water	4	600	10	84.326	0	0	0
2	Water	4	600	20	84.326	0	0	0
2	Water	4	600	30	84.326	0	0	0
2	Water	4	600	40	84.326	0	0	0
2	Water	4	600	50	84.326	0	0	0
2	Water	4	600	60	84.326	0	0	0
2	Water	4	600	70	84.326	0	0	0
2	Water	4	600	80	84.326	0	0	0
2	Water	4	600	90	84.326	0	0	0
2	Water	4	600	100	84.326	0	0	0
2	Water	4	600	110	84.326	0	0	0
2	Water	4	600	120	84.326	0	0	0
2	Water	4	600	130	84.326	0	0	0
2	Water	4	600	140	84.326	0	0	0
2	Water	4	600	150	84.326	0	0	0
2	Water	5	575	0	71.876	0	0	0
2	Water	5	575	10	71.876	0	0	0
2	Water	5	575	20	71.876	0	0	0
2	Water	5	575	30	71.876	0	0	0
2	Water	5	575	40	71.876	0	0	0
2	Water	5	575	50	71.876	0	0	0
2	Water	5	575	60	71.876	0	0	0
2	Water	5	575	70	71.876	0	0	0
2	Water	5	575	80	71.876	0	0	0
2	Water	5	575	90	71.876	0	0	0
2	Water	5	575	100	71.876	0	0	0
2	Water	5	575	110	71.876	0	0	0
2	Water	5	575	120	71.876	0	0	0
2	Water	5	575	130	71.876	0	0	0
2	Water	5	575	140	71.876	0	0	0
2	Water	5	575	150	71.876	0	0	0
2	Water	6	580	0	96.518	0	0	0
2	Water	6	580	10	96.518	0	0	0
2	Water	6	580	20	96.518	0	0	0
2	Water	6	580	30	96.518	0	0	0
2	Water	6	580	40	96.518	0	0	0
2	Water	6	580	50	96.518	0	0	0
2	Water	6	580	60	96.518	0	0	0
2	Water	6	580	70	96.518	0	0	0
2	Water	6	580	80	96.518	0	0	0
2	Water	6	580	90	96.518	0	0	0
2	Water	6	580	100	96.518	0	0	0
2	Water	6	580	110	96.518	0	0	0
2	Water	6	580	120	96.518	0	0	0
2	Water	6	580	130	96.518	0	0	0
2	Water	6	580	140	96.518	0	0	0
2	Water	6	580	150	96.518	0	0	0
2	Water	7	580	0	74.162	0	0	0
2	Water	7	580	10	74.162	0	0	0
2	Water	7	580	20	74.162	0	0	0
2	Water	7	580	30	74.162	0	0	0
2	Water	7	580	40	74.162	0	0	0
2	Water	7	580	50	74.162	0	0	0
2	Water	7	580	60	74.162	0	0	0
2	Water	7	580	70	74.162	0	0	0
2	Water	7	580	80	74.162	0	0	0
2	Water	7	580	90	74.162	0	0	0
2	Water	7	580	100	74.162	0	0	0
2	Water	7	580	110	74.162	0	0	0
2	Water	7	580	120	74.162	0	0	0
2	Water	7	580	130	74.162	0	0	0
2	Water	7	580	140	74.162	0	0	0
2	Water	7	580	150	74.162	0	0	0
2	Water	8	570	0	93.724	0	0	0
2	Water	8	570	10	93.724	0	0	0
2	Water	8	570	20	93.724	0	0	0
2	Water	8	570	30	93.724	0	0	0
2	Water	8	570	40	93.724	0	0	0
2	Water	8	570	50	93.724	0	0	0
2	Water	8	570	60	93.724	0	0	0
2	Water	8	570	70	93.724	0	0	0
2	Water	8	570	80	93.724	0	0	0
2	Water	8	570	90	93.724	0	0	0
2	Water	8	570	100	93.724	0	0	0
2	Water	8	570	110	93.724	0	0	0
2	Water	8	570	120	93.724	0	0	0
2	Water	8	570	130	93.724	0	0	0
2	Water	8	570	140	93.724	0	0	0
2	Water	8	570	150	93.724	0	0	0
2	Water	9	555	0	101.344	0	0	0
2	Water	9	555	10	101.344	0	0	0
2	Water	9	555	20	101.344	0	0	0
2	Water	9	555	30	101.344	0	0	0
2	Water	9	555	40	101.344	0	0	0
2	Water	9	555	50	101.344	0	0	0
2	Water	9	555	60	101.344	0	0	0
2	Water	9	555	70	101.344	0	0	0
2	Water	9	555	80	101.344	0	0	0
2	Water	9	555	90	101.344	0	0	0
2	Water	9	555	100	101.344	0	0	0
2	Water	9	555	110	101.344	0	0	0
2	Water	9	555	120	101.344	0	0	0
2	Water	9	555	130	101.344	0	0	0
2	Water	9	555	140	101.344	0	0	0
2	Water	9	555	150	101.344	0	0	0
2	Water	10	550	0	35.812	0	0	0
2	Water	10	550	10	35.812	0	0	0
2	Water	10	550	20	35.812	0	0	0
2	Water	10	550	30	35.812	0	0	0
2	Water	10	550	40	35.812	0	0	0
2	Water	10	550	50	35.812	0	0	0
2	Water	10	550	60	35.812	0	0	0
2	Water	10	550	70	35.812	0	0	0
2	Water	10	550	80	35.812	0	0	0
2	Water	10	550	90	35.812	0	0	0
2	Water	10	550	100	35.812	0	0	0
2	Water	10	550	110	35.812	0	0	0
2	Water	10	550	120	35.812	0	0	0
2	Water	10	550	130	35.812	0	0	0
2	Water	10	550	140	35.812	0	0	0
2	Water	10	550	150	35.812	0	0	0
2	Water	11	550	0	92.962	0	0	0
2	Water	11	550	10	92.962	0	0	0
2	Water	11	550	20	92.962	0	0	0
2	Water	11	550	30	92.962	0	0	0
2	Water	11	550	40	92.962	0	0	0
2	Water	11	550	50	92.962	0	0	0
2	Water	11	550	60	92.962	0	0	0
2	Water	11	550	70	92.962	0	0	0
2	Water	11	550	80	92.962	0	0	0
2	Water	11	550	90	92.962	0	0	0
2	Water	11	550	100	92.962	0	0	0
2	Water	11	550	110	92.962	0	0	0
2	Water	11	550	120	92.962	42.6667	3.49432	1
2	Water	11	550	130	92.962	0	0	0
2	Water	11	550	140	92.962	0	0	0
2	Water	11	550	150	92.962	0	0	0
2	Water	12	530	0	60.192	0	0	0
2	Water	12	530	10	60.192	0	0	0
2	Water	12	530	20	60.192	0	0	0
2	Water	12	530	30	60.192	0	0	0
2	Water	12	530	40	60.192	0	0	0
2	Water	12	530	50	60.192	0	0	0
2	Water	12	530	60	60.192	0	0	0
2	Water	12	530	70	60.192	0	0	0
2	Water	12	530	80	60.192	0	0	0
2	Water	12	530	90	60.192	0	0	0
2	Water	12	530	100	60.192	0	0	0
2	Water	12	530	110	60.192	0	0	0
2	Water	12	530	120	60.192	0	0	0
2	Water	12	530	130	60.192	0	0	0
2	Water	12	530	140	60.192	0	0	0
2	Water	12	530	150	60.192	0	0	0
2	Water	13	530	0	66.288	0	0	0
2	Water	13	530	10	66.288	0	0	0
2	Water	13	530	20	66.288	0	0	0
2	Water	13	530	30	66.288	0	0	0
2	Water	13	530	40	66.288	0	0	0
2	Water	13	530	50	66.288	0	0	0
2	Water	13	530	60	66.288	0	0	0
2	Water	13	530	70	66.288	0	0	0
2	Water	13	530	80	66.288	0	0	0
2	Water	13	530	90	66.288	0	0	0
2	Water	13	530	100	66.288	0	0	0
2	Water	13	530	110	66.288	0	0	0
2	Water	13	530	120	66.288	0	0	0
2	Water	13	530	130	66.288	0	0	0
2	Water	13	530	140	66.288	0	0	0
2	Water	13	530	150	66.288	0	0	0
2	Water	14	520	0	84.072	0	0	0
2	Water	14	520	10	84.072	0	0	0
2	Water	14	520	20	84.072	0	0	0
2	Water	14	520	30	84.072	0	0	0
2	Water	14	520	40	84.072	0	0	0
2	Water	14	520	50	84.072	0	0	0
2	Water	14	520	60	84.072	0	0	0
2	Water	14	520	70	84.072	0	0	0
2	Water	14	520	80	84.072	0	0	0
2	Water	14	520	90	84.072	0	0	0
2	Water	14	520	100	84.072	64	4	1
2	Water	14	520	110	84.072	0	0	0
2	Water	14	520	120	84.072	0	0	0
2	Water	14	520	130	84.072	0	0	0
2	Water	14	520	140	84.072	0	0	0
2	Water	14	520	150	84.072	0	0	0
2	Water	15	500	0	94.486	0	0	0
2	Water	15	500	10	94.486	0	0	0
2	Water	15	500	20	94.486	0	0	0
2	Water	15	500	30	94.486	0	0	0
2	Water	15	500	40	94.486	0	0	0
2	Water	15	500	50	94.486	0	0	0
2	Water	15	500	60	94.486	0	0	0
2	Water	15	500	70	94.486	0	0	0
2	Water	15	500	80	94.486	0	0	0
2	Water	15	500	90	94.486	0	0	0
2	Water	15	500	100	94.486	0	0	0
2	Water	15	500	110	94.486	0	0	0
2	Water	15	500	120	94.486	0	0	0
2	Water	15	500	130	94.486	0	0	0
2	Water	15	500	140	94.486	0	0	0
2	Water	15	500	150	94.486	0	0	0
2	Water	16	460	0	60.446	0	0	0
2	Water	16	460	10	60.446	0	0	0
2	Water	16	460	20	60.446	0	0	0
2	Water	16	460	30	60.446	0	0	0
2	Water	16	460	40	60.446	0	0	0
2	Water	16	460	50	60.446	0	0	0
2	Water	16	460	60	60.446	0	0	0
2	Water	16	460	70	60.446	0	0	0
2	Water	16	460	80	60.446	0	0	0
2	Water	16	460	90	60.446	0	0	0
2	Water	16	460	100	60.446	0	0	0
2	Water	16	460	110	60.446	0	0	0
2	Water	16	460	120	60.446	0	0	0
2	Water	16	460	130	60.446	0	0	0
2	Water	16	460	140	60.446	0	0	0
2	Water	16	460	150	60.446	0	0	0
2	Water	17	470	0	91.946	0	0	0
2	Water	17	470	10	91.946	0	0	0
2	Water	17	470	20	91.946	0	0	0
2	Water	17	470	30	91.946	0	0	0
2	Water	17	470	40	91.946	0	0	0
2	Water	17	470	50	91.946	0	0	0
2	Water	17	470	60	91.946	0	0	0
2	Water	17	470	70	91.946	0	0	0
2	Water	17	470	80	91.946	0	0	0
2	Water	17	470	90	91.946	0	0	0
2	Water	17	470	100	91.946	0	0	0
2	Water	17	470	110	91.946	0	0	0
2	Water	17	470	120	91.946	0	0	0
2	Water	17	470	130	91.946	0	0	0
2	Water	17	470	140	91.946	0	0	0
2	Water	17	470	150	91.946	0	0	0
3	Matrix	1	625	0	110.234	0	0	0
3	Matrix	1	625	10	110.234	0	0	0
3	Matrix	1	625	20	110.234	0	0	0
3	Matrix	1	625	30	110.234	0	0	0
3	Matrix	1	625	40	110.234	42.6667	3.49432	1
3	Matrix	1	625	50	110.234	0	0	0
3	Matrix	1	625	60	110.234	0	0	0
3	Matrix	1	625	70	110.234	0	0	0
3	Matrix	1	625	80	110.234	0	0	0
3	Matrix	1	625	90	110.234	0	0	0
3	Matrix	1	625	100	110.234	0	0	0
3	Matrix	1	625	110	110.234	0	0	0
3	Matrix	1	625	120	110.234	0	0	0
3	Matrix	1	625	130	110.234	0	0	0
3	Matrix	1	625	140	110.234	0	0	0
3	Matrix	1	625	150	110.234	0	0	0
3	Matrix	2	625	0	110.234	0	0	0
3	Matrix	2	625	10	110.234	0	0	0
3	Matrix	2	625	20	110.234	0	0	0
3	Matrix	2	625	30	110.234	0	0	0
3	Matrix	2	625	40	110.234	0	0	0
3	Matrix	2	625	50	110.234	0	0	0
3	Matrix	2	625	60	110.234	0	0	0
3	Matrix	2	625	70	110.234	0	0	0
3	Matrix	2	625	80	110.234	0	0	0
3	Matrix	2	625	90	110.234	0	0	0
3	Matrix	2	625	100	110.234	0	0	0
3	Matrix	2	625	110	110.234	0	0	0
3	Matrix	2	625	120	110.234	0	0	0
3	Matrix	2	625	130	110.234	0	0	0
3	Matrix	2	625	140	110.234	0	0	0
3	Matrix	2	625	150	110.234	0	0	0
3	Matrix	3	575	0	100.836	0	0	0
3	Matrix	3	575	10	100.836	0	0	0
3	Matrix	3	575	20	100.836	0	0	0
3	Matrix	3	575	30	100.836	0	0	0
3	Matrix	3	575	40	100.836	0	0	0
3	Matrix	3	575	50	100.836	0	0	0
3	Matrix	3	575	60	100.836	0	0	0
3	Matrix	3	575	70	100.836	0	0	0
3	Matrix	3	575	80	100.836	0	0	0
3	Matrix	3	575	90	100.836	0	0	0
3	Matrix	3	575	100	100.836	0	0	0
3	Matrix	3	575	110	100.836	0	0	0
3	Matrix	3	575	120	100.836	0	0	0
3	Matrix	3	575	130	100.836	0	0	0
3	Matrix	3	575	140	100.836	0	0	0
3	Matrix	3	575	150	100.836	0	0	0
3	Matrix	4	600	0	3.81	0	0	0
3	Matrix	4	600	10	3.81	0	0	0
3	Matrix	4	600	20	3.81	0	0	0
3	Matrix	4	600	30	3.81	0	0	0
3	Matrix	4	600	40	3.81	0	0	0
3	Matrix	4	600	50	3.81	0	0	0
3	Matrix	4	600	60	3.81	0	0	0
3	Matrix	4	600	70	3.81	0	0	0
3	Matrix	4	600	80	3.81	0	0	0
3	Matrix	4	600	90	3.81	0	0	0
3	Matrix	4	600	100	3.81	0	0	0
3	Matrix	4	600	110	3.81	0	0	0
3	Matrix	4	600	120	3.81	0	0	0
3	Matrix	4	600	130	3.81	0	0	0
3	Matrix	4	600	140	3.81	0	0	0
3	Matrix	4	600	150	3.81	0	0	0
3	Matrix	5	575	0	101.09	0	0	0
3	Matrix	5	575	10	101.09	0	0	0
3	Matrix	5	575	20	101.09	0	0	0
3	Matrix	5	575	30	101.09	0	0	0
3	Matrix	5	575	40	101.09	0	0	0
3	Matrix	5	575	50	101.09	42.6667	3.49432	1
3	Matrix	5	575	60	101.09	0	0	0
3	Matrix	5	575	70	101.09	0	0	0
3	Matrix	5	575	80	101.09	0	0	0
3	Matrix	5	575	90	101.09	0	0	0
3	Matrix	5	575	100	101.09	0	0	0
3	Matrix	5	575	110	101.09	0	0	0
3	Matrix	5	575	120	101.09	0	0	0
3	Matrix	5	575	130	101.09	0	0	0
3	Matrix	5	575	140	101.09	0	0	0
3	Matrix	5	575	150	101.09	0	0	0
3	Matrix	6	580	0	110.234	0	0	0
3	Matrix	6	580	10	110.234	0	0	0
3	Matrix	6	580	20	110.234	0	0	0
3	Matrix	6	580	30	110.234	0	0	0
3	Matrix	6	580	40	110.234	0	0	0
3	Matrix	6	580	50	110.234	0	0	0
3	Matrix	6	580	60	110.234	0	0	0
3	Matrix	6	580	70	110.234	0	0	0
3	Matrix	6	580	80	110.234	0	0	0
3	Matrix	6	580	90	110.234	0	0	0
3	Matrix	6	580	100	110.234	0	0	0
3	Matrix	6	580	110	110.234	0	0	0
3	Matrix	6	580	120	110.234	0	0	0
3	Matrix	6	580	130	110.234	0	0	0
3	Matrix	6	580	140	110.234	0	0	0
3	Matrix	6	580	150	110.234	0	0	0
3	Matrix	7	580	0	110.234	0	0	0
3	Matrix	7	580	10	110.234	0	0	0
3	Matrix	7	580	20	110.234	0	0	0
3	Matrix	7	580	30	110.234	0	0	0
3	Matrix	7	580	40	110.234	0	0	0
3	Matrix	7	580	50	110.234	0	0	0
3	Matrix	7	580	60	110.234	0	0	0
3	Matrix	7	580	70	110.234	0	0	0
3	Matrix	7	580	80	110.234	0	0	0
3	Matrix	7	580	90	110.234	0	0	0
3	Matrix	7	580	100	110.234	0	0	0
3	Matrix	7	580	110	110.234	0	0	0
3	Matrix	7	580	120	110.234	0	0	0
3	Matrix	7	580	130	110.234	0	0	0
3	Matrix	7	580	140	110.234	0	0	0
3	Matrix	7	580	150	110.234	0	0	0
3	Matrix	8	570	0	3.81	0	0	0
3	Matrix	8	570	10	3.81	0	0	0
3	Matrix	8	570	20	3.81	0	0	0
3	Matrix	8	570	30	3.81	0	0	0
3	Matrix	8	570	40	3.81	0	0	0
3	Matrix	8	570	50	3.81	0	0	0
3	Matrix	8	570	60	3.81	0	0	0
3	Matrix	8	570	70	3.81	0	0	0
3	Matrix	8	570	80	3.81	0	0	0
3	Matrix	8	570	90	3.81	0	0	0
3	Matrix	8	570	100	3.81	0	0	0
3	Matrix	8	570	110	3.81	0	0	0
3	Matrix	8	570	120	3.81	0	0	0
3	Matrix	8	570	130	3.81	0	0	0
3	Matrix	8	570	140	3.81	0	0	0
3	Matrix	8	570	150	3.81	0	0	0
3	Matrix	9	555	0	11.43	42.6667	3.49432	1
3	Matrix	9	555	10	11.43	0	0	0
3	Matrix	9	555	20	11.43	0	0	0
3	Matrix	9	555	30	11.43	0	0	0
3	Matrix	9	555	40	11.43	0	0	0
3	Matrix	9	555	50	11.43	0	0	0
3	Matrix	9	555	60	11.43	0	0	0
3	Matrix	9	555	70	11.43	0	0	0
3	Matrix	9	555	80	11.43	0	0	0
3	Matrix	9	555	90	11.43	0	0	0
3	Matrix	9	555	100	11.43	0	0	0
3	Matrix	9	555	110	11.43	0	0	0
3	Matrix	9	555	120	11.43	0	0	0
3	Matrix	9	555	130	11.43	0	0	0
3	Matrix	9	555	140	11.43	0	0	0
3	Matrix	9	555	150	11.43	0	0	0
3	Matrix	10	550	0	101.09	0	0	0
3	Matrix	10	550	10	101.09	0	0	0
3	Matrix	10	550	20	101.09	0	0	0
3	Matrix	10	550	30	101.09	64	4	1
3	Matrix	10	550	40	101.09	0	0	0
3	Matrix	10	550	50	101.09	0	0	0
3	Matrix	10	550	60	101.09	0	0	0
3	Matrix	10	550	70	101.09	0	0	0
3	Matrix	10	550	80	101.09	0	0	0
3	Matrix	10	550	90	101.09	0	0	0
3	Matrix	10	550	100	101.09	0	0	0
3	Matrix	10	550	110	101.09	0	0	0
3	Matrix	10	550	120	101.09	0	0	0
3	Matrix	10	550	130	101.09	0	0	0
3	Matrix	10	550	140	101.09	0	0	0
3	Matrix	10	550	150	101.09	0	0	0
3	Matrix	11	550	0	101.09	0	0	0
3	Matrix	11	550	10	101.09	0	0	0
3	Matrix	11	550	20	101.09	0	0	0
3	Matrix	11	550	30	101.09	0	0	0
3	Matrix	11	550	40	101.09	0	0	0
3	Matrix	11	550	50	101.09	0	0	0
3	Matrix	11	550	60	101.09	0	0	0
3	Matrix	11	550	70	101.09	0	0	0
3	Matrix	11	550	80	101.09	0	0	0
3	Matrix	11	550	90	101.09	0	0	0
3	Matrix	11	550	100	101.09	0	0	0
3	Matrix	11	550	110	101.09	0	0	0
3	Matrix	11	550	120	101.09	42.6667	3.49432	1
3	Matrix	11	550	130	101.09	0	0	0
3	Matrix	11	550	140	101.09	0	0	0
3	Matrix	11	550	150	101.09	0	0	0
3	Matrix	12	530	0	67.308	0	0	0
3	Matrix	12	530	10	67.308	0	0	0
3	Matrix	12	530	20	67.308	0	0	0
3	Matrix	12	530	30	67.308	0	0	0
3	Matrix	12	530	40	67.308	0	0	0
3	Matrix	12	530	50	67.308	0	0	0
3	Matrix	12	530	60	67.308	0	0	0
3	Matrix	12	530	70	67.308	0	0	0
3	Matrix	12	530	80	67.308	0	0	0
3	Matrix	12	530	90	67.308	0	0	0
3	Matrix	12	530	100	67.308	0	0	0
3	Matrix	12	530	110	67.308	0	0	0
3	Matrix	12	530	120	67.308	0	0	0
3	Matrix	12	530	130	67.308	0	0	0
3	Matrix	12	530	140	67.308	0	0	0
3	Matrix	12	530	150	67.308	0	0	0
3	Matrix	13	530	0	101.09	0	0	0
3	Matrix	13	530	10	101.09	0	0	0
3	Matrix	13	530	20	101.09	0	0	0
3	Matrix	13	530	30	101.09	0	0	0
3	Matrix	13	530	40	101.09	0	0	0
3	Matrix	13	530	50	101.09	0	0	0
3	Matrix	13	530	60	101.09	0	0	0
3	Matrix	13	530	70	101.09	0	0	0
3	Matrix	13	530	80	101.09	0	0	0
3	Matrix	13	530	90	101.09	0	0	0
3	Matrix	13	530	100	101.09	0	0	0
3	Matrix	13	530	110	101.09	0	0	0
3	Matrix	13	530	120	101.09	0	0	0
3	Matrix	13	530	130	101.09	0	0	0
3	Matrix	13	530	140	101.09	0	0	0
3	Matrix	13	530	150	101.09	0	0	0
3	Matrix	14	520	0	3.81	0	0	0
3	Matrix	14	520	10	3.81	0	0	0
3	Matrix	14	520	20	3.81	0	0	0
3	Matrix	14	520	30	3.81	0	0	0
3	Matrix	14	520	40	3.81	0	0	0
3	Matrix	14	520	50	3.81	0	0	0
3	Matrix	14	520	60	3.81	85.3333	4.40257	1
3	Matrix	14	520	70	3.81	0	0	0
3	Matrix	14	520	80	3.81	0	0	0
3	Matrix	14	520	90	3.81	0	0	0
3	Matrix	14	520	100	3.81	0	0	0
3	Matrix	14	520	110	3.81	0	0	0
3	Matrix	14	520	120	3.81	0	0	0
3	Matrix	14	520	130	3.81	85.3333	4.40257	1
3	Matrix	14	520	140	3.81	213.333	5.97521	1
3	Matrix	14	520	150	3.81	0	0	0
3	Matrix	15	500	0	3.81	106.667	4.74252	1
3	Matrix	15	500	10	3.81	0	0	0
3	Matrix	15	500	20	3.81	0	0	0
3	Matrix	15	500	30	3.81	0	0	0
3	Matrix	15	500	40	3.81	0	0	0
3	Matrix	15	500	50	3.81	0	0	0
3	Matrix	15	500	60	3.81	0	0	0
3	Matrix	15	500	70	3.81	0	0	0
3	Matrix	15	500	80	3.81	0	0	0
3	Matrix	15	500	90	3.81	0	0	0
3	Matrix	15	500	100	3.81	0	0	0
3	Matrix	15	500	110	3.81	0	0	0
3	Matrix	15	500	120	3.81	0	0	0
3	Matrix	15	500	130	3.81	0	0	0
3	Matrix	15	500	140	3.81	85.3333	4.40257	1
3	Matrix	15	500	150	3.81	0	0	0
3	Matrix	16	460	0	100.836	0	0	0
3	Matrix	16	460	10	100.836	0	0	0
3	Matrix	16	460	20	100.836	0	0	0
3	Matrix	16	460	30	100.836	0	0	0
3	Matrix	16	460	40	100.836	0	0	0
3	Matrix	16	460	50	100.836	0	0	0
3	Matrix	16	460	60	100.836	0	0	0
3	Matrix	16	460	70	100.836	0	0	0
3	Matrix	16	460	80	100.836	0	0	0
3	Matrix	16	460	90	100.836	0	0	0
3	Matrix	16	460	100	100.836	0	0	0
3	Matrix	16	460	110	100.836	0	0	0
3	Matrix	16	460	120	100.836	0	0	0
3	Matrix	16	460	130	100.836	0	0	0
3	Matrix	16	460	140	100.836	0	0	0
3	Matrix	16	460	150	100.836	0	0	0
3	Matrix	17	470	0	1.016	0	0	0
3	Matrix	17	470	10	1.016	0	0	0
3	Matrix	17	470	20	1.016	0	0	0
3	Matrix	17	470	30	1.016	0	0	0
3	Matrix	17	470	40	1.016	0	0	0
3	Matrix	17	470	50	1.016	0	0	0
3	Matrix	17	470	60	1.016	0	0	0
3	Matrix	17	470	70	1.016	0	0	0
3	Matrix	17	470	80	1.016	0	0	0
3	Matrix	17	470	90	1.016	0	0	0
3	Matrix	17	470	100	1.016	0	0	0
3	Matrix	17	470	110	1.016	0	0	0
3	Matrix	17	470	120	1.016	0	0	0
3	Matrix	17	470	130	1.016	0	0	0
3	Matrix	17	470	140	1.016	0	0	0
3	Matrix	17	470	150	1.016	0	0	0
3	Water	1	625	0	110.234	0	0	0
3	Water	1	625	10	110.234	0	0	0
3	Water	1	625	20	110.234	0	0	0
3	Water	1	625	30	110.234	0	0	0
3	Water	1	625	40	110.234	0	0	0
3	Water	1	625	50	110.234	0	0	0
3	Water	1	625	60	110.234	0	0	0
3	Water	1	625	70	110.234	0	0	0
3	Water	1	625	80	110.234	0	0	0
3	Water	1	625	90	110.234	0	0	0
3	Water	1	625	100	110.234	0	0	0
3	Water	1	625	110	110.234	0	0	0
3	Water	1	625	120	110.234	0	0	0
3	Water	1	625	130	110.234	0	0	0
3	Water	1	625	140	110.234	0	0	0
3	Water	1	625	150	110.234	0	0	0
3	Water	2	625	0	110.234	21.3333	2.77345	1
3	Water	2	625	10	110.234	0	0	0
3	Water	2	625	20	110.234	0	0	0
3	Water	2	625	30	110.234	0	0	0
3	Water	2	625	40	110.234	64	4	1
3	Water	2	625	50	110.234	0	0	0
3	Water	2	625	60	110.234	0	0	0
3	Water	2	625	70	110.234	0	0	0
3	Water	2	625	80	110.234	0	0	0
3	Water	2	625	90	110.234	0	0	0
3	Water	2	625	100	110.234	0	0	0
3	Water	2	625	110	110.234	0	0	0
3	Water	2	625	120	110.234	0	0	0
3	Water	2	625	130	110.234	0	0	0
3	Water	2	625	140	110.234	0	0	0
3	Water	2	625	150	110.234	0	0	0
3	Water	3	575	0	100.836	0	0	0
3	Water	3	575	10	100.836	0	0	0
3	Water	3	575	20	100.836	0	0	0
3	Water	3	575	30	100.836	0	0	0
3	Water	3	575	40	100.836	106.667	4.74252	1
3	Water	3	575	50	100.836	0	0	0
3	Water	3	575	60	100.836	0	0	0
3	Water	3	575	70	100.836	0	0	0
3	Water	3	575	80	100.836	0	0	0
3	Water	3	575	90	100.836	0	0	0
3	Water	3	575	100	100.836	0	0	0
3	Water	3	575	110	100.836	0	0	0
3	Water	3	575	120	100.836	0	0	0
3	Water	3	575	130	100.836	0	0	0
3	Water	3	575	140	100.836	0	0	0
3	Water	3	575	150	100.836	0	0	0
3	Water	4	600	0	3.81	42.6667	3.49432	1
3	Water	4	600	10	3.81	0	0	0
3	Water	4	600	20	3.81	0	0	0
3	Water	4	600	30	3.81	0	0	0
3	Water	4	600	40	3.81	0	0	0
3	Water	4	600	50	3.81	0	0	0
3	Water	4	600	60	3.81	0	0	0
3	Water	4	600	70	3.81	0	0	0
3	Water	4	600	80	3.81	0	0	0
3	Water	4	600	90	3.81	0	0	0
3	Water	4	600	100	3.81	0	0	0
3	Water	4	600	110	3.81	0	0	0
3	Water	4	600	120	3.81	0	0	0
3	Water	4	600	130	3.81	0	0	0
3	Water	4	600	140	3.81	0	0	0
3	Water	4	600	150	3.81	0	0	0
3	Water	5	575	0	101.09	0	0	0
3	Water	5	575	10	101.09	0	0	0
3	Water	5	575	20	101.09	0	0	0
3	Water	5	575	30	101.09	0	0	0
3	Water	5	575	40	101.09	0	0	0
3	Water	5	575	50	101.09	0	0	0
3	Water	5	575	60	101.09	0	0	0
3	Water	5	575	70	101.09	0	0	0
3	Water	5	575	80	101.09	0	0	0
3	Water	5	575	90	101.09	0	0	0
3	Water	5	575	100	101.09	0	0	0
3	Water	5	575	110	101.09	0	0	0
3	Water	5	575	120	101.09	0	0	0
3	Water	5	575	130	101.09	0	0	0
3	Water	5	575	140	101.09	0	0	0
3	Water	5	575	150	101.09	0	0	0
3	Water	6	580	0	110.234	0	0	0
3	Water	6	580	10	110.234	0	0	0
3	Water	6	580	20	110.234	0	0	0
3	Water	6	580	30	110.234	0	0	0
3	Water	6	580	40	110.234	0	0	0
3	Water	6	580	50	110.234	0	0	0
3	Water	6	580	60	110.234	0	0	0
3	Water	6	580	70	110.234	0	0	0
3	Water	6	580	80	110.234	0	0	0
3	Water	6	580	90	110.234	0	0	0
3	Water	6	580	100	110.234	0	0	0
3	Water	6	580	110	110.234	0	0	0
3	Water	6	580	120	110.234	0	0	0
3	Water	6	580	130	110.234	0	0	0
3	Water	6	580	140	110.234	0	0	0
3	Water	6	580	150	110.234	0	0	0
3	Water	7	580	0	110.234	0	0	0
3	Water	7	580	10	110.234	0	0	0
3	Water	7	580	20	110.234	0	0	0
3	Water	7	580	30	110.234	0	0	0
3	Water	7	580	40	110.234	0	0	0
3	Water	7	580	50	110.234	0	0	0
3	Water	7	580	60	110.234	0	0	0
3	Water	7	580	70	110.234	0	0	0
3	Water	7	580	80	110.234	0	0	0
3	Water	7	580	90	110.234	0	0	0
3	Water	7	580	100	110.234	0	0	0
3	Water	7	580	110	110.234	0	0	0
3	Water	7	580	120	110.234	0	0	0
3	Water	7	580	130	110.234	0	0	0
3	Water	7	580	140	110.234	0	0	0
3	Water	7	580	150	110.234	0	0	0
3	Water	8	570	0	3.81	149.333	5.30541	1
3	Water	8	570	10	3.81	0	0	0
3	Water	8	570	20	3.81	64	4	1
3	Water	8	570	30	3.81	0	0	0
3	Water	8	570	40	3.81	85.3333	4.40257	1
3	Water	8	570	50	3.81	0	0	0
3	Water	8	570	60	3.81	0	0	0
3	Water	8	570	70	3.81	0	0	0
3	Water	8	570	80	3.81	0	0	0
3	Water	8	570	90	3.81	0	0	0
3	Water	8	570	100	3.81	0	0	0
3	Water	8	570	110	3.81	0	0	0
3	Water	8	570	120	3.81	0	0	0
3	Water	8	570	130	3.81	0	0	0
3	Water	8	570	140	3.81	0	0	0
3	Water	8	570	150	3.81	42.6667	3.49432	1
3	Water	9	555	0	11.43	0	0	0
3	Water	9	555	10	11.43	0	0	0
3	Water	9	555	20	11.43	0	0	0
3	Water	9	555	30	11.43	128	5.03968	1
3	Water	9	555	40	11.43	0	0	0
3	Water	9	555	50	11.43	0	0	0
3	Water	9	555	60	11.43	0	0	0
3	Water	9	555	70	11.43	0	0	0
3	Water	9	555	80	11.43	85.3333	4.40257	1
3	Water	9	555	90	11.43	0	0	0
3	Water	9	555	100	11.43	0	0	0
3	Water	9	555	110	11.43	0	0	0
3	Water	9	555	120	11.43	0	0	0
3	Water	9	555	130	11.43	0	0	0
3	Water	9	555	140	11.43	0	0	0
3	Water	9	555	150	11.43	0	0	0
3	Water	10	550	0	101.09	42.6667	3.49432	1
3	Water	10	550	10	101.09	0	0	0
3	Water	10	550	20	101.09	0	0	0
3	Water	10	550	30	101.09	0	0	0
3	Water	10	550	40	101.09	0	0	0
3	Water	10	550	50	101.09	0	0	0
3	Water	10	550	60	101.09	0	0	0
3	Water	10	550	70	101.09	0	0	0
3	Water	10	550	80	101.09	0	0	0
3	Water	10	550	90	101.09	0	0	0
3	Water	10	550	100	101.09	0	0	0
3	Water	10	550	110	101.09	0	0	0
3	Water	10	550	120	101.09	0	0	0
3	Water	10	550	130	101.09	42.6667	3.49432	1
3	Water	10	550	140	101.09	21.3333	2.77345	1
3	Water	10	550	150	101.09	0	0	0
3	Water	11	550	0	101.09	106.667	4.74252	1
3	Water	11	550	10	101.09	0	0	0
3	Water	11	550	20	101.09	0	0	0
3	Water	11	550	30	101.09	0	0	0
3	Water	11	550	40	101.09	0	0	0
3	Water	11	550	50	101.09	0	0	0
3	Water	11	550	60	101.09	0	0	0
3	Water	11	550	70	101.09	0	0	0
3	Water	11	550	80	101.09	0	0	0
3	Water	11	550	90	101.09	0	0	0
3	Water	11	550	100	101.09	85.3333	4.40257	1
3	Water	11	550	110	101.09	0	0	0
3	Water	11	550	120	101.09	0	0	0
3	Water	11	550	130	101.09	0	0	0
3	Water	11	550	140	101.09	0	0	0
3	Water	11	550	150	101.09	0	0	0
3	Water	12	530	0	67.308	0	0	0
3	Water	12	530	10	67.308	3.56267	1.5273	1
3	Water	12	530	20	67.308	42.6667	3.49432	1
3	Water	12	530	30	67.308	0	0	0
3	Water	12	530	40	67.308	170.667	5.54689	1
3	Water	12	530	50	67.308	0	0	0
3	Water	12	530	60	67.308	0	0	0
3	Water	12	530	70	67.308	0	0	0
3	Water	12	530	80	67.308	0	0	0
3	Water	12	530	90	67.308	0	0	0
3	Water	12	530	100	67.308	0	0	0
3	Water	12	530	110	67.308	0	0	0
3	Water	12	530	120	67.308	0	0	0
3	Water	12	530	130	67.308	0	0	0
3	Water	12	530	140	67.308	0	0	0
3	Water	12	530	150	67.308	0	0	0
3	Water	13	530	0	101.09	0	0	0
3	Water	13	530	10	101.09	0	0	0
3	Water	13	530	20	101.09	0	0	0
3	Water	13	530	30	101.09	0	0	0
3	Water	13	530	40	101.09	0	0	0
3	Water	13	530	50	101.09	0	0	0
3	Water	13	530	60	101.09	64	4	1
3	Water	13	530	70	101.09	0	0	0
3	Water	13	530	80	101.09	0	0	0
3	Water	13	530	90	101.09	0	0	0
3	Water	13	530	100	101.09	0	0	0
3	Water	13	530	110	101.09	0	0	0
3	Water	13	530	120	101.09	0	0	0
3	Water	13	530	130	101.09	0	0	0
3	Water	13	530	140	101.09	0	0	0
3	Water	13	530	150	101.09	0	0	0
3	Water	14	520	0	3.81	0	0	0
3	Water	14	520	10	3.81	0	0	0
3	Water	14	520	20	3.81	0	0	0
3	Water	14	520	30	3.81	0	0	0
3	Water	14	520	40	3.81	0	0	0
3	Water	14	520	50	3.81	0	0	0
3	Water	14	520	60	3.81	85.3333	4.40257	1
3	Water	14	520	70	3.81	42.6667	3.49432	1
3	Water	14	520	80	3.81	0	0	0
3	Water	14	520	90	3.81	149.333	5.30541	1
3	Water	14	520	100	3.81	0	0	0
3	Water	14	520	110	3.81	0	0	0
3	Water	14	520	120	3.81	0	0	0
3	Water	14	520	130	3.81	0	0	0
3	Water	14	520	140	3.81	42.6667	3.49432	1
3	Water	14	520	150	3.81	0	0	0
3	Water	15	500	0	3.81	42.6667	3.49432	1
3	Water	15	500	10	3.81	0	0	0
3	Water	15	500	20	3.81	0	0	0
3	Water	15	500	30	3.81	128	5.03968	1
3	Water	15	500	40	3.81	0	0	0
3	Water	15	500	50	3.81	42.6667	3.49432	1
3	Water	15	500	60	3.81	0	0	0
3	Water	15	500	70	3.81	0	0	0
3	Water	15	500	80	3.81	42.6667	3.49432	1
3	Water	15	500	90	3.81	0	0	0
3	Water	15	500	100	3.81	0	0	0
3	Water	15	500	110	3.81	21.3333	2.77345	1
3	Water	15	500	120	3.81	0	0	0
3	Water	15	500	130	3.81	0	0	0
3	Water	15	500	140	3.81	149.333	5.30541	1
3	Water	15	500	150	3.81	0	0	0
3	Water	16	460	0	100.836	128	5.03968	1
3	Water	16	460	10	100.836	0	0	0
3	Water	16	460	20	100.836	0	0	0
3	Water	16	460	30	100.836	0	0	0
3	Water	16	460	40	100.836	64	4	1
3	Water	16	460	50	100.836	0	0	0
3	Water	16	460	60	100.836	0	0	0
3	Water	16	460	70	100.836	0	0	0
3	Water	16	460	80	100.836	0	0	0
3	Water	16	460	90	100.836	0	0	0
3	Water	16	460	100	100.836	0	0	0
3	Water	16	460	110	100.836	0	0	0
3	Water	16	460	120	100.836	85.3333	4.40257	1
3	Water	16	460	130	100.836	0	0	0
3	Water	16	460	140	100.836	0	0	0
3	Water	16	460	150	100.836	0	0	0
3	Water	17	470	0	1.016	0	0	0
3	Water	17	470	10	1.016	0	0	0
3	Water	17	470	20	1.016	0	0	0
3	Water	17	470	30	1.016	0	0	0
3	Water	17	470	40	1.016	0	0	0
3	Water	17	470	50	1.016	0	0	0
3	Water	17	470	60	1.016	42.6667	3.49432	1
3	Water	17	470	70	1.016	0	0	0
3	Water	17	470	80	1.016	42.6667	3.49432	1
3	Water	17	470	90	1.016	213.333	5.97521	1
3	Water	17	470	100	1.016	32	3.1748	1
3	Water	17	470	110	1.016	0	0	0
3	Water	17	470	120	1.016	0	0	0
3	Water	17	470	130	1.016	0	0	0
3	Water	17	470	140	1.016	0	0	0
3	Water	17	470	150	1.016	0	0	0
4	Matrix	-2	750	0	27.4	0	0	0
4	Matrix	-2	750	10	27.4	0	0	0
4	Matrix	-2	750	20	27.4	0	0	0
4	Matrix	-2	750	30	27.4	0	0	0
4	Matrix	-2	750	40	27.4	0	0	0
4	Matrix	-2	750	50	27.4	0	0	0
4	Matrix	-2	750	60	27.4	0	0	0
4	Matrix	-2	750	70	27.4	0	0	0
4	Matrix	-2	750	80	27.4	0	0	0
4	Matrix	-2	750	90	27.4	85.3333	4.40257	1
4	Matrix	-2	750	100	27.4	0	0	0
4	Matrix	-2	750	110	27.4	0	0	0
4	Matrix	-2	750	120	27.4	0	0	0
4	Matrix	-2	750	130	27.4	0	0	0
4	Matrix	-2	750	140	27.4	0	0	0
4	Matrix	-2	750	150	27.4	149.333	5.30541	1
4	Matrix	-1	725	0	27.4	0	0	0
4	Matrix	-1	725	10	27.4	0	0	0
4	Matrix	-1	725	20	27.4	0	0	0
4	Matrix	-1	725	30	27.4	0	0	0
4	Matrix	-1	725	40	27.4	0	0	0
4	Matrix	-1	725	50	27.4	0	0	0
4	Matrix	-1	725	60	27.4	213.333	5.97521	1
4	Matrix	-1	725	70	27.4	0	0	0
4	Matrix	-1	725	80	27.4	0	0	0
4	Matrix	-1	725	90	27.4	0	0	0
4	Matrix	-1	725	100	27.4	0	0	0
4	Matrix	-1	725	110	27.4	0	0	0
4	Matrix	-1	725	120	27.4	0	0	0
4	Matrix	-1	725	130	27.4	0	0	0
4	Matrix	-1	725	140	27.4	106.667	4.74252	1
4	Matrix	-1	725	150	27.4	106.667	4.74252	1
4	Matrix	0	700	0	27.4	106.667	4.74252	1
4	Matrix	0	700	10	27.4	0	0	0
4	Matrix	0	700	20	27.4	0	0	0
4	Matrix	0	700	30	27.4	0	0	0
4	Matrix	0	700	40	27.4	106.667	4.74252	1
4	Matrix	0	700	50	27.4	85.3333	4.40257	1
4	Matrix	0	700	60	27.4	85.3333	4.40257	1
4	Matrix	0	700	70	27.4	0	0	0
4	Matrix	0	700	80	27.4	0	0	0
4	Matrix	0	700	90	27.4	0	0	0
4	Matrix	0	700	100	27.4	0	0	0
4	Matrix	0	700	110	27.4	0	0	0
4	Matrix	0	700	120	27.4	0	0	0
4	Matrix	0	700	130	27.4	0	0	0
4	Matrix	0	700	140	27.4	0	0	0
4	Matrix	0	700	150	27.4	0	0	0
4	Matrix	1	625	0	44.466	0	0	0
4	Matrix	1	625	10	44.466	0	0	0
4	Matrix	1	625	20	44.466	0	0	0
4	Matrix	1	625	30	44.466	0	0	0
4	Matrix	1	625	40	44.466	0	0	0
4	Matrix	1	625	50	44.466	0	0	0
4	Matrix	1	625	60	44.466	64	4	1
4	Matrix	1	625	70	44.466	0	0	0
4	Matrix	1	625	80	44.466	0	0	0
4	Matrix	1	625	90	44.466	0	0	0
4	Matrix	1	625	100	44.466	0	0	0
4	Matrix	1	625	110	44.466	0	0	0
4	Matrix	1	625	120	44.466	0	0	0
4	Matrix	1	625	130	44.466	0	0	0
4	Matrix	1	625	140	44.466	0	0	0
4	Matrix	1	625	150	44.466	85.3333	4.40257	1
4	Matrix	2	625	0	47.008	0	0	0
4	Matrix	2	625	10	47.008	0	0	0
4	Matrix	2	625	20	47.008	0	0	0
4	Matrix	2	625	30	47.008	0	0	0
4	Matrix	2	625	40	47.008	0	0	0
4	Matrix	2	625	50	47.008	0	0	0
4	Matrix	2	625	60	47.008	0	0	0
4	Matrix	2	625	70	47.008	0	0	0
4	Matrix	2	625	80	47.008	106.667	4.74252	1
4	Matrix	2	625	90	47.008	0	0	0
4	Matrix	2	625	100	47.008	0	0	0
4	Matrix	2	625	110	47.008	0	0	0
4	Matrix	2	625	120	47.008	0	0	0
4	Matrix	2	625	130	47.008	0	0	0
4	Matrix	2	625	140	47.008	0	0	0
4	Matrix	2	625	150	47.008	0	0	0
4	Matrix	3	575	0	56.406	0	0	0
4	Matrix	3	575	10	56.406	0	0	0
4	Matrix	3	575	20	56.406	0	0	0
4	Matrix	3	575	30	56.406	0	0	0
4	Matrix	3	575	40	56.406	0	0	0
4	Matrix	3	575	50	56.406	0	0	0
4	Matrix	3	575	60	56.406	0	0	0
4	Matrix	3	575	70	56.406	0	0	0
4	Matrix	3	575	80	56.406	0	0	0
4	Matrix	3	575	90	56.406	0	0	0
4	Matrix	3	575	100	56.406	0	0	0
4	Matrix	3	575	110	56.406	0	0	0
4	Matrix	3	575	120	56.406	0	0	0
4	Matrix	3	575	130	56.406	0	0	0
4	Matrix	3	575	140	56.406	0	0	0
4	Matrix	3	575	150	56.406	0	0	0
4	Matrix	4	600	0	12.194	0	0	0
4	Matrix	4	600	10	12.194	0	0	0
4	Matrix	4	600	20	12.194	0	0	0
4	Matrix	4	600	30	12.194	0	0	0
4	Matrix	4	600	40	12.194	0	0	0
4	Matrix	4	600	50	12.194	0	0	0
4	Matrix	4	600	60	12.194	0	0	0
4	Matrix	4	600	70	12.194	0	0	0
4	Matrix	4	600	80	12.194	0	0	0
4	Matrix	4	600	90	12.194	0	0	0
4	Matrix	4	600	100	12.194	0	0	0
4	Matrix	4	600	110	12.194	0	0	0
4	Matrix	4	600	120	12.194	0	0	0
4	Matrix	4	600	130	12.194	0	0	0
4	Matrix	4	600	140	12.194	0	0	0
4	Matrix	4	600	150	12.194	0	0	0
4	Matrix	5	575	0	44.466	0	0	0
4	Matrix	5	575	10	44.466	0	0	0
4	Matrix	5	575	20	44.466	0	0	0
4	Matrix	5	575	30	44.466	0	0	0
4	Matrix	5	575	40	44.466	0	0	0
4	Matrix	5	575	50	44.466	0	0	0
4	Matrix	5	575	60	44.466	0	0	0
4	Matrix	5	575	70	44.466	0	0	0
4	Matrix	5	575	80	44.466	0	0	0
4	Matrix	5	575	90	44.466	0	0	0
4	Matrix	5	575	100	44.466	0	0	0
4	Matrix	5	575	110	44.466	0	0	0
4	Matrix	5	575	120	44.466	0	0	0
4	Matrix	5	575	130	44.466	0	0	0
4	Matrix	5	575	140	44.466	0	0	0
4	Matrix	5	575	150	44.466	0	0	0
4	Matrix	6	580	0	44.466	0	0	0
4	Matrix	6	580	10	44.466	0	0	0
4	Matrix	6	580	20	44.466	0	0	0
4	Matrix	6	580	30	44.466	0	0	0
4	Matrix	6	580	40	44.466	0	0	0
4	Matrix	6	580	50	44.466	0	0	0
4	Matrix	6	580	60	44.466	0	0	0
4	Matrix	6	580	70	44.466	0	0	0
4	Matrix	6	580	80	44.466	0	0	0
4	Matrix	6	580	90	44.466	0	0	0
4	Matrix	6	580	100	44.466	0	0	0
4	Matrix	6	580	110	44.466	0	0	0
4	Matrix	6	580	120	44.466	0	0	0
4	Matrix	6	580	130	44.466	0	0	0
4	Matrix	6	580	140	44.466	0	0	0
4	Matrix	6	580	150	44.466	0	0	0
4	Matrix	7	580	0	11.94	0	0	0
4	Matrix	7	580	10	11.94	0	0	0
4	Matrix	7	580	20	11.94	0	0	0
4	Matrix	7	580	30	11.94	0	0	0
4	Matrix	7	580	40	11.94	0	0	0
4	Matrix	7	580	50	11.94	0	0	0
4	Matrix	7	580	60	11.94	192	5.769	1
4	Matrix	7	580	70	11.94	0	0	0
4	Matrix	7	580	80	11.94	0	0	0
4	Matrix	7	580	90	11.94	0	0	0
4	Matrix	7	580	100	11.94	0	0	0
4	Matrix	7	580	110	11.94	0	0	0
4	Matrix	7	580	120	11.94	0	0	0
4	Matrix	7	580	130	11.94	0	0	0
4	Matrix	7	580	140	11.94	0	0	0
4	Matrix	7	580	150	11.94	0	0	0
4	Matrix	8	570	0	44.466	0	0	0
4	Matrix	8	570	10	44.466	0	0	0
4	Matrix	8	570	20	44.466	0	0	0
4	Matrix	8	570	30	44.466	0	0	0
4	Matrix	8	570	40	44.466	0	0	0
4	Matrix	8	570	50	44.466	0	0	0
4	Matrix	8	570	60	44.466	0	0	0
4	Matrix	8	570	70	44.466	0	0	0
4	Matrix	8	570	80	44.466	0	0	0
4	Matrix	8	570	90	44.466	0	0	0
4	Matrix	8	570	100	44.466	0	0	0
4	Matrix	8	570	110	44.466	0	0	0
4	Matrix	8	570	120	44.466	0	0	0
4	Matrix	8	570	130	44.466	0	0	0
4	Matrix	8	570	140	44.466	0	0	0
4	Matrix	8	570	150	44.466	0	0	0
4	Matrix	9	555	0	27.194	0	0	0
4	Matrix	9	555	10	27.194	0	0	0
4	Matrix	9	555	20	27.194	0	0	0
4	Matrix	9	555	30	27.194	0	0	0
4	Matrix	9	555	40	27.194	0	0	0
4	Matrix	9	555	50	27.194	0	0	0
4	Matrix	9	555	60	27.194	0	0	0
4	Matrix	9	555	70	27.194	0	0	0
4	Matrix	9	555	80	27.194	0	0	0
4	Matrix	9	555	90	27.194	0	0	0
4	Matrix	9	555	100	27.194	0	0	0
4	Matrix	9	555	110	27.194	0	0	0
4	Matrix	9	555	120	27.194	0	0	0
4	Matrix	9	555	130	27.194	0	0	0
4	Matrix	9	555	140	27.194	0	0	0
4	Matrix	9	555	150	27.194	0	0	0
4	Matrix	10	550	0	48.532	0	0	0
4	Matrix	10	550	10	48.532	0	0	0
4	Matrix	10	550	20	48.532	0	0	0
4	Matrix	10	550	30	48.532	0	0	0
4	Matrix	10	550	40	48.532	0	0	0
4	Matrix	10	550	50	48.532	0	0	0
4	Matrix	10	550	60	48.532	0	0	0
4	Matrix	10	550	70	48.532	0	0	0
4	Matrix	10	550	80	48.532	0	0	0
4	Matrix	10	550	90	48.532	0	0	0
4	Matrix	10	550	100	48.532	0	0	0
4	Matrix	10	550	110	48.532	213.333	5.97521	1
4	Matrix	10	550	120	48.532	0	0	0
4	Matrix	10	550	130	48.532	0	0	0
4	Matrix	10	550	140	48.532	0	0	0
4	Matrix	10	550	150	48.532	0	0	0
4	Matrix	11	550	0	44.466	0	0	0
4	Matrix	11	550	10	44.466	0	0	0
4	Matrix	11	550	20	44.466	0	0	0
4	Matrix	11	550	30	44.466	0	0	0
4	Matrix	11	550	40	44.466	0	0	0
4	Matrix	11	550	50	44.466	0	0	0
4	Matrix	11	550	60	44.466	0	0	0
4	Matrix	11	550	70	44.466	0	0	0
4	Matrix	11	550	80	44.466	0	0	0
4	Matrix	11	550	90	44.466	0	0	0
4	Matrix	11	550	100	44.466	0	0	0
4	Matrix	11	550	110	44.466	0	0	0
4	Matrix	11	550	120	44.466	0	0	0
4	Matrix	11	550	130	44.466	0	0	0
4	Matrix	11	550	140	44.466	0	0	0
4	Matrix	11	550	150	44.466	0	0	0
4	Matrix	12	530	0	36.338	0	0	0
4	Matrix	12	530	10	36.338	0	0	0
4	Matrix	12	530	20	36.338	0	0	0
4	Matrix	12	530	30	36.338	0	0	0
4	Matrix	12	530	40	36.338	0	0	0
4	Matrix	12	530	50	36.338	0	0	0
4	Matrix	12	530	60	36.338	0	0	0
4	Matrix	12	530	70	36.338	0	0	0
4	Matrix	12	530	80	36.338	0	0	0
4	Matrix	12	530	90	36.338	0	0	0
4	Matrix	12	530	100	36.338	0	0	0
4	Matrix	12	530	110	36.338	0	0	0
4	Matrix	12	530	120	36.338	0	0	0
4	Matrix	12	530	130	36.338	0	0	0
4	Matrix	12	530	140	36.338	0	0	0
4	Matrix	12	530	150	36.338	0	0	0
4	Matrix	13	530	0	12.194	0	0	0
4	Matrix	13	530	10	12.194	0	0	0
4	Matrix	13	530	20	12.194	0	0	0
4	Matrix	13	530	30	12.194	106.667	4.74252	1
4	Matrix	13	530	40	12.194	0	0	0
4	Matrix	13	530	50	12.194	0	0	0
4	Matrix	13	530	60	12.194	0	0	0
4	Matrix	13	530	70	12.194	0	0	0
4	Matrix	13	530	80	12.194	0	0	0
4	Matrix	13	530	90	12.194	0	0	0
4	Matrix	13	530	100	12.194	0	0	0
4	Matrix	13	530	110	12.194	0	0	0
4	Matrix	13	530	120	12.194	64	4	1
4	Matrix	13	530	130	12.194	0	0	0
4	Matrix	13	530	140	12.194	0	0	0
4	Matrix	13	530	150	12.194	0	0	0
4	Matrix	14	520	0	44.466	0	0	0
4	Matrix	14	520	10	44.466	0	0	0
4	Matrix	14	520	20	44.466	0	0	0
4	Matrix	14	520	30	44.466	0	0	0
4	Matrix	14	520	40	44.466	0	0	0
4	Matrix	14	520	50	44.466	0	0	0
4	Matrix	14	520	60	44.466	0	0	0
4	Matrix	14	520	70	44.466	0	0	0
4	Matrix	14	520	80	44.466	0	0	0
4	Matrix	14	520	90	44.466	0	0	0
4	Matrix	14	520	100	44.466	0	0	0
4	Matrix	14	520	110	44.466	0	0	0
4	Matrix	14	520	120	44.466	0	0	0
4	Matrix	14	520	130	44.466	0	0	0
4	Matrix	14	520	140	44.466	0	0	0
4	Matrix	14	520	150	44.466	0	0	0
4	Matrix	15	500	0	29.226	0	0	0
4	Matrix	15	500	10	29.226	0	0	0
4	Matrix	15	500	20	29.226	0	0	0
4	Matrix	15	500	30	29.226	0	0	0
4	Matrix	15	500	40	29.226	0	0	0
4	Matrix	15	500	50	29.226	0	0	0
4	Matrix	15	500	60	29.226	0	0	0
4	Matrix	15	500	70	29.226	0	0	0
4	Matrix	15	500	80	29.226	0	0	0
4	Matrix	15	500	90	29.226	0	0	0
4	Matrix	15	500	100	29.226	0	0	0
4	Matrix	15	500	110	29.226	0	0	0
4	Matrix	15	500	120	29.226	0	0	0
4	Matrix	15	500	130	29.226	0	0	0
4	Matrix	15	500	140	29.226	0	0	0
4	Matrix	15	500	150	29.226	0	0	0
4	Matrix	16	460	0	44.466	0	0	0
4	Matrix	16	460	10	44.466	0	0	0
4	Matrix	16	460	20	44.466	0	0	0
4	Matrix	16	460	30	44.466	0	0	0
4	Matrix	16	460	40	44.466	0	0	0
4	Matrix	16	460	50	44.466	0	0	0
4	Matrix	16	460	60	44.466	0	0	0
4	Matrix	16	460	70	44.466	0	0	0
4	Matrix	16	460	80	44.466	0	0	0
4	Matrix	16	460	90	44.466	0	0	0
4	Matrix	16	460	100	44.466	0	0	0
4	Matrix	16	460	110	44.466	0	0	0
4	Matrix	16	460	120	44.466	0	0	0
4	Matrix	16	460	130	44.466	0	0	0
4	Matrix	16	460	140	44.466	0	0	0
4	Matrix	16	460	150	44.466	0	0	0
4	Matrix	17	470	0	56.406	0	0	0
4	Matrix	17	470	10	56.406	0	0	0
4	Matrix	17	470	20	56.406	0	0	0
4	Matrix	17	470	30	56.406	0	0	0
4	Matrix	17	470	40	56.406	0	0	0
4	Matrix	17	470	50	56.406	0	0	0
4	Matrix	17	470	60	56.406	0	0	0
4	Matrix	17	470	70	56.406	0	0	0
4	Matrix	17	470	80	56.406	0	0	0
4	Matrix	17	470	90	56.406	0	0	0
4	Matrix	17	470	100	56.406	0	0	0
4	Matrix	17	470	110	56.406	0	0	0
4	Matrix	17	470	120	56.406	0	0	0
4	Matrix	17	470	130	56.406	0	0	0
4	Matrix	17	470	140	56.406	0	0	0
4	Matrix	17	470	150	56.406	0	0	0
4	Water	-2	750	0	27.4	64	4	1
4	Water	-2	750	10	27.4	128	5.03968	1
4	Water	-2	750	20	27.4	0	0	0
4	Water	-2	750	30	27.4	0	0	0
4	Water	-2	750	40	27.4	0	0	0
4	Water	-2	750	50	27.4	0	0	0
4	Water	-2	750	60	27.4	0	0	0
4	Water	-2	750	70	27.4	21.3333	2.77345	1
4	Water	-2	750	80	27.4	0	0	0
4	Water	-2	750	90	27.4	0	0	0
4	Water	-2	750	100	27.4	42.6667	3.49432	1
4	Water	-2	750	110	27.4	0	0	0
4	Water	-2	750	120	27.4	21.3333	2.77345	1
4	Water	-2	750	130	27.4	85.3333	4.40257	1
4	Water	-2	750	140	27.4	0	0	0
4	Water	-2	750	150	27.4	42.6667	3.49432	1
4	Water	-1	725	0	27.4	0	0	0
4	Water	-1	725	10	27.4	21.3333	2.77345	1
4	Water	-1	725	20	27.4	0	0	0
4	Water	-1	725	30	27.4	0	0	0
4	Water	-1	725	40	27.4	426.667	7.52829	1
4	Water	-1	725	50	27.4	0	0	0
4	Water	-1	725	60	27.4	21.3333	2.77345	1
4	Water	-1	725	70	27.4	0	0	0
4	Water	-1	725	80	27.4	21.3333	2.77345	1
4	Water	-1	725	90	27.4	10.6667	2.20128	1
4	Water	-1	725	100	27.4	0	0	0
4	Water	-1	725	110	27.4	106.667	4.74252	1
4	Water	-1	725	120	27.4	0	0	0
4	Water	-1	725	130	27.4	0	0	0
4	Water	-1	725	140	27.4	0	0	0
4	Water	-1	725	150	27.4	213.333	5.97521	1
4	Water	0	700	0	27.4	21.3333	2.77345	1
4	Water	0	700	10	27.4	64	4	1
4	Water	0	700	20	27.4	26.6667	2.9876	1
4	Water	0	700	30	27.4	42.6667	3.49432	1
4	Water	0	700	40	27.4	0	0	0
4	Water	0	700	50	27.4	0	0	0
4	Water	0	700	60	27.4	0	0	0
4	Water	0	700	70	27.4	0	0	0
4	Water	0	700	80	27.4	0	0	0
4	Water	0	700	90	27.4	0	0	0
4	Water	0	700	100	27.4	106.667	4.74252	1
4	Water	0	700	110	27.4	0	0	0
4	Water	0	700	120	27.4	0	0	0
4	Water	0	700	130	27.4	0	0	0
4	Water	0	700	140	27.4	0	0	0
[truncated: 817 more rows]

## Sheet: Impala
Period	Treatment	Site	MAP	Distance	Rain30	Dung	Dung_cube_root	Binary
1	Matrix	3	575	0	0.508	0	0	0
1	Matrix	3	575	10	0.508	0	0	0
1	Matrix	3	575	20	0.508	5.808	1.79753	1
1	Matrix	3	575	30	0.508	0	0	0
1	Matrix	3	575	40	0.508	0	0	0
1	Matrix	3	575	50	0.508	0	0	0
1	Matrix	3	575	60	0.508	0.066	0.404124	1
1	Matrix	3	575	70	0.508	0	0	0
1	Matrix	3	575	80	0.508	0	0	0
1	Matrix	3	575	90	0.508	0	0	0
1	Matrix	3	575	100	0.508	0.066	0.404124	1
1	Matrix	3	575	110	0.508	0	0	0
1	Matrix	3	575	120	0.508	0	0	0
1	Matrix	3	575	130	0.508	0	0	0
1	Matrix	3	575	140	0.508	0	0	0
1	Matrix	3	575	150	0.508	0	0	0
1	Matrix	4	600	0	0.508	0	0	0
1	Matrix	4	600	10	0.508	0	0	0
1	Matrix	4	600	20	0.508	0	0	0
1	Matrix	4	600	30	0.508	0	0	0
1	Matrix	4	600	40	0.508	0	0	0
1	Matrix	4	600	50	0.508	0	0	0
1	Matrix	4	600	60	0.508	0	0	0
1	Matrix	4	600	70	0.508	0	0	0
1	Matrix	4	600	80	0.508	0	0	0
1	Matrix	4	600	90	0.508	0	0	0
1	Matrix	4	600	100	0.508	0	0	0
1	Matrix	4	600	110	0.508	0	0	0
1	Matrix	4	600	120	0.508	0	0	0
1	Matrix	4	600	130	0.508	0	0	0
1	Matrix	4	600	140	0.508	0	0	0
1	Matrix	4	600	150	0.508	0	0	0
1	Matrix	6	580	0	20.32	0	0	0
1	Matrix	6	580	10	20.32	0	0	0
1	Matrix	6	580	20	20.32	0	0	0
1	Matrix	6	580	30	20.32	0	0	0
1	Matrix	6	580	40	20.32	0	0	0
1	Matrix	6	580	50	20.32	0	0	0
1	Matrix	6	580	60	20.32	0.066	0.404124	1
1	Matrix	6	580	70	20.32	0	0	0
1	Matrix	6	580	80	20.32	0	0	0
1	Matrix	6	580	90	20.32	0	0	0
1	Matrix	6	580	100	20.32	0	0	0
1	Matrix	6	580	110	20.32	0	0	0
1	Matrix	6	580	120	20.32	0	0	0
1	Matrix	6	580	130	20.32	0	0	0
1	Matrix	6	580	140	20.32	0	0	0
1	Matrix	6	580	150	20.32	0.396	0.734342	1
1	Matrix	7	580	0	6.35	0	0	0
1	Matrix	7	580	10	6.35	0	0	0
1	Matrix	7	580	20	6.35	0	0	0
1	Matrix	7	580	30	6.35	0	0	0
1	Matrix	7	580	40	6.35	0	0	0
1	Matrix	7	580	50	6.35	0	0	0
1	Matrix	7	580	60	6.35	0	0	0
1	Matrix	7	580	70	6.35	0	0	0
1	Matrix	7	580	80	6.35	0	0	0
1	Matrix	7	580	90	6.35	0	0	0
1	Matrix	7	580	100	6.35	0	0	0
1	Matrix	7	580	110	6.35	0	0	0
1	Matrix	7	580	120	6.35	0	0	0
1	Matrix	7	580	130	6.35	0	0	0
1	Matrix	7	580	140	6.35	0	0	0
1	Matrix	7	580	150	6.35	0	0	0
1	Matrix	8	570	0	20.32	0	0	0
1	Matrix	8	570	10	20.32	0	0	0
1	Matrix	8	570	20	20.32	0	0	0
1	Matrix	8	570	30	20.32	0	0	0
1	Matrix	8	570	40	20.32	0	0	0
1	Matrix	8	570	50	20.32	0	0	0
1	Matrix	8	570	60	20.32	0	0	0
1	Matrix	8	570	70	20.32	0	0	0
1	Matrix	8	570	80	20.32	0	0	0
1	Matrix	8	570	90	20.32	0	0	0
1	Matrix	8	570	100	20.32	0	0	0
1	Matrix	8	570	110	20.32	0	0	0
1	Matrix	8	570	120	20.32	0	0	0
1	Matrix	8	570	130	20.32	0	0	0
1	Matrix	8	570	140	20.32	0	0	0
1	Matrix	8	570	150	20.32	0	0	0
1	Matrix	9	555	0	20.32	0	0	0
1	Matrix	9	555	10	20.32	0	0	0
1	Matrix	9	555	20	20.32	0	0	0
1	Matrix	9	555	30	20.32	1.386	1.11495	1
1	Matrix	9	555	40	20.32	0	0	0
1	Matrix	9	555	50	20.32	0	0	0
1	Matrix	9	555	60	20.32	0	0	0
1	Matrix	9	555	70	20.32	0	0	0
1	Matrix	9	555	80	20.32	0	0	0
1	Matrix	9	555	90	20.32	0	0	0
1	Matrix	9	555	100	20.32	0	0	0
1	Matrix	9	555	110	20.32	0	0	0
1	Matrix	9	555	120	20.32	0	0	0
1	Matrix	9	555	130	20.32	0	0	0
1	Matrix	9	555	140	20.32	0	0	0
1	Matrix	9	555	150	20.32	0	0	0
1	Matrix	10	550	0	18.292	0	0	0
1	Matrix	10	550	10	18.292	0	0	0
1	Matrix	10	550	20	18.292	0	0	0
1	Matrix	10	550	30	18.292	0	0	0
1	Matrix	10	550	40	18.292	0	0	0
1	Matrix	10	550	50	18.292	0	0	0
1	Matrix	10	550	60	18.292	0	0	0
1	Matrix	10	550	70	18.292	0	0	0
1	Matrix	10	550	80	18.292	0	0	0
1	Matrix	10	550	90	18.292	0	0	0
1	Matrix	10	550	100	18.292	0	0	0
1	Matrix	10	550	110	18.292	0	0	0
1	Matrix	10	550	120	18.292	0	0	0
1	Matrix	10	550	130	18.292	0	0	0
1	Matrix	10	550	140	18.292	0	0	0
1	Matrix	10	550	150	18.292	1.782	1.21237	1
1	Matrix	11	550	0	0.508	0	0	0
1	Matrix	11	550	10	0.508	0	0	0
1	Matrix	11	550	20	0.508	0	0	0
1	Matrix	11	550	30	0.508	0	0	0
1	Matrix	11	550	40	0.508	0	0	0
1	Matrix	11	550	50	0.508	0	0	0
1	Matrix	11	550	60	0.508	0	0	0
1	Matrix	11	550	70	0.508	0	0	0
1	Matrix	11	550	80	0.508	0	0	0
1	Matrix	11	550	90	0.508	0.858	0.950231	1
1	Matrix	11	550	100	0.508	0	0	0
1	Matrix	11	550	110	0.508	4.62	1.66551	1
1	Matrix	11	550	120	0.508	2.772	1.40475	1
1	Matrix	11	550	130	0.508	0	0	0
1	Matrix	11	550	140	0.508	0	0	0
1	Matrix	11	550	150	0.508	0	0	0
1	Matrix	12	530	0	12.45	0	0	0
1	Matrix	12	530	10	12.45	0	0	0
1	Matrix	12	530	20	12.45	0	0	0
1	Matrix	12	530	30	12.45	0	0	0
1	Matrix	12	530	40	12.45	0	0	0
1	Matrix	12	530	50	12.45	0	0	0
1	Matrix	12	530	60	12.45	0	0	0
1	Matrix	12	530	70	12.45	0	0	0
1	Matrix	12	530	80	12.45	0	0	0
1	Matrix	12	530	90	12.45	0	0	0
1	Matrix	12	530	100	12.45	0	0	0
1	Matrix	12	530	110	12.45	0	0	0
1	Matrix	12	530	120	12.45	0	0	0
1	Matrix	12	530	130	12.45	0.066	0.404124	1
1	Matrix	12	530	140	12.45	0.528	0.808248	1
1	Matrix	12	530	150	12.45	0	0	0
1	Matrix	13	530	0	20.32	0	0	0
1	Matrix	13	530	10	20.32	0	0	0
1	Matrix	13	530	20	20.32	0	0	0
1	Matrix	13	530	30	20.32	0	0	0
1	Matrix	13	530	40	20.32	0	0	0
1	Matrix	13	530	50	20.32	0	0	0
1	Matrix	13	530	60	20.32	0	0	0
1	Matrix	13	530	70	20.32	0	0	0
1	Matrix	13	530	80	20.32	3.3	1.48881	1
1	Matrix	13	530	90	20.32	0	0	0
1	Matrix	13	530	100	20.32	0	0	0
1	Matrix	13	530	110	20.32	0	0	0
1	Matrix	13	530	120	20.32	0	0	0
1	Matrix	13	530	130	20.32	0	0	0
1	Matrix	13	530	140	20.32	0	0	0
1	Matrix	13	530	150	20.32	0	0	0
1	Matrix	14	520	0	20.32	0	0	0
1	Matrix	14	520	10	20.32	0	0	0
1	Matrix	14	520	20	20.32	0	0	0
1	Matrix	14	520	30	20.32	0	0	0
1	Matrix	14	520	40	20.32	0	0	0
1	Matrix	14	520	50	20.32	0	0	0
1	Matrix	14	520	60	20.32	0	0	0
1	Matrix	14	520	70	20.32	0	0	0
1	Matrix	14	520	80	20.32	0	0	0
1	Matrix	14	520	90	20.32	0	0	0
1	Matrix	14	520	100	20.32	0	0	0
1	Matrix	14	520	110	20.32	0	0	0
1	Matrix	14	520	120	20.32	0	0	0
1	Matrix	14	520	130	20.32	0	0	0
1	Matrix	14	520	140	20.32	0	0	0
1	Matrix	14	520	150	20.32	0	0	0
1	Matrix	15	500	0	0.508	0	0	0
1	Matrix	15	500	10	0.508	0	0	0
1	Matrix	15	500	20	0.508	5.28	1.74132	1
1	Matrix	15	500	30	0.508	0	0	0
1	Matrix	15	500	40	0.508	0	0	0
1	Matrix	15	500	50	0.508	0	0	0
1	Matrix	15	500	60	0.508	0	0	0
1	Matrix	15	500	70	0.508	0	0	0
1	Matrix	15	500	80	0.508	0	0	0
1	Matrix	15	500	90	0.508	0	0	0
1	Matrix	15	500	100	0.508	0	0	0
1	Matrix	15	500	110	0.508	0	0	0
1	Matrix	15	500	120	0.508	0	0	0
1	Matrix	15	500	130	0.508	0	0	0
1	Matrix	15	500	140	0.508	0	0	0
1	Matrix	15	500	150	0.508	0	0	0
1	Matrix	16	460	0	12.45	0	0	0
1	Matrix	16	460	10	12.45	0	0	0
1	Matrix	16	460	20	12.45	0	0	0
1	Matrix	16	460	30	12.45	0	0	0
1	Matrix	16	460	40	12.45	4.224	1.6165	1
1	Matrix	16	460	50	12.45	6.468	1.86319	1
1	Matrix	16	460	60	12.45	0	0	0
1	Matrix	16	460	70	12.45	0	0	0
1	Matrix	16	460	80	12.45	0.726	0.898764	1
1	Matrix	16	460	90	12.45	7.062	1.91856	1
1	Matrix	16	460	100	12.45	0	0	0
1	Matrix	16	460	110	12.45	0	0	0
1	Matrix	16	460	120	12.45	0	0	0
1	Matrix	16	460	130	12.45	0	0	0
1	Matrix	16	460	140	12.45	0	0	0
1	Matrix	16	460	150	12.45	0	0	0
1	Matrix	17	470	0	19.812	0	0	0
1	Matrix	17	470	10	19.812	0	0	0
1	Matrix	17	470	20	19.812	0	0	0
1	Matrix	17	470	30	19.812	0	0	0
1	Matrix	17	470	40	19.812	0	0	0
1	Matrix	17	470	50	19.812	0	0	0
1	Matrix	17	470	60	19.812	4.95	1.70426	1
1	Matrix	17	470	70	19.812	0	0	0
1	Matrix	17	470	80	19.812	0	0	0
1	Matrix	17	470	90	19.812	0	0	0
1	Matrix	17	470	100	19.812	0	0	0
1	Matrix	17	470	110	19.812	0	0	0
1	Matrix	17	470	120	19.812	0	0	0
1	Matrix	17	470	130	19.812	0	0	0
1	Matrix	17	470	140	19.812	0	0	0
1	Matrix	17	470	150	19.812	0	0	0
1	Water	3	575	0	0.508	0	0	0
1	Water	3	575	10	0.508	0	0	0
1	Water	3	575	20	0.508	0	0	0
1	Water	3	575	30	0.508	0	0	0
1	Water	3	575	40	0.508	0	0	0
1	Water	3	575	50	0.508	0	0	0
1	Water	3	575	60	0.508	0	0	0
1	Water	3	575	70	0.508	0	0	0
1	Water	3	575	80	0.508	0	0	0
1	Water	3	575	90	0.508	0	0	0
1	Water	3	575	100	0.508	0	0	0
1	Water	3	575	110	0.508	0	0	0
1	Water	3	575	120	0.508	0	0	0
1	Water	3	575	130	0.508	0	0	0
1	Water	3	575	140	0.508	0.66	0.870659	1
1	Water	3	575	150	0.508	0	0	0
1	Water	4	600	0	0.508	0	0	0
1	Water	4	600	10	0.508	0	0	0
1	Water	4	600	20	0.508	0	0	0
1	Water	4	600	30	0.508	0.396	0.734342	1
1	Water	4	600	40	0.508	0	0	0
1	Water	4	600	50	0.508	0	0	0
1	Water	4	600	60	0.508	0	0	0
1	Water	4	600	70	0.508	0	0	0
1	Water	4	600	80	0.508	0	0	0
1	Water	4	600	90	0.508	0	0	0
1	Water	4	600	100	0.508	0	0	0
1	Water	4	600	110	0.508	0	0	0
1	Water	4	600	120	0.508	0.462	0.773061	1
1	Water	4	600	130	0.508	0	0	0
1	Water	4	600	140	0.508	0	0	0
1	Water	4	600	150	0.508	0.264	0.641507	1
1	Water	6	580	0	20.32	0	0	0
1	Water	6	580	10	20.32	0	0	0
1	Water	6	580	20	20.32	0	0	0
1	Water	6	580	30	20.32	0	0	0
1	Water	6	580	40	20.32	0	0	0
1	Water	6	580	50	20.32	0	0	0
1	Water	6	580	60	20.32	0	0	0
1	Water	6	580	70	20.32	0	0	0
1	Water	6	580	80	20.32	0	0	0
1	Water	6	580	90	20.32	0.066	0.404124	1
1	Water	6	580	100	20.32	0	0	0
1	Water	6	580	110	20.32	0	0	0
1	Water	6	580	120	20.32	0	0	0
1	Water	6	580	130	20.32	0	0	0
1	Water	6	580	140	20.32	0	0	0
1	Water	6	580	150	20.32	0	0	0
1	Water	7	580	0	6.35	0	0	0
1	Water	7	580	10	6.35	0	0	0
1	Water	7	580	20	6.35	0	0	0
1	Water	7	580	30	6.35	0	0	0
1	Water	7	580	40	6.35	0	0	0
1	Water	7	580	50	6.35	0	0	0
1	Water	7	580	60	6.35	0	0	0
1	Water	7	580	70	6.35	0	0	0
1	Water	7	580	80	6.35	0	0	0
1	Water	7	580	90	6.35	0	0	0
1	Water	7	580	100	6.35	0	0	0
1	Water	7	580	110	6.35	0	0	0
1	Water	7	580	120	6.35	0	0	0
1	Water	7	580	130	6.35	0	0	0
1	Water	7	580	140	6.35	0	0	0
1	Water	7	580	150	6.35	0	0	0
1	Water	8	570	0	20.32	0	0	0
1	Water	8	570	10	20.32	0	0	0
1	Water	8	570	20	20.32	0	0	0
1	Water	8	570	30	20.32	0	0	0
1	Water	8	570	40	20.32	0	0	0
1	Water	8	570	50	20.32	0	0	0
1	Water	8	570	60	20.32	0	0	0
1	Water	8	570	70	20.32	0	0	0
1	Water	8	570	80	20.32	0	0	0
1	Water	8	570	90	20.32	0	0	0
1	Water	8	570	100	20.32	0	0	0
1	Water	8	570	110	20.32	0	0	0
1	Water	8	570	120	20.32	0	0	0
1	Water	8	570	130	20.32	0	0	0
1	Water	8	570	140	20.32	0	0	0
1	Water	8	570	150	20.32	0	0	0
1	Water	9	555	0	20.32	0	0	0
1	Water	9	555	10	20.32	0	0	0
1	Water	9	555	20	20.32	0	0	0
1	Water	9	555	30	20.32	0	0	0
1	Water	9	555	40	20.32	0	0	0
1	Water	9	555	50	20.32	0	0	0
1	Water	9	555	60	20.32	0	0	0
1	Water	9	555	70	20.32	0	0	0
1	Water	9	555	80	20.32	0	0	0
1	Water	9	555	90	20.32	0	0	0
1	Water	9	555	100	20.32	0	0	0
1	Water	9	555	110	20.32	0	0	0
1	Water	9	555	120	20.32	0	0	0
1	Water	9	555	130	20.32	0	0	0
1	Water	9	555	140	20.32	0	0	0
1	Water	9	555	150	20.32	0	0	0
1	Water	10	550	0	18.292	0	0	0
1	Water	10	550	10	18.292	4.62	1.66551	1
1	Water	10	550	20	18.292	0.066	0.404124	1
1	Water	10	550	30	18.292	1.584	1.1657	1
1	Water	10	550	40	18.292	5.214	1.73403	1
1	Water	10	550	50	18.292	0.066	0.404124	1
1	Water	10	550	60	18.292	0.396	0.734342	1
1	Water	10	550	70	18.292	0	0	0
1	Water	10	550	80	18.292	0	0	0
1	Water	10	550	90	18.292	0	0	0
1	Water	10	550	100	18.292	0	0	0
1	Water	10	550	110	18.292	0	0	0
1	Water	10	550	120	18.292	0	0	0
1	Water	10	550	130	18.292	0	0	0
1	Water	10	550	140	18.292	0	0	0
1	Water	10	550	150	18.292	0	0	0
1	Water	11	550	0	0.508	0	0	0
1	Water	11	550	10	0.508	0	0	0
1	Water	11	550	20	0.508	0	0	0
1	Water	11	550	30	0.508	0.132	0.509164	1
1	Water	11	550	40	0.508	3.696	1.54612	1
1	Water	11	550	50	0.508	0.726	0.898764	1
1	Water	11	550	60	0.508	0	0	0
1	Water	11	550	70	0.508	0	0	0
1	Water	11	550	80	0.508	0	0	0
1	Water	11	550	90	0.508	0	0	0
1	Water	11	550	100	0.508	0	0	0
1	Water	11	550	110	0.508	1.98	1.25571	1
1	Water	11	550	120	0.508	0	0	0
1	Water	11	550	130	0.508	0	0	0
1	Water	11	550	140	0.508	0	0	0
1	Water	11	550	150	0.508	0	0	0
1	Water	12	530	0	12.45	1.386	1.11495	1
1	Water	12	530	10	12.45	0	0	0
1	Water	12	530	20	12.45	0	0	0
1	Water	12	530	30	12.45	0.264	0.641507	1
1	Water	12	530	40	12.45	0	0	0
1	Water	12	530	50	12.45	0.132	0.509164	1
1	Water	12	530	60	12.45	0	0	0
1	Water	12	530	70	12.45	0	0	0
1	Water	12	530	80	12.45	2.046	1.26951	1
1	Water	12	530	90	12.45	0	0	0
1	Water	12	530	100	12.45	0	0	0
1	Water	12	530	110	12.45	0.66	0.870659	1
1	Water	12	530	120	12.45	0.066	0.404124	1
1	Water	12	530	130	12.45	3.498	1.51801	1
1	Water	12	530	140	12.45	0	0	0
1	Water	12	530	150	12.45	0	0	0
1	Water	13	530	0	20.32	0.066	0.404124	1
1	Water	13	530	10	20.32	0	0	0
1	Water	13	530	20	20.32	0	0	0
1	Water	13	530	30	20.32	0	0	0
1	Water	13	530	40	20.32	2.64	1.38208	1
1	Water	13	530	50	20.32	0	0	0
1	Water	13	530	60	20.32	0	0	0
1	Water	13	530	70	20.32	0	0	0
1	Water	13	530	80	20.32	1.98	1.25571	1
1	Water	13	530	90	20.32	0	0	0
1	Water	13	530	100	20.32	0	0	0
1	Water	13	530	110	20.32	0	0	0
1	Water	13	530	120	20.32	0	0	0
1	Water	13	530	130	20.32	0	0	0
1	Water	13	530	140	20.32	0	0	0
1	Water	13	530	150	20.32	0	0	0
1	Water	14	520	0	20.32	0	0	0
1	Water	14	520	10	20.32	0	0	0
1	Water	14	520	20	20.32	0	0	0
1	Water	14	520	30	20.32	0	0	0
1	Water	14	520	40	20.32	0	0	0
1	Water	14	520	50	20.32	0	0	0
1	Water	14	520	60	20.32	0	0	0
1	Water	14	520	70	20.32	0	0	0
1	Water	14	520	80	20.32	0	0	0
1	Water	14	520	90	20.32	0	0	0
1	Water	14	520	100	20.32	0	0	0
1	Water	14	520	110	20.32	0	0	0
1	Water	14	520	120	20.32	0	0	0
1	Water	14	520	130	20.32	0	0	0
1	Water	14	520	140	20.32	0	0	0
1	Water	14	520	150	20.32	0	0	0
1	Water	15	500	0	0.508	0.198	0.582848	1
1	Water	15	500	10	0.508	0	0	0
1	Water	15	500	20	0.508	0	0	0
1	Water	15	500	30	0.508	0.396	0.734342	1
1	Water	15	500	40	0.508	0	0	0
1	Water	15	500	50	0.508	0	0	0
1	Water	15	500	60	0.508	0	0	0
1	Water	15	500	70	0.508	0	0	0
1	Water	15	500	80	0.508	0	0	0
1	Water	15	500	90	0.508	0	0	0
1	Water	15	500	100	0.508	0	0	0
1	Water	15	500	110	0.508	0	0	0
1	Water	15	500	120	0.508	0.528	0.808248	1
1	Water	15	500	130	0.508	0.264	0.641507	1
1	Water	15	500	140	0.508	0	0	0
1	Water	15	500	150	0.508	2.64	1.38208	1
1	Water	16	460	0	12.45	0	0	0
1	Water	16	460	10	12.45	0.066	0.404124	1
1	Water	16	460	20	12.45	0	0	0
1	Water	16	460	30	12.45	0	0	0
1	Water	16	460	40	12.45	0	0	0
1	Water	16	460	50	12.45	0	0	0
1	Water	16	460	60	12.45	0	0	0
1	Water	16	460	70	12.45	0	0	0
1	Water	16	460	80	12.45	0	0	0
1	Water	16	460	90	12.45	0	0	0
1	Water	16	460	100	12.45	0	0	0
1	Water	16	460	110	12.45	0	0	0
1	Water	16	460	120	12.45	0	0	0
1	Water	16	460	130	12.45	0	0	0
1	Water	16	460	140	12.45	0	0	0
1	Water	16	460	150	12.45	6.6	1.87578	1
1	Water	17	470	0	19.812	0	0	0
1	Water	17	470	10	19.812	0	0	0
1	Water	17	470	20	19.812	0	0	0
1	Water	17	470	30	19.812	0	0	0
1	Water	17	470	40	19.812	0	0	0
1	Water	17	470	50	19.812	0	0	0
1	Water	17	470	60	19.812	0	0	0
1	Water	17	470	70	19.812	0	0	0
1	Water	17	470	80	19.812	0	0	0
1	Water	17	470	90	19.812	0	0	0
1	Water	17	470	100	19.812	0	0	0
1	Water	17	470	110	19.812	0	0	0
1	Water	17	470	120	19.812	0	0	0
1	Water	17	470	130	19.812	0	0	0
1	Water	17	470	140	19.812	0	0	0
1	Water	17	470	150	19.812	0	0	0
2	Matrix	-2	750	0	100.14	0	0	0
2	Matrix	-2	750	10	100.14	0	0	0
2	Matrix	-2	750	20	100.14	0	0	0
2	Matrix	-2	750	30	100.14	0	0	0
2	Matrix	-2	750	40	100.14	0	0	0
2	Matrix	-2	750	50	100.14	0	0	0
2	Matrix	-2	750	60	100.14	0	0	0
2	Matrix	-2	750	70	100.14	0	0	0
2	Matrix	-2	750	80	100.14	0	0	0
2	Matrix	-2	750	90	100.14	0	0	0
2	Matrix	-2	750	100	100.14	0	0	0
2	Matrix	-2	750	110	100.14	0	0	0
2	Matrix	-2	750	120	100.14	0	0	0
2	Matrix	-2	750	130	100.14	0	0	0
2	Matrix	-2	750	140	100.14	0	0	0
2	Matrix	-2	750	150	100.14	0	0	0
2	Matrix	-1	725	0	100.14	0	0	0
2	Matrix	-1	725	10	100.14	0	0	0
2	Matrix	-1	725	20	100.14	0	0	0
2	Matrix	-1	725	30	100.14	0	0	0
2	Matrix	-1	725	40	100.14	0	0	0
2	Matrix	-1	725	50	100.14	0	0	0
2	Matrix	-1	725	60	100.14	0	0	0
2	Matrix	-1	725	70	100.14	0	0	0
2	Matrix	-1	725	80	100.14	0	0	0
2	Matrix	-1	725	90	100.14	0	0	0
2	Matrix	-1	725	100	100.14	0	0	0
2	Matrix	-1	725	110	100.14	0	0	0
2	Matrix	-1	725	120	100.14	0	0	0
2	Matrix	-1	725	130	100.14	0	0	0
2	Matrix	-1	725	140	100.14	0	0	0
2	Matrix	-1	725	150	100.14	0	0	0
2	Matrix	0	700	0	100.14	0	0	0
2	Matrix	0	700	10	100.14	0	0	0
2	Matrix	0	700	20	100.14	0	0	0
2	Matrix	0	700	30	100.14	0.066	0.404124	1
2	Matrix	0	700	40	100.14	0	0	0
2	Matrix	0	700	50	100.14	0	0	0
2	Matrix	0	700	60	100.14	0	0	0
2	Matrix	0	700	70	100.14	0	0	0
2	Matrix	0	700	80	100.14	0	0	0
2	Matrix	0	700	90	100.14	0	0	0
2	Matrix	0	700	100	100.14	0	0	0
2	Matrix	0	700	110	100.14	0	0	0
2	Matrix	0	700	120	100.14	0	0	0
2	Matrix	0	700	130	100.14	0	0	0
2	Matrix	0	700	140	100.14	0	0	0
2	Matrix	0	700	150	100.14	0	0	0
2	Matrix	1	625	0	25.908	2.112	1.28301	1
2	Matrix	1	625	10	25.908	0	0	0
2	Matrix	1	625	20	25.908	0	0	0
2	Matrix	1	625	30	25.908	0	0	0
2	Matrix	1	625	40	25.908	0.066	0.404124	1
2	Matrix	1	625	50	25.908	0	0	0
2	Matrix	1	625	60	25.908	0	0	0
2	Matrix	1	625	70	25.908	0.33	0.691042	1
2	Matrix	1	625	80	25.908	0	0	0
2	Matrix	1	625	90	25.908	0.132	0.509164	1
2	Matrix	1	625	100	25.908	0	0	0
2	Matrix	1	625	110	25.908	0	0	0
2	Matrix	1	625	120	25.908	0	0	0
2	Matrix	1	625	130	25.908	0.066	0.404124	1
2	Matrix	1	625	140	25.908	0	0	0
2	Matrix	1	625	150	25.908	0.264	0.641507	1
2	Matrix	2	625	0	35.558	0	0	0
2	Matrix	2	625	10	35.558	0	0	0
2	Matrix	2	625	20	35.558	0	0	0
2	Matrix	2	625	30	35.558	0	0	0
2	Matrix	2	625	40	35.558	6.6	1.87578	1
2	Matrix	2	625	50	35.558	0	0	0
2	Matrix	2	625	60	35.558	0	0	0
2	Matrix	2	625	70	35.558	0	0	0
2	Matrix	2	625	80	35.558	0.99	0.996655	1
2	Matrix	2	625	90	35.558	0	0	0
2	Matrix	2	625	100	35.558	0	0	0
2	Matrix	2	625	110	35.558	7.326	1.94218	1
2	Matrix	2	625	120	35.558	0	0	0
2	Matrix	2	625	130	35.558	0	0	0
2	Matrix	2	625	140	35.558	0	0	0
2	Matrix	2	625	150	35.558	0	0	0
2	Matrix	3	575	0	94.994	0	0	0
2	Matrix	3	575	10	94.994	0	0	0
2	Matrix	3	575	20	94.994	0	0	0
2	Matrix	3	575	30	94.994	0	0	0
2	Matrix	3	575	40	94.994	0	0	0
2	Matrix	3	575	50	94.994	0	0	0
2	Matrix	3	575	60	94.994	0	0	0
2	Matrix	3	575	70	94.994	0	0	0
2	Matrix	3	575	80	94.994	0	0	0
2	Matrix	3	575	90	94.994	0	0	0
2	Matrix	3	575	100	94.994	0	0	0
2	Matrix	3	575	110	94.994	0.264	0.641507	1
2	Matrix	3	575	120	94.994	0	0	0
2	Matrix	3	575	130	94.994	0	0	0
2	Matrix	3	575	140	94.994	0	0	0
2	Matrix	3	575	150	94.994	0	0	0
2	Matrix	4	600	0	84.326	0	0	0
2	Matrix	4	600	10	84.326	0	0	0
2	Matrix	4	600	20	84.326	0	0	0
2	Matrix	4	600	30	84.326	0	0	0
2	Matrix	4	600	40	84.326	0.198	0.582848	1
2	Matrix	4	600	50	84.326	0	0	0
2	Matrix	4	600	60	84.326	0.198	0.582848	1
2	Matrix	4	600	70	84.326	0	0	0
2	Matrix	4	600	80	84.326	0	0	0
2	Matrix	4	600	90	84.326	0	0	0
2	Matrix	4	600	100	84.326	0	0	0
2	Matrix	4	600	110	84.326	0	0	0
2	Matrix	4	600	120	84.326	0	0	0
2	Matrix	4	600	130	84.326	0	0	0
2	Matrix	4	600	140	84.326	0.066	0.404124	1
2	Matrix	4	600	150	84.326	0	0	0
2	Matrix	5	575	0	71.876	0	0	0
2	Matrix	5	575	10	71.876	1.32	1.09696	1
2	Matrix	5	575	20	71.876	0	0	0
2	Matrix	5	575	30	71.876	0	0	0
2	Matrix	5	575	40	71.876	0	0	0
2	Matrix	5	575	50	71.876	0	0	0
2	Matrix	5	575	60	71.876	0	0	0
2	Matrix	5	575	70	71.876	0	0	0
2	Matrix	5	575	80	71.876	0.132	0.509164	1
2	Matrix	5	575	90	71.876	0.396	0.734342	1
2	Matrix	5	575	100	71.876	0.396	0.734342	1
2	Matrix	5	575	110	71.876	0	0	0
2	Matrix	5	575	120	71.876	0	0	0
2	Matrix	5	575	130	71.876	0	0	0
2	Matrix	5	575	140	71.876	0	0	0
2	Matrix	5	575	150	71.876	0	0	0
2	Matrix	6	580	0	96.518	0	0	0
2	Matrix	6	580	10	96.518	0	0	0
2	Matrix	6	580	20	96.518	0	0	0
2	Matrix	6	580	30	96.518	0	0	0
2	Matrix	6	580	40	96.518	0	0	0
2	Matrix	6	580	50	96.518	0	0	0
2	Matrix	6	580	60	96.518	0.66	0.870659	1
2	Matrix	6	580	70	96.518	0	0	0
2	Matrix	6	580	80	96.518	0	0	0
2	Matrix	6	580	90	96.518	0	0	0
2	Matrix	6	580	100	96.518	0	0	0
2	Matrix	6	580	110	96.518	0	0	0
2	Matrix	6	580	120	96.518	0	0	0
2	Matrix	6	580	130	96.518	0	0	0
2	Matrix	6	580	140	96.518	0	0	0
2	Matrix	6	580	150	96.518	0	0	0
2	Matrix	7	580	0	74.162	0	0	0
2	Matrix	7	580	10	74.162	0	0	0
2	Matrix	7	580	20	74.162	0	0	0
2	Matrix	7	580	30	74.162	0	0	0
2	Matrix	7	580	40	74.162	0	0	0
2	Matrix	7	580	50	74.162	0.132	0.509164	1
2	Matrix	7	580	60	74.162	0	0	0
2	Matrix	7	580	70	74.162	0	0	0
2	Matrix	7	580	80	74.162	0	0	0
2	Matrix	7	580	90	74.162	0	0	0
2	Matrix	7	580	100	74.162	0	0	0
2	Matrix	7	580	110	74.162	0	0	0
2	Matrix	7	580	120	74.162	0	0	0
2	Matrix	7	580	130	74.162	0	0	0
2	Matrix	7	580	140	74.162	0	0	0
2	Matrix	7	580	150	74.162	0	0	0
2	Matrix	8	570	0	93.724	0	0	0
2	Matrix	8	570	10	93.724	0.132	0.509164	1
2	Matrix	8	570	20	93.724	0	0	0
2	Matrix	8	570	30	93.724	0	0	0
2	Matrix	8	570	40	93.724	0	0	0
2	Matrix	8	570	50	93.724	0.066	0.404124	1
2	Matrix	8	570	60	93.724	0	0	0
2	Matrix	8	570	70	93.724	0	0	0
2	Matrix	8	570	80	93.724	0	0	0
2	Matrix	8	570	90	93.724	0	0	0
2	Matrix	8	570	100	93.724	0	0	0
2	Matrix	8	570	110	93.724	0	0	0
2	Matrix	8	570	120	93.724	0.198	0.582848	1
2	Matrix	8	570	130	93.724	0	0	0
2	Matrix	8	570	140	93.724	0.066	0.404124	1
2	Matrix	8	570	150	93.724	0	0	0
2	Matrix	9	555	0	101.344	0	0	0
2	Matrix	9	555	10	101.344	0	0	0
2	Matrix	9	555	20	101.344	0	0	0
2	Matrix	9	555	30	101.344	0	0	0
2	Matrix	9	555	40	101.344	0	0	0
2	Matrix	9	555	50	101.344	0	0	0
2	Matrix	9	555	60	101.344	0	0	0
2	Matrix	9	555	70	101.344	0.396	0.734342	1
2	Matrix	9	555	80	101.344	1.782	1.21237	1
2	Matrix	9	555	90	101.344	0.066	0.404124	1
2	Matrix	9	555	100	101.344	0	0	0
2	Matrix	9	555	110	101.344	3.96	1.58209	1
2	Matrix	9	555	120	101.344	0	0	0
2	Matrix	9	555	130	101.344	0	0	0
2	Matrix	9	555	140	101.344	0	0	0
2	Matrix	9	555	150	101.344	0	0	0
2	Matrix	10	550	0	35.812	0	0	0
2	Matrix	10	550	10	35.812	0	0	0
2	Matrix	10	550	20	35.812	0	0	0
2	Matrix	10	550	30	35.812	0	0	0
2	Matrix	10	550	40	35.812	0	0	0
2	Matrix	10	550	50	35.812	0	0	0
2	Matrix	10	550	60	35.812	0	0	0
2	Matrix	10	550	70	35.812	0	0	0
2	Matrix	10	550	80	35.812	0	0	0
2	Matrix	10	550	90	35.812	0	0	0
2	Matrix	10	550	100	35.812	0.66	0.870659	1
2	Matrix	10	550	110	35.812	0.33	0.691042	1
2	Matrix	10	550	120	35.812	0	0	0
2	Matrix	10	550	130	35.812	2.244	1.3092	1
2	Matrix	10	550	140	35.812	1.98	1.25571	1
2	Matrix	10	550	150	35.812	0	0	0
2	Matrix	11	550	0	92.962	0	0	0
2	Matrix	11	550	10	92.962	0	0	0
2	Matrix	11	550	20	92.962	0	0	0
2	Matrix	11	550	30	92.962	0	0	0
2	Matrix	11	550	40	92.962	0.198	0.582848	1
2	Matrix	11	550	50	92.962	0	0	0
2	Matrix	11	550	60	92.962	0	0	0
2	Matrix	11	550	70	92.962	0	0	0
2	Matrix	11	550	80	92.962	0	0	0
2	Matrix	11	550	90	92.962	0	0	0
2	Matrix	11	550	100	92.962	0	0	0
2	Matrix	11	550	110	92.962	0	0	0
2	Matrix	11	550	120	92.962	0.198	0.582848	1
2	Matrix	11	550	130	92.962	0	0	0
2	Matrix	11	550	140	92.962	0.066	0.404124	1
2	Matrix	11	550	150	92.962	0	0	0
2	Matrix	12	530	0	60.192	0	0	0
2	Matrix	12	530	10	60.192	0	0	0
2	Matrix	12	530	20	60.192	1.584	1.1657	1
2	Matrix	12	530	30	60.192	3.96	1.58209	1
2	Matrix	12	530	40	60.192	4.554	1.65754	1
2	Matrix	12	530	50	60.192	0	0	0
2	Matrix	12	530	60	60.192	0	0	0
2	Matrix	12	530	70	60.192	0	0	0
2	Matrix	12	530	80	60.192	0	0	0
2	Matrix	12	530	90	60.192	0	0	0
2	Matrix	12	530	100	60.192	0	0	0
2	Matrix	12	530	110	60.192	0	0	0
2	Matrix	12	530	120	60.192	0	0	0
2	Matrix	12	530	130	60.192	0	0	0
2	Matrix	12	530	140	60.192	0	0	0
2	Matrix	12	530	150	60.192	0	0	0
2	Matrix	13	530	0	66.288	0	0	0
2	Matrix	13	530	10	66.288	0	0	0
2	Matrix	13	530	20	66.288	0	0	0
2	Matrix	13	530	30	66.288	0	0	0
2	Matrix	13	530	40	66.288	0.066	0.404124	1
2	Matrix	13	530	50	66.288	0	0	0
2	Matrix	13	530	60	66.288	0	0	0
2	Matrix	13	530	70	66.288	0	0	0
2	Matrix	13	530	80	66.288	0	0	0
2	Matrix	13	530	90	66.288	0	0	0
2	Matrix	13	530	100	66.288	0	0	0
2	Matrix	13	530	110	66.288	0	0	0
2	Matrix	13	530	120	66.288	0.132	0.509164	1
2	Matrix	13	530	130	66.288	0	0	0
2	Matrix	13	530	140	66.288	0	0	0
2	Matrix	13	530	150	66.288	0	0	0
2	Matrix	14	520	0	84.072	0	0	0
2	Matrix	14	520	10	84.072	0	0	0
2	Matrix	14	520	20	84.072	0	0	0
2	Matrix	14	520	30	84.072	0	0	0
2	Matrix	14	520	40	84.072	0	0	0
2	Matrix	14	520	50	84.072	0	0	0
2	Matrix	14	520	60	84.072	0	0	0
2	Matrix	14	520	70	84.072	0	0	0
2	Matrix	14	520	80	84.072	0	0	0
2	Matrix	14	520	90	84.072	0	0	0
2	Matrix	14	520	100	84.072	0	0	0
2	Matrix	14	520	110	84.072	0	0	0
2	Matrix	14	520	120	84.072	0	0	0
2	Matrix	14	520	130	84.072	0	0	0
2	Matrix	14	520	140	84.072	0	0	0
2	Matrix	14	520	150	84.072	0	0	0
2	Matrix	15	500	0	94.486	0	0	0
2	Matrix	15	500	10	94.486	0	0	0
2	Matrix	15	500	20	94.486	0	0	0
2	Matrix	15	500	30	94.486	0	0	0
2	Matrix	15	500	40	94.486	0	0	0
2	Matrix	15	500	50	94.486	0	0	0
2	Matrix	15	500	60	94.486	0	0	0
2	Matrix	15	500	70	94.486	0	0	0
2	Matrix	15	500	80	94.486	0	0	0
2	Matrix	15	500	90	94.486	0	0	0
2	Matrix	15	500	100	94.486	0	0	0
2	Matrix	15	500	110	94.486	0	0	0
2	Matrix	15	500	120	94.486	0	0	0
2	Matrix	15	500	130	94.486	0	0	0
2	Matrix	15	500	140	94.486	0	0	0
2	Matrix	15	500	150	94.486	0	0	0
2	Matrix	16	460	0	60.446	0	0	0
2	Matrix	16	460	10	60.446	0.33	0.691042	1
2	Matrix	16	460	20	60.446	0	0	0
2	Matrix	16	460	30	60.446	0	0	0
2	Matrix	16	460	40	60.446	0	0	0
2	Matrix	16	460	50	60.446	0	0	0
2	Matrix	16	460	60	60.446	0	0	0
2	Matrix	16	460	70	60.446	3.432	1.5084	1
2	Matrix	16	460	80	60.446	0	0	0
2	Matrix	16	460	90	60.446	0	0	0
2	Matrix	16	460	100	60.446	0.924	0.973996	1
2	Matrix	16	460	110	60.446	0	0	0
2	Matrix	16	460	120	60.446	0	0	0
2	Matrix	16	460	130	60.446	2.178	1.29624	1
2	Matrix	16	460	140	60.446	0	0	0
2	Matrix	16	460	150	60.446	0	0	0
2	Matrix	17	470	0	91.946	0	0	0
2	Matrix	17	470	10	91.946	0	0	0
2	Matrix	17	470	20	91.946	0	0	0
2	Matrix	17	470	30	91.946	0	0	0
2	Matrix	17	470	40	91.946	0	0	0
2	Matrix	17	470	50	91.946	0	0	0
2	Matrix	17	470	60	91.946	0	0	0
2	Matrix	17	470	70	91.946	0	0	0
2	Matrix	17	470	80	91.946	0	0	0
2	Matrix	17	470	90	91.946	0	0	0
2	Matrix	17	470	100	91.946	0	0	0
2	Matrix	17	470	110	91.946	0	0	0
2	Matrix	17	470	120	91.946	0	0	0
2	Matrix	17	470	130	91.946	0	0	0
2	Matrix	17	470	140	91.946	0	0	0
2	Matrix	17	470	150	91.946	0	0	0
2	Water	-2	750	0	100.14	0	0	0
2	Water	-2	750	10	100.14	0	0	0
2	Water	-2	750	20	100.14	0	0	0
2	Water	-2	750	30	100.14	0	0	0
2	Water	-2	750	40	100.14	0	0	0
2	Water	-2	750	50	100.14	0	0	0
2	Water	-2	750	60	100.14	0	0	0
2	Water	-2	750	70	100.14	0	0	0
2	Water	-2	750	80	100.14	0	0	0
2	Water	-2	750	90	100.14	0	0	0
2	Water	-2	750	100	100.14	0	0	0
2	Water	-2	750	110	100.14	0	0	0
2	Water	-2	750	120	100.14	0	0	0
2	Water	-2	750	130	100.14	0	0	0
2	Water	-2	750	140	100.14	0	0	0
2	Water	-2	750	150	100.14	0	0	0
2	Water	-1	725	0	100.14	0	0	0
2	Water	-1	725	10	100.14	0	0	0
2	Water	-1	725	20	100.14	0	0	0
2	Water	-1	725	30	100.14	0	0	0
2	Water	-1	725	40	100.14	0	0	0
2	Water	-1	725	50	100.14	0	0	0
2	Water	-1	725	60	100.14	0	0	0
2	Water	-1	725	70	100.14	0	0	0
2	Water	-1	725	80	100.14	0	0	0
2	Water	-1	725	90	100.14	0	0	0
2	Water	-1	725	100	100.14	0	0	0
2	Water	-1	725	110	100.14	0	0	0
2	Water	-1	725	120	100.14	0	0	0
2	Water	-1	725	130	100.14	0	0	0
2	Water	-1	725	140	100.14	0	0	0
2	Water	-1	725	150	100.14	0	0	0
2	Water	0	700	0	100.14	0	0	0
2	Water	0	700	10	100.14	0	0	0
2	Water	0	700	20	100.14	0	0	0
2	Water	0	700	30	100.14	0	0	0
2	Water	0	700	40	100.14	0	0	0
2	Water	0	700	50	100.14	0	0	0
2	Water	0	700	60	100.14	0	0	0
2	Water	0	700	70	100.14	0	0	0
2	Water	0	700	80	100.14	0	0	0
2	Water	0	700	90	100.14	0	0	0
2	Water	0	700	100	100.14	0	0	0
2	Water	0	700	110	100.14	0	0	0
2	Water	0	700	120	100.14	0	0	0
2	Water	0	700	130	100.14	0	0	0
2	Water	0	700	140	100.14	0	0	0
2	Water	0	700	150	100.14	0	0	0
2	Water	1	625	0	25.908	0.264	0.641507	1
2	Water	1	625	10	25.908	0	0	0
2	Water	1	625	20	25.908	0	0	0
2	Water	1	625	30	25.908	3.828	1.56431	1
2	Water	1	625	40	25.908	0	0	0
2	Water	1	625	50	25.908	0	0	0
2	Water	1	625	60	25.908	0	0	0
2	Water	1	625	70	25.908	0	0	0
2	Water	1	625	80	25.908	0	0	0
2	Water	1	625	90	25.908	0	0	0
2	Water	1	625	100	25.908	0	0	0
2	Water	1	625	110	25.908	0	0	0
2	Water	1	625	120	25.908	0	0	0
2	Water	1	625	130	25.908	0	0	0
2	Water	1	625	140	25.908	0	0	0
2	Water	1	625	150	25.908	0	0	0
2	Water	2	625	0	35.558	0	0	0
2	Water	2	625	10	35.558	0	0	0
2	Water	2	625	20	35.558	1.584	1.1657	1
2	Water	2	625	30	35.558	0	0	0
2	Water	2	625	40	35.558	0	0	0
2	Water	2	625	50	35.558	0	0	0
2	Water	2	625	60	35.558	0	0	0
2	Water	2	625	70	35.558	0	0	0
2	Water	2	625	80	35.558	0	0	0
2	Water	2	625	90	35.558	0	0	0
2	Water	2	625	100	35.558	0	0	0
2	Water	2	625	110	35.558	0	0	0
2	Water	2	625	120	35.558	2.376	1.33439	1
2	Water	2	625	130	35.558	0	0	0
2	Water	2	625	140	35.558	2.772	1.40475	1
2	Water	2	625	150	35.558	0	0	0
2	Water	3	575	0	94.994	0	0	0
2	Water	3	575	10	94.994	0	0	0
2	Water	3	575	20	94.994	0	0	0
2	Water	3	575	30	94.994	0	0	0
2	Water	3	575	40	94.994	0	0	0
2	Water	3	575	50	94.994	0	0	0
2	Water	3	575	60	94.994	0	0	0
2	Water	3	575	70	94.994	0	0	0
2	Water	3	575	80	94.994	0	0	0
2	Water	3	575	90	94.994	0	0	0
2	Water	3	575	100	94.994	0	0	0
2	Water	3	575	110	94.994	0	0	0
2	Water	3	575	120	94.994	0	0	0
2	Water	3	575	130	94.994	0	0	0
2	Water	3	575	140	94.994	0	0	0
2	Water	3	575	150	94.994	0	0	0
2	Water	4	600	0	84.326	0.198	0.582848	1
2	Water	4	600	10	84.326	0	0	0
2	Water	4	600	20	84.326	0	0	0
2	Water	4	600	30	84.326	0	0	0
2	Water	4	600	40	84.326	0	0	0
2	Water	4	600	50	84.326	0	0	0
2	Water	4	600	60	84.326	0	0	0
2	Water	4	600	70	84.326	0	0	0
2	Water	4	600	80	84.326	0	0	0
2	Water	4	600	90	84.326	0	0	0
2	Water	4	600	100	84.326	0	0	0
2	Water	4	600	110	84.326	0	0	0
2	Water	4	600	120	84.326	0	0	0
2	Water	4	600	130	84.326	0	0	0
2	Water	4	600	140	84.326	0	0	0
2	Water	4	600	150	84.326	0.132	0.509164	1
2	Water	5	575	0	71.876	0	0	0
2	Water	5	575	10	71.876	0.396	0.734342	1
2	Water	5	575	20	71.876	0	0	0
2	Water	5	575	30	71.876	0	0	0
2	Water	5	575	40	71.876	0	0	0
2	Water	5	575	50	71.876	0.924	0.973996	1
2	Water	5	575	60	71.876	0	0	0
2	Water	5	575	70	71.876	0	0	0
2	Water	5	575	80	71.876	0	0	0
2	Water	5	575	90	71.876	0	0	0
2	Water	5	575	100	71.876	0.462	0.773061	1
2	Water	5	575	110	71.876	0.594	0.840612	1
2	Water	5	575	120	71.876	0.66	0.870659	1
2	Water	5	575	130	71.876	0	0	0
2	Water	5	575	140	71.876	0	0	0
2	Water	5	575	150	71.876	6.6	1.87578	1
2	Water	6	580	0	96.518	0	0	0
2	Water	6	580	10	96.518	0	0	0
2	Water	6	580	20	96.518	0	0	0
2	Water	6	580	30	96.518	0	0	0
2	Water	6	580	40	96.518	0	0	0
2	Water	6	580	50	96.518	0	0	0
2	Water	6	580	60	96.518	0	0	0
2	Water	6	580	70	96.518	0	0	0
2	Water	6	580	80	96.518	0	0	0
2	Water	6	580	90	96.518	0	0	0
2	Water	6	580	100	96.518	0	0	0
2	Water	6	580	110	96.518	0	0	0
2	Water	6	580	120	96.518	0	0	0
2	Water	6	580	130	96.518	0	0	0
2	Water	6	580	140	96.518	0	0	0
2	Water	6	580	150	96.518	0	0	0
2	Water	7	580	0	74.162	0	0	0
2	Water	7	580	10	74.162	0	0	0
2	Water	7	580	20	74.162	0	0	0
2	Water	7	580	30	74.162	0	0	0
2	Water	7	580	40	74.162	0	0	0
2	Water	7	580	50	74.162	0	0	0
2	Water	7	580	60	74.162	0	0	0
2	Water	7	580	70	74.162	0.33	0.691042	1
2	Water	7	580	80	74.162	0	0	0
2	Water	7	580	90	74.162	0	0	0
2	Water	7	580	100	74.162	0	0	0
2	Water	7	580	110	74.162	0	0	0
2	Water	7	580	120	74.162	0	0	0
2	Water	7	580	130	74.162	0	0	0
2	Water	7	580	140	74.162	0	0	0
2	Water	7	580	150	74.162	0	0	0
2	Water	8	570	0	93.724	6.6	1.87578	1
2	Water	8	570	10	93.724	3.96	1.58209	1
2	Water	8	570	20	93.724	0	0	0
2	Water	8	570	30	93.724	0	0	0
2	Water	8	570	40	93.724	0	0	0
2	Water	8	570	50	93.724	0.066	0.404124	1
2	Water	8	570	60	93.724	0	0	0
2	Water	8	570	70	93.724	0	0	0
2	Water	8	570	80	93.724	0.066	0.404124	1
2	Water	8	570	90	93.724	0	0	0
2	Water	8	570	100	93.724	0.264	0.641507	1
2	Water	8	570	110	93.724	0	0	0
2	Water	8	570	120	93.724	0	0	0
2	Water	8	570	130	93.724	0	0	0
2	Water	8	570	140	93.724	0.066	0.404124	1
2	Water	8	570	150	93.724	0	0	0
2	Water	9	555	0	101.344	0	0	0
2	Water	9	555	10	101.344	0	0	0
2	Water	9	555	20	101.344	0	0	0
2	Water	9	555	30	101.344	0	0	0
2	Water	9	555	40	101.344	0	0	0
2	Water	9	555	50	101.344	0.264	0.641507	1
2	Water	9	555	60	101.344	0	0	0
2	Water	9	555	70	101.344	0	0	0
2	Water	9	555	80	101.344	0	0	0
2	Water	9	555	90	101.344	0.66	0.870659	1
2	Water	9	555	100	101.344	0	0	0
2	Water	9	555	110	101.344	0	0	0
2	Water	9	555	120	101.344	0	0	0
2	Water	9	555	130	101.344	0	0	0
2	Water	9	555	140	101.344	0	0	0
2	Water	9	555	150	101.344	0	0	0
2	Water	10	550	0	35.812	2.64	1.38208	1
2	Water	10	550	10	35.812	4.62	1.66551	1
2	Water	10	550	20	35.812	0	0	0
2	Water	10	550	30	35.812	0.132	0.509164	1
2	Water	10	550	40	35.812	1.32	1.09696	1
2	Water	10	550	50	35.812	0	0	0
2	Water	10	550	60	35.812	0	0	0
2	Water	10	550	70	35.812	3.3	1.48881	1
2	Water	10	550	80	35.812	1.584	1.1657	1
2	Water	10	550	90	35.812	0.396	0.734342	1
2	Water	10	550	100	35.812	0	0	0
2	Water	10	550	110	35.812	0.132	0.509164	1
2	Water	10	550	120	35.812	0	0	0
2	Water	10	550	130	35.812	0.33	0.691042	1
2	Water	10	550	140	35.812	1.056	1.01833	1
2	Water	10	550	150	35.812	0	0	0
2	Water	11	550	0	92.962	0	0	0
2	Water	11	550	10	92.962	0	0	0
2	Water	11	550	20	92.962	0	0	0
2	Water	11	550	30	92.962	0.198	0.582848	1
2	Water	11	550	40	92.962	0	0	0
2	Water	11	550	50	92.962	0	0	0
2	Water	11	550	60	92.962	0	0	0
2	Water	11	550	70	92.962	0	0	0
2	Water	11	550	80	92.962	0	0	0
2	Water	11	550	90	92.962	0	0	0
2	Water	11	550	100	92.962	0	0	0
2	Water	11	550	110	92.962	0	0	0
2	Water	11	550	120	92.962	0	0	0
2	Water	11	550	130	92.962	0	0	0
2	Water	11	550	140	92.962	0	0	0
2	Water	11	550	150	92.962	0	0	0
2	Water	12	530	0	60.192	0	0	0
2	Water	12	530	10	60.192	0	0	0
2	Water	12	530	20	60.192	0	0	0
2	Water	12	530	30	60.192	0	0	0
2	Water	12	530	40	60.192	0	0	0
2	Water	12	530	50	60.192	0	0	0
2	Water	12	530	60	60.192	0	0	0
2	Water	12	530	70	60.192	0	0	0
2	Water	12	530	80	60.192	0	0	0
2	Water	12	530	90	60.192	0	0	0
2	Water	12	530	100	60.192	0	0	0
2	Water	12	530	110	60.192	0	0	0
2	Water	12	530	120	60.192	0	0	0
2	Water	12	530	130	60.192	0	0	0
2	Water	12	530	140	60.192	0	0	0
2	Water	12	530	150	60.192	0	0	0
2	Water	13	530	0	66.288	0	0	0
2	Water	13	530	10	66.288	0	0	0
2	Water	13	530	20	66.288	2.376	1.33439	1
2	Water	13	530	30	66.288	0	0	0
2	Water	13	530	40	66.288	0	0	0
2	Water	13	530	50	66.288	0	0	0
2	Water	13	530	60	66.288	0.594	0.840612	1
2	Water	13	530	70	66.288	0	0	0
2	Water	13	530	80	66.288	0.132	0.509164	1
2	Water	13	530	90	66.288	0	0	0
2	Water	13	530	100	66.288	0	0	0
2	Water	13	530	110	66.288	0	0	0
2	Water	13	530	120	66.288	0	0	0
2	Water	13	530	130	66.288	0	0	0
2	Water	13	530	140	66.288	0.33	0.691042	1
2	Water	13	530	150	66.288	0	0	0
2	Water	14	520	0	84.072	0	0	0
2	Water	14	520	10	84.072	0	0	0
2	Water	14	520	20	84.072	2.442	1.34663	1
2	Water	14	520	30	84.072	0	0	0
2	Water	14	520	40	84.072	0.726	0.898764	1
2	Water	14	520	50	84.072	3.96	1.58209	1
2	Water	14	520	60	84.072	0	0	0
2	Water	14	520	70	84.072	0	0	0
2	Water	14	520	80	84.072	0	0	0
2	Water	14	520	90	84.072	0	0	0
2	Water	14	520	100	84.072	0	0	0
2	Water	14	520	110	84.072	0.132	0.509164	1
2	Water	14	520	120	84.072	0	0	0
2	Water	14	520	130	84.072	0	0	0
2	Water	14	520	140	84.072	0	0	0
2	Water	14	520	150	84.072	0	0	0
2	Water	15	500	0	94.486	0	0	0
2	Water	15	500	10	94.486	0	0	0
2	Water	15	500	20	94.486	0	0	0
2	Water	15	500	30	94.486	0	0	0
2	Water	15	500	40	94.486	0	0	0
2	Water	15	500	50	94.486	0	0	0
2	Water	15	500	60	94.486	0	0	0
2	Water	15	500	70	94.486	0	0	0
2	Water	15	500	80	94.486	0	0	0
2	Water	15	500	90	94.486	0	0	0
2	Water	15	500	100	94.486	0	0	0
2	Water	15	500	110	94.486	0	0	0
2	Water	15	500	120	94.486	0	0	0
2	Water	15	500	130	94.486	0	0	0
2	Water	15	500	140	94.486	0	0	0
2	Water	15	500	150	94.486	6.6	1.87578	1
2	Water	16	460	0	60.446	5.28	1.74132	1
2	Water	16	460	10	60.446	0	0	0
2	Water	16	460	20	60.446	0.33	0.691042	1
2	Water	16	460	30	60.446	0	0	0
2	Water	16	460	40	60.446	0	0	0
2	Water	16	460	50	60.446	0	0	0
2	Water	16	460	60	60.446	0	0	0
2	Water	16	460	70	60.446	0	0	0
2	Water	16	460	80	60.446	0	0	0
2	Water	16	460	90	60.446	0.132	0.509164	1
2	Water	16	460	100	60.446	0	0	0
2	Water	16	460	110	60.446	0	0	0
2	Water	16	460	120	60.446	0	0	0
2	Water	16	460	130	60.446	0	0	0
2	Water	16	460	140	60.446	0	0	0
2	Water	16	460	150	60.446	2.97	1.43743	1
2	Water	17	470	0	91.946	0	0	0
2	Water	17	470	10	91.946	0	0	0
2	Water	17	470	20	91.946	0	0	0
2	Water	17	470	30	91.946	0	0	0
2	Water	17	470	40	91.946	0.99	0.996655	1
2	Water	17	470	50	91.946	0	0	0
2	Water	17	470	60	91.946	0	0	0
2	Water	17	470	70	91.946	0	0	0
2	Water	17	470	80	91.946	0	0	0
2	Water	17	470	90	91.946	0	0	0
2	Water	17	470	100	91.946	0.132	0.509164	1
2	Water	17	470	110	91.946	0	0	0
2	Water	17	470	120	91.946	0	0	0
2	Water	17	470	130	91.946	0	0	0
2	Water	17	470	140	91.946	0	0	0
2	Water	17	470	150	91.946	0	0	0
3	Matrix	1	625	0	110.234	0	0	0
3	Matrix	1	625	10	110.234	0	0	0
3	Matrix	1	625	20	110.234	0	0	0
3	Matrix	1	625	30	110.234	0	0	0
3	Matrix	1	625	40	110.234	0	0	0
3	Matrix	1	625	50	110.234	0.33	0.691042	1
3	Matrix	1	625	60	110.234	0	0	0
3	Matrix	1	625	70	110.234	0	0	0
3	Matrix	1	625	80	110.234	0	0	0
3	Matrix	1	625	90	110.234	0	0	0
3	Matrix	1	625	100	110.234	0	0	0
3	Matrix	1	625	110	110.234	0	0	0
3	Matrix	1	625	120	110.234	0	0	0
3	Matrix	1	625	130	110.234	0	0	0
3	Matrix	1	625	140	110.234	0	0	0
3	Matrix	1	625	150	110.234	0	0	0
3	Matrix	2	625	0	110.234	0.396	0.734342	1
3	Matrix	2	625	10	110.234	0	0	0
3	Matrix	2	625	20	110.234	0	0	0
3	Matrix	2	625	30	110.234	0	0	0
3	Matrix	2	625	40	110.234	0	0	0
3	Matrix	2	625	50	110.234	0	0	0
3	Matrix	2	625	60	110.234	0	0	0
3	Matrix	2	625	70	110.234	0.396	0.734342	1
3	Matrix	2	625	80	110.234	0	0	0
3	Matrix	2	625	90	110.234	0	0	0
3	Matrix	2	625	100	110.234	0	0	0
3	Matrix	2	625	110	110.234	2.112	1.28301	1
3	Matrix	2	625	120	110.234	0	0	0
3	Matrix	2	625	130	110.234	0	0	0
3	Matrix	2	625	140	110.234	0	0	0
3	Matrix	2	625	150	110.234	0	0	0
3	Matrix	3	575	0	100.836	0	0	0
3	Matrix	3	575	10	100.836	0	0	0
3	Matrix	3	575	20	100.836	0	0	0
3	Matrix	3	575	30	100.836	0	0	0
3	Matrix	3	575	40	100.836	0	0	0
3	Matrix	3	575	50	100.836	0	0	0
3	Matrix	3	575	60	100.836	0	0	0
3	Matrix	3	575	70	100.836	0	0	0
3	Matrix	3	575	80	100.836	0	0	0
3	Matrix	3	575	90	100.836	0	0	0
3	Matrix	3	575	100	100.836	0	0	0
3	Matrix	3	575	110	100.836	0	0	0
3	Matrix	3	575	120	100.836	0	0	0
3	Matrix	3	575	130	100.836	0	0	0
3	Matrix	3	575	140	100.836	0	0	0
3	Matrix	3	575	150	100.836	0	0	0
3	Matrix	4	600	0	3.81	0	0	0
3	Matrix	4	600	10	3.81	0	0	0
3	Matrix	4	600	20	3.81	0	0	0
3	Matrix	4	600	30	3.81	0	0	0
3	Matrix	4	600	40	3.81	0	0	0
3	Matrix	4	600	50	3.81	0	0	0
3	Matrix	4	600	60	3.81	0	0	0
3	Matrix	4	600	70	3.81	0	0	0
3	Matrix	4	600	80	3.81	0	0	0
3	Matrix	4	600	90	3.81	0	0	0
3	Matrix	4	600	100	3.81	0	0	0
3	Matrix	4	600	110	3.81	0	0	0
3	Matrix	4	600	120	3.81	0	0	0
3	Matrix	4	600	130	3.81	0	0	0
3	Matrix	4	600	140	3.81	0	0	0
3	Matrix	4	600	150	3.81	0	0	0
3	Matrix	5	575	0	101.09	0	0	0
3	Matrix	5	575	10	101.09	0	0	0
3	Matrix	5	575	20	101.09	0	0	0
3	Matrix	5	575	30	101.09	0	0	0
3	Matrix	5	575	40	101.09	0	0	0
3	Matrix	5	575	50	101.09	0	0	0
3	Matrix	5	575	60	101.09	0.132	0.509164	1
3	Matrix	5	575	70	101.09	1.056	1.01833	1
3	Matrix	5	575	80	101.09	0	0	0
3	Matrix	5	575	90	101.09	0	0	0
3	Matrix	5	575	100	101.09	0	0	0
3	Matrix	5	575	110	101.09	0.528	0.808248	1
3	Matrix	5	575	120	101.09	0	0	0
3	Matrix	5	575	130	101.09	0	0	0
3	Matrix	5	575	140	101.09	0.528	0.808248	1
3	Matrix	5	575	150	101.09	0	0	0
3	Matrix	6	580	0	110.234	0.132	0.509164	1
3	Matrix	6	580	10	110.234	0	0	0
3	Matrix	6	580	20	110.234	0	0	0
3	Matrix	6	580	30	110.234	0	0	0
3	Matrix	6	580	40	110.234	0.792	0.925213	1
3	Matrix	6	580	50	110.234	0	0	0
3	Matrix	6	580	60	110.234	0	0	0
3	Matrix	6	580	70	110.234	0	0	0
3	Matrix	6	580	80	110.234	0	0	0
3	Matrix	6	580	90	110.234	0	0	0
3	Matrix	6	580	100	110.234	2.706	1.39351	1
3	Matrix	6	580	110	110.234	0	0	0
3	Matrix	6	580	120	110.234	0	0	0
3	Matrix	6	580	130	110.234	0.198	0.582848	1
3	Matrix	6	580	140	110.234	0	0	0
3	Matrix	6	580	150	110.234	5.28	1.74132	1
3	Matrix	7	580	0	110.234	0.396	0.734342	1
3	Matrix	7	580	10	110.234	0	0	0
3	Matrix	7	580	20	110.234	0	0	0
3	Matrix	7	580	30	110.234	0	0	0
3	Matrix	7	580	40	110.234	0	0	0
3	Matrix	7	580	50	110.234	0	0	0
3	Matrix	7	580	60	110.234	0	0	0
3	Matrix	7	580	70	110.234	0	0	0
3	Matrix	7	580	80	110.234	0	0	0
3	Matrix	7	580	90	110.234	0	0	0
3	Matrix	7	580	100	110.234	0	0	0
3	Matrix	7	580	110	110.234	0	0	0
3	Matrix	7	580	120	110.234	0	0	0
3	Matrix	7	580	130	110.234	0	0	0
3	Matrix	7	580	140	110.234	0	0	0
3	Matrix	7	580	150	110.234	0	0	0
3	Matrix	8	570	0	3.81	0	0	0
3	Matrix	8	570	10	3.81	0	0	0
3	Matrix	8	570	20	3.81	0	0	0
3	Matrix	8	570	30	3.81	0	0	0
3	Matrix	8	570	40	3.81	0	0	0
3	Matrix	8	570	50	3.81	0	0	0
3	Matrix	8	570	60	3.81	0	0	0
3	Matrix	8	570	70	3.81	0	0	0
3	Matrix	8	570	80	3.81	0	0	0
3	Matrix	8	570	90	3.81	0	0	0
3	Matrix	8	570	100	3.81	0	0	0
3	Matrix	8	570	110	3.81	0	0	0
3	Matrix	8	570	120	3.81	0	0	0
3	Matrix	8	570	130	3.81	0	0	0
3	Matrix	8	570	140	3.81	0	0	0
3	Matrix	8	570	150	3.81	0	0	0
3	Matrix	9	555	0	11.43	0	0	0
3	Matrix	9	555	10	11.43	0	0	0
3	Matrix	9	555	20	11.43	0.198	0.582848	1
3	Matrix	9	555	30	11.43	0	0	0
3	Matrix	9	555	40	11.43	0	0	0
3	Matrix	9	555	50	11.43	0	0	0
3	Matrix	9	555	60	11.43	0	0	0
3	Matrix	9	555	70	11.43	0	0	0
3	Matrix	9	555	80	11.43	0	0	0
3	Matrix	9	555	90	11.43	0	0	0
3	Matrix	9	555	100	11.43	0.33	0.691042	1
3	Matrix	9	555	110	11.43	0	0	0
3	Matrix	9	555	120	11.43	0	0	0
3	Matrix	9	555	130	11.43	0	0	0
3	Matrix	9	555	140	11.43	0	0	0
3	Matrix	9	555	150	11.43	0	0	0
3	Matrix	10	550	0	101.09	0	0	0
3	Matrix	10	550	10	101.09	0	0	0
3	Matrix	10	550	20	101.09	0	0	0
3	Matrix	10	550	30	101.09	0	0	0
3	Matrix	10	550	40	101.09	1.188	1.0591	1
3	Matrix	10	550	50	101.09	0	0	0
3	Matrix	10	550	60	101.09	0	0	0
3	Matrix	10	550	70	101.09	0	0	0
3	Matrix	10	550	80	101.09	0	0	0
3	Matrix	10	550	90	101.09	0.066	0.404124	1
3	Matrix	10	550	100	101.09	0.066	0.404124	1
3	Matrix	10	550	110	101.09	0	0	0
3	Matrix	10	550	120	101.09	0	0	0
3	Matrix	10	550	130	101.09	0	0	0
3	Matrix	10	550	140	101.09	0	0	0
3	Matrix	10	550	150	101.09	0	0	0
3	Matrix	11	550	0	101.09	0	0	0
3	Matrix	11	550	10	101.09	0	0	0
3	Matrix	11	550	20	101.09	0	0	0
3	Matrix	11	550	30	101.09	0.792	0.925213	1
3	Matrix	11	550	40	101.09	2.376	1.33439	1
3	Matrix	11	550	50	101.09	1.452	1.13237	1
3	Matrix	11	550	60	101.09	0	0	0
3	Matrix	11	550	70	101.09	0	0	0
3	Matrix	11	550	80	101.09	0	0	0
3	Matrix	11	550	90	101.09	0	0	0
3	Matrix	11	550	100	101.09	0	0	0
3	Matrix	11	550	110	101.09	0	0	0
3	Matrix	11	550	120	101.09	0	0	0
3	Matrix	11	550	130	101.09	0	0	0
3	Matrix	11	550	140	101.09	0	0	0
3	Matrix	11	550	150	101.09	0	0	0
3	Matrix	12	530	0	67.308	0	0	0
3	Matrix	12	530	10	67.308	0	0	0
3	Matrix	12	530	20	67.308	0	0	0
3	Matrix	12	530	30	67.308	0	0	0
3	Matrix	12	530	40	67.308	0	0	0
3	Matrix	12	530	50	67.308	0	0	0
3	Matrix	12	530	60	67.308	0	0	0
3	Matrix	12	530	70	67.308	3.564	1.52749	1
3	Matrix	12	530	80	67.308	0	0	0
3	Matrix	12	530	90	67.308	0	0	0
3	Matrix	12	530	100	67.308	0	0	0
3	Matrix	12	530	110	67.308	0.33	0.691042	1
3	Matrix	12	530	120	67.308	4.62	1.66551	1
3	Matrix	12	530	130	67.308	0	0	0
3	Matrix	12	530	140	67.308	0	0	0
3	Matrix	12	530	150	67.308	0	0	0
3	Matrix	13	530	0	101.09	0	0	0
3	Matrix	13	530	10	101.09	0	0	0
3	Matrix	13	530	20	101.09	0	0	0
3	Matrix	13	530	30	101.09	0	0	0
3	Matrix	13	530	40	101.09	0	0	0
3	Matrix	13	530	50	101.09	0	0	0
3	Matrix	13	530	60	101.09	0	0	0
3	Matrix	13	530	70	101.09	0	0	0
3	Matrix	13	530	80	101.09	0	0	0
3	Matrix	13	530	90	101.09	0	0	0
3	Matrix	13	530	100	101.09	0.462	0.773061	1
3	Matrix	13	530	110	101.09	0	0	0
3	Matrix	13	530	120	101.09	0	0	0
3	Matrix	13	530	130	101.09	0	0	0
3	Matrix	13	530	140	101.09	0	0	0
3	Matrix	13	530	150	101.09	0	0	0
3	Matrix	14	520	0	3.81	0	0	0
3	Matrix	14	520	10	3.81	0	0	0
3	Matrix	14	520	20	3.81	0	0	0
3	Matrix	14	520	30	3.81	0	0	0
3	Matrix	14	520	40	3.81	0	0	0
3	Matrix	14	520	50	3.81	0	0	0
3	Matrix	14	520	60	3.81	0	0	0
3	Matrix	14	520	70	3.81	0	0	0
3	Matrix	14	520	80	3.81	0	0	0
3	Matrix	14	520	90	3.81	0	0	0
3	Matrix	14	520	100	3.81	0	0	0
3	Matrix	14	520	110	3.81	0	0	0
3	Matrix	14	520	120	3.81	0	0	0
3	Matrix	14	520	130	3.81	0	0	0
3	Matrix	14	520	140	3.81	0	0	0
3	Matrix	14	520	150	3.81	0	0	0
3	Matrix	15	500	0	3.81	0	0	0
3	Matrix	15	500	10	3.81	0	0	0
3	Matrix	15	500	20	3.81	0	0	0
3	Matrix	15	500	30	3.81	0	0	0
3	Matrix	15	500	40	3.81	0	0	0
3	Matrix	15	500	50	3.81	0	0	0
3	Matrix	15	500	60	3.81	0	0	0
3	Matrix	15	500	70	3.81	0	0	0
3	Matrix	15	500	80	3.81	0	0	0
3	Matrix	15	500	90	3.81	0	0	0
3	Matrix	15	500	100	3.81	0	0	0
3	Matrix	15	500	110	3.81	0	0	0
3	Matrix	15	500	120	3.81	0	0	0
3	Matrix	15	500	130	3.81	0	0	0
3	Matrix	15	500	140	3.81	0	0	0
3	Matrix	15	500	150	3.81	0	0	0
3	Matrix	16	460	0	100.836	3.96	1.58209	1
3	Matrix	16	460	10	100.836	7.128	1.92452	1
3	Matrix	16	460	20	100.836	0.33	0.691042	1
3	Matrix	16	460	30	100.836	0	0	0
3	Matrix	16	460	40	100.836	0.264	0.641507	1
3	Matrix	16	460	50	100.836	0	0	0
3	Matrix	16	460	60	100.836	0	0	0
3	Matrix	16	460	70	100.836	0.198	0.582848	1
3	Matrix	16	460	80	100.836	0	0	0
3	Matrix	16	460	90	100.836	0	0	0
3	Matrix	16	460	100	100.836	0	0	0
3	Matrix	16	460	110	100.836	0	0	0
3	Matrix	16	460	120	100.836	0	0	0
3	Matrix	16	460	130	100.836	0	0	0
3	Matrix	16	460	140	100.836	0	0	0
3	Matrix	16	460	150	100.836	0	0	0
3	Matrix	17	470	0	1.016	0	0	0
3	Matrix	17	470	10	1.016	0	0	0
3	Matrix	17	470	20	1.016	0	0	0
3	Matrix	17	470	30	1.016	0	0	0
3	Matrix	17	470	40	1.016	0	0	0
3	Matrix	17	470	50	1.016	0	0	0
3	Matrix	17	470	60	1.016	0	0	0
3	Matrix	17	470	70	1.016	0	0	0
3	Matrix	17	470	80	1.016	0	0	0
3	Matrix	17	470	90	1.016	0	0	0
3	Matrix	17	470	100	1.016	0	0	0
3	Matrix	17	470	110	1.016	0	0	0
3	Matrix	17	470	120	1.016	0	0	0
3	Matrix	17	470	130	1.016	0	0	0
3	Matrix	17	470	140	1.016	0	0	0
3	Matrix	17	470	150	1.016	0	0	0
3	Water	1	625	0	110.234	0	0	0
3	Water	1	625	10	110.234	0	0	0
3	Water	1	625	20	110.234	0	0	0
3	Water	1	625	30	110.234	0	0	0
3	Water	1	625	40	110.234	0	0	0
3	Water	1	625	50	110.234	0	0	0
3	Water	1	625	60	110.234	0	0	0
3	Water	1	625	70	110.234	0	0	0
3	Water	1	625	80	110.234	0.132	0.509164	1
3	Water	1	625	90	110.234	0	0	0
3	Water	1	625	100	110.234	0	0	0
3	Water	1	625	110	110.234	0	0	0
3	Water	1	625	120	110.234	0	0	0
3	Water	1	625	130	110.234	0	0	0
3	Water	1	625	140	110.234	0	0	0
3	Water	1	625	150	110.234	0	0	0
3	Water	2	625	0	110.234	0	0	0
3	Water	2	625	10	110.234	0	0	0
3	Water	2	625	20	110.234	0.33	0.691042	1
3	Water	2	625	30	110.234	0	0	0
3	Water	2	625	40	110.234	0	0	0
3	Water	2	625	50	110.234	0	0	0
3	Water	2	625	60	110.234	0	0	0
3	Water	2	625	70	110.234	0	0	0
3	Water	2	625	80	110.234	0	0	0
3	Water	2	625	90	110.234	0	0	0
3	Water	2	625	100	110.234	0	0	0
3	Water	2	625	110	110.234	0	0	0
3	Water	2	625	120	110.234	1.188	1.0591	1
3	Water	2	625	130	110.234	0	0	0
3	Water	2	625	140	110.234	0	0	0
3	Water	2	625	150	110.234	0	0	0
3	Water	3	575	0	100.836	0	0	0
3	Water	3	575	10	100.836	0	0	0
3	Water	3	575	20	100.836	0	0	0
3	Water	3	575	30	100.836	0	0	0
3	Water	3	575	40	100.836	0	0	0
3	Water	3	575	50	100.836	0	0	0
3	Water	3	575	60	100.836	0	0	0
3	Water	3	575	70	100.836	0.528	0.808248	1
3	Water	3	575	80	100.836	0	0	0
3	Water	3	575	90	100.836	0	0	0
3	Water	3	575	100	100.836	0	0	0
3	Water	3	575	110	100.836	0	0	0
3	Water	3	575	120	100.836	0	0	0
3	Water	3	575	130	100.836	0	0	0
3	Water	3	575	140	100.836	0	0	0
3	Water	3	575	150	100.836	0	0	0
3	Water	4	600	0	3.81	1.452	1.13237	1
3	Water	4	600	10	3.81	0	0	0
3	Water	4	600	20	3.81	0	0	0
3	Water	4	600	30	3.81	0	0	0
3	Water	4	600	40	3.81	0	0	0
3	Water	4	600	50	3.81	0	0	0
3	Water	4	600	60	3.81	0	0	0
3	Water	4	600	70	3.81	0	0	0
3	Water	4	600	80	3.81	0	0	0
3	Water	4	600	90	3.81	0	0	0
3	Water	4	600	100	3.81	0	0	0
3	Water	4	600	110	3.81	0	0	0
3	Water	4	600	120	3.81	0	0	0
3	Water	4	600	130	3.81	0	0	0
3	Water	4	600	140	3.81	0	0	0
3	Water	4	600	150	3.81	0	0	0
3	Water	5	575	0	101.09	0	0	0
3	Water	5	575	10	101.09	0	0	0
3	Water	5	575	20	101.09	0	0	0
3	Water	5	575	30	101.09	0.066	0.404124	1
3	Water	5	575	40	101.09	0	0	0
3	Water	5	575	50	101.09	0	0	0
3	Water	5	575	60	101.09	0.264	0.641507	1
3	Water	5	575	70	101.09	0	0	0
3	Water	5	575	80	101.09	0	0	0
3	Water	5	575	90	101.09	0	0	0
3	Water	5	575	100	101.09	0	0	0
3	Water	5	575	110	101.09	0	0	0
3	Water	5	575	120	101.09	0	0	0
3	Water	5	575	130	101.09	0	0	0
3	Water	5	575	140	101.09	0	0	0
3	Water	5	575	150	101.09	0	0	0
3	Water	6	580	0	110.234	0	0	0
3	Water	6	580	10	110.234	0	0	0
3	Water	6	580	20	110.234	0	0	0
3	Water	6	580	30	110.234	0.33	0.691042	1
3	Water	6	580	40	110.234	0	0	0
3	Water	6	580	50	110.234	0.066	0.404124	1
3	Water	6	580	60	110.234	0	0	0
3	Water	6	580	70	110.234	0	0	0
3	Water	6	580	80	110.234	0	0	0
3	Water	6	580	90	110.234	0	0	0
3	Water	6	580	100	110.234	0	0	0
3	Water	6	580	110	110.234	0	0	0
3	Water	6	580	120	110.234	0	0	0
3	Water	6	580	130	110.234	0	0	0
3	Water	6	580	140	110.234	0	0	0
3	Water	6	580	150	110.234	0	0	0
3	Water	7	580	0	110.234	0.132	0.509164	1
3	Water	7	580	10	110.234	0	0	0
3	Water	7	580	20	110.234	0	0	0
3	Water	7	580	30	110.234	0	0	0
3	Water	7	580	40	110.234	0	0	0
3	Water	7	580	50	110.234	0	0	0
3	Water	7	580	60	110.234	0	0	0
3	Water	7	580	70	110.234	0	0	0
3	Water	7	580	80	110.234	0	0	0
3	Water	7	580	90	110.234	0	0	0
3	Water	7	580	100	110.234	0	0	0
3	Water	7	580	110	110.234	0	0	0
3	Water	7	580	120	110.234	0	0	0
3	Water	7	580	130	110.234	0	0	0
3	Water	7	580	140	110.234	0	0	0
3	Water	7	580	150	110.234	0.66	0.870659	1
3	Water	8	570	0	3.81	1.518	1.14927	1
3	Water	8	570	10	3.81	6.402	1.85683	1
3	Water	8	570	20	3.81	0.396	0.734342	1
3	Water	8	570	30	3.81	0.198	0.582848	1
3	Water	8	570	40	3.81	0.264	0.641507	1
3	Water	8	570	50	3.81	0	0	0
3	Water	8	570	60	3.81	0	0	0
3	Water	8	570	70	3.81	0.066	0.404124	1
3	Water	8	570	80	3.81	0.132	0.509164	1
3	Water	8	570	90	3.81	4.62	1.66551	1
3	Water	8	570	100	3.81	0	0	0
3	Water	8	570	110	3.81	0	0	0
3	Water	8	570	120	3.81	0	0	0
3	Water	8	570	130	3.81	0.264	0.641507	1
3	Water	8	570	140	3.81	0.066	0.404124	1
3	Water	8	570	150	3.81	0.132	0.509164	1
3	Water	9	555	0	11.43	0	0	0
3	Water	9	555	10	11.43	0	0	0
3	Water	9	555	20	11.43	0	0	0
3	Water	9	555	30	11.43	0	0	0
3	Water	9	555	40	11.43	0	0	0
3	Water	9	555	50	11.43	0	0	0
3	Water	9	555	60	11.43	0	0	0
3	Water	9	555	70	11.43	0	0	0
3	Water	9	555	80	11.43	0	0	0
3	Water	9	555	90	11.43	0	0	0
3	Water	9	555	100	11.43	0	0	0
3	Water	9	555	110	11.43	0.132	0.509164	1
3	Water	9	555	120	11.43	0	0	0
3	Water	9	555	130	11.43	0	0	0
3	Water	9	555	140	11.43	0	0	0
3	Water	9	555	150	11.43	0	0	0
3	Water	10	550	0	101.09	0	0	0
3	Water	10	550	10	101.09	0	0	0
3	Water	10	550	20	101.09	0	0	0
3	Water	10	550	30	101.09	0	0	0
3	Water	10	550	40	101.09	0	0	0
3	Water	10	550	50	101.09	0	0	0
3	Water	10	550	60	101.09	0	0	0
3	Water	10	550	70	101.09	0	0	0
3	Water	10	550	80	101.09	0	0	0
3	Water	10	550	90	101.09	0	0	0
3	Water	10	550	100	101.09	0	0	0
3	Water	10	550	110	101.09	0	0	0
3	Water	10	550	120	101.09	0.726	0.898764	1
3	Water	10	550	130	101.09	0	0	0
3	Water	10	550	140	101.09	0.264	0.641507	1
3	Water	10	550	150	101.09	0	0	0
3	Water	11	550	0	101.09	0	0	0
3	Water	11	550	10	101.09	0.132	0.509164	1
3	Water	11	550	20	101.09	0	0	0
3	Water	11	550	30	101.09	0	0	0
3	Water	11	550	40	101.09	0	0	0
3	Water	11	550	50	101.09	0	0	0
3	Water	11	550	60	101.09	0	0	0
3	Water	11	550	70	101.09	0	0	0
3	Water	11	550	80	101.09	0	0	0
3	Water	11	550	90	101.09	0	0	0
3	Water	11	550	100	101.09	6.6	1.87578	1
3	Water	11	550	110	101.09	0	0	0
3	Water	11	550	120	101.09	0	0	0
3	Water	11	550	130	101.09	2.31	1.32192	1
3	Water	11	550	140	101.09	0	0	0
3	Water	11	550	150	101.09	7.59	1.96523	1
3	Water	12	530	0	67.308	0	0	0
3	Water	12	530	10	67.308	0.132	0.509164	1
3	Water	12	530	20	67.308	0	0	0
3	Water	12	530	30	67.308	0	0	0
3	Water	12	530	40	67.308	0	0	0
3	Water	12	530	50	67.308	0	0	0
3	Water	12	530	60	67.308	0	0	0
3	Water	12	530	70	67.308	5.94	1.81104	1
3	Water	12	530	80	67.308	6.6	1.87578	1
3	Water	12	530	90	67.308	4.092	1.59948	1
3	Water	12	530	100	67.308	0.132	0.509164	1
3	Water	12	530	110	67.308	0	0	0
3	Water	12	530	120	67.308	0.99	0.996655	1
3	Water	12	530	130	67.308	0	0	0
3	Water	12	530	140	67.308	0	0	0
3	Water	12	530	150	67.308	0	0	0
3	Water	13	530	0	101.09	0	0	0
3	Water	13	530	10	101.09	0.792	0.925213	1
3	Water	13	530	20	101.09	0	0	0
3	Water	13	530	30	101.09	0	0	0
3	Water	13	530	40	101.09	0	0	0
3	Water	13	530	50	101.09	0	0	0
3	Water	13	530	60	101.09	0	0	0
3	Water	13	530	70	101.09	0.066	0.404124	1
3	Water	13	530	80	101.09	0	0	0
3	Water	13	530	90	101.09	0	0	0
3	Water	13	530	100	101.09	0	0	0
3	Water	13	530	110	101.09	0	0	0
3	Water	13	530	120	101.09	0	0	0
3	Water	13	530	130	101.09	0	0	0
3	Water	13	530	140	101.09	0	0	0
3	Water	13	530	150	101.09	0	0	0
3	Water	14	520	0	3.81	0	0	0
3	Water	14	520	10	3.81	0	0	0
3	Water	14	520	20	3.81	0	0	0
3	Water	14	520	30	3.81	0	0	0
3	Water	14	520	40	3.81	0	0	0
3	Water	14	520	50	3.81	0	0	0
3	Water	14	520	60	3.81	0	0	0
3	Water	14	520	70	3.81	0	0	0
3	Water	14	520	80	3.81	0.924	0.973996	1
3	Water	14	520	90	3.81	0	0	0
3	Water	14	520	100	3.81	0	0	0
3	Water	14	520	110	3.81	0	0	0
3	Water	14	520	120	3.81	0	0	0
3	Water	14	520	130	3.81	0	0	0
3	Water	14	520	140	3.81	0	0	0
3	Water	14	520	150	3.81	0	0	0
3	Water	15	500	0	3.81	0	0	0
3	Water	15	500	10	3.81	0	0	0
3	Water	15	500	20	3.81	0	0	0
3	Water	15	500	30	3.81	0	0	0
3	Water	15	500	40	3.81	2.838	1.41581	1
3	Water	15	500	50	3.81	0	0	0
3	Water	15	500	60	3.81	0	0	0
3	Water	15	500	70	3.81	0	0	0
3	Water	15	500	80	3.81	0	0	0
3	Water	15	500	90	3.81	0	0	0
3	Water	15	500	100	3.81	0	0	0
3	Water	15	500	110	3.81	0	0	0
3	Water	15	500	120	3.81	0	0	0
3	Water	15	500	130	3.81	0	0	0
3	Water	15	500	140	3.81	0	0	0
3	Water	15	500	150	3.81	0	0	0
3	Water	16	460	0	100.836	0	0	0
3	Water	16	460	10	100.836	0	0	0
3	Water	16	460	20	100.836	0.33	0.691042	1
3	Water	16	460	30	100.836	0	0	0
3	Water	16	460	40	100.836	0	0	0
3	Water	16	460	50	100.836	0	0	0
3	Water	16	460	60	100.836	0	0	0
3	Water	16	460	70	100.836	0	0	0
3	Water	16	460	80	100.836	0	0	0
3	Water	16	460	90	100.836	0	0	0
3	Water	16	460	100	100.836	0	0	0
3	Water	16	460	110	100.836	0	0	0
3	Water	16	460	120	100.836	0	0	0
3	Water	16	460	130	100.836	0	0	0
3	Water	16	460	140	100.836	0	0	0
3	Water	16	460	150	100.836	0	0	0
3	Water	17	470	0	1.016	0	0	0
3	Water	17	470	10	1.016	0	0	0
3	Water	17	470	20	1.016	1.98	1.25571	1
3	Water	17	470	30	1.016	0	0	0
3	Water	17	470	40	1.016	0	0	0
3	Water	17	470	50	1.016	0	0	0
3	Water	17	470	60	1.016	3.234	1.47881	1
3	Water	17	470	70	1.016	0	0	0
3	Water	17	470	80	1.016	0	0	0
3	Water	17	470	90	1.016	0	0	0
3	Water	17	470	100	1.016	0	0	0
3	Water	17	470	110	1.016	0	0	0
3	Water	17	470	120	1.016	0.132	0.509164	1
3	Water	17	470	130	1.016	0	0	0
3	Water	17	470	140	1.016	1.188	1.0591	1
3	Water	17	470	150	1.016	6.534	1.8695	1
4	Matrix	-2	750	0	27.4	0	0	0
4	Matrix	-2	750	10	27.4	0	0	0
4	Matrix	-2	750	20	27.4	0	0	0
4	Matrix	-2	750	30	27.4	0	0	0
4	Matrix	-2	750	40	27.4	0	0	0
4	Matrix	-2	750	50	27.4	0	0	0
4	Matrix	-2	750	60	27.4	0	0	0
4	Matrix	-2	750	70	27.4	0	0	0
4	Matrix	-2	750	80	27.4	0	0	0
4	Matrix	-2	750	90	27.4	0	0	0
4	Matrix	-2	750	100	27.4	0	0	0
4	Matrix	-2	750	110	27.4	0	0	0
4	Matrix	-2	750	120	27.4	0	0	0
4	Matrix	-2	750	130	27.4	0	0	0
4	Matrix	-2	750	140	27.4	0	0	0
4	Matrix	-2	750	150	27.4	0	0	0
4	Matrix	-1	725	0	27.4	0	0	0
4	Matrix	-1	725	10	27.4	0	0	0
4	Matrix	-1	725	20	27.4	3.3	1.48881	1
4	Matrix	-1	725	30	27.4	0	0	0
4	Matrix	-1	725	40	27.4	0	0	0
4	Matrix	-1	725	50	27.4	0	0	0
4	Matrix	-1	725	60	27.4	0	0	0
4	Matrix	-1	725	70	27.4	0	0	0
4	Matrix	-1	725	80	27.4	9.9	2.14723	1
4	Matrix	-1	725	90	27.4	0	0	0
4	Matrix	-1	725	100	27.4	0	0	0
4	Matrix	-1	725	110	27.4	0	0	0
4	Matrix	-1	725	120	27.4	0	0	0
4	Matrix	-1	725	130	27.4	0	0	0
4	Matrix	-1	725	140	27.4	0	0	0
4	Matrix	-1	725	150	27.4	0.264	0.641507	1
4	Matrix	0	700	0	27.4	0	0	0
4	Matrix	0	700	10	27.4	0	0	0
4	Matrix	0	700	20	27.4	0.264	0.641507	1
4	Matrix	0	700	30	27.4	0	0	0
4	Matrix	0	700	40	27.4	0	0	0
4	Matrix	0	700	50	27.4	0.132	0.509164	1
4	Matrix	0	700	60	27.4	0.066	0.404124	1
4	Matrix	0	700	70	27.4	0	0	0
4	Matrix	0	700	80	27.4	0	0	0
4	Matrix	0	700	90	27.4	0.132	0.509164	1
4	Matrix	0	700	100	27.4	0.792	0.925213	1
4	Matrix	0	700	110	27.4	0	0	0
4	Matrix	0	700	120	27.4	3.3	1.48881	1
4	Matrix	0	700	130	27.4	0	0	0
4	Matrix	0	700	140	27.4	0	0	0
4	Matrix	0	700	150	27.4	0	0	0
4	Matrix	1	625	0	44.466	0	0	0
4	Matrix	1	625	10	44.466	0	0	0
4	Matrix	1	625	20	44.466	0	0	0
4	Matrix	1	625	30	44.466	0.132	0.509164	1
4	Matrix	1	625	40	44.466	0	0	0
4	Matrix	1	625	50	44.466	0	0	0
4	Matrix	1	625	60	44.466	0	0	0
4	Matrix	1	625	70	44.466	0	0	0
4	Matrix	1	625	80	44.466	0	0	0
4	Matrix	1	625	90	44.466	0	0	0
4	Matrix	1	625	100	44.466	0	0	0
4	Matrix	1	625	110	44.466	0	0	0
4	Matrix	1	625	120	44.466	0	0	0
4	Matrix	1	625	130	44.466	0	0	0
4	Matrix	1	625	140	44.466	0	0	0
4	Matrix	1	625	150	44.466	0	0	0
4	Matrix	2	625	0	47.008	0	0	0
4	Matrix	2	625	10	47.008	0	0	0
4	Matrix	2	625	20	47.008	0	0	0
4	Matrix	2	625	30	47.008	0	0	0
4	Matrix	2	625	40	47.008	0	0	0
4	Matrix	2	625	50	47.008	0	0	0
4	Matrix	2	625	60	47.008	0	0	0
4	Matrix	2	625	70	47.008	0	0	0
4	Matrix	2	625	80	47.008	0	0	0
4	Matrix	2	625	90	47.008	0	0	0
4	Matrix	2	625	100	47.008	0	0	0
4	Matrix	2	625	110	47.008	0.132	0.509164	1
4	Matrix	2	625	120	47.008	0	0	0
4	Matrix	2	625	130	47.008	0	0	0
4	Matrix	2	625	140	47.008	0	0	0
4	Matrix	2	625	150	47.008	0	0	0
4	Matrix	3	575	0	56.406	0	0	0
4	Matrix	3	575	10	56.406	0	0	0
4	Matrix	3	575	20	56.406	0	0	0
4	Matrix	3	575	30	56.406	0	0	0
4	Matrix	3	575	40	56.406	0	0	0
4	Matrix	3	575	50	56.406	0	0	0
4	Matrix	3	575	60	56.406	0	0	0
4	Matrix	3	575	70	56.406	0	0	0
4	Matrix	3	575	80	56.406	0	0	0
4	Matrix	3	575	90	56.406	0	0	0
4	Matrix	3	575	100	56.406	0	0	0
4	Matrix	3	575	110	56.406	0	0	0
4	Matrix	3	575	120	56.406	0	0	0
4	Matrix	3	575	130	56.406	0	0	0
4	Matrix	3	575	140	56.406	0	0	0
4	Matrix	3	575	150	56.406	0	0	0
4	Matrix	4	600	0	12.194	0	0	0
4	Matrix	4	600	10	12.194	0	0	0
4	Matrix	4	600	20	12.194	0	0	0
4	Matrix	4	600	30	12.194	0	0	0
4	Matrix	4	600	40	12.194	0	0	0
4	Matrix	4	600	50	12.194	0	0	0
4	Matrix	4	600	60	12.194	0	0	0
4	Matrix	4	600	70	12.194	0	0	0
4	Matrix	4	600	80	12.194	0	0	0
4	Matrix	4	600	90	12.194	0	0	0
4	Matrix	4	600	100	12.194	0	0	0
4	Matrix	4	600	110	12.194	2.046	1.26951	1
4	Matrix	4	600	120	12.194	0	0	0
4	Matrix	4	600	130	12.194	0	0	0
4	Matrix	4	600	140	12.194	0	0	0
4	Matrix	4	600	150	12.194	0	0	0
4	Matrix	5	575	0	44.466	0	0	0
4	Matrix	5	575	10	44.466	0	0	0
4	Matrix	5	575	20	44.466	0	0	0
4	Matrix	5	575	30	44.466	0	0	0
4	Matrix	5	575	40	44.466	0	0	0
4	Matrix	5	575	50	44.466	0	0	0
4	Matrix	5	575	60	44.466	0	0	0
4	Matrix	5	575	70	44.466	0	0	0
4	Matrix	5	575	80	44.466	0	0	0
4	Matrix	5	575	90	44.466	0	0	0
4	Matrix	5	575	100	44.466	0	0	0
4	Matrix	5	575	110	44.466	0	0	0
4	Matrix	5	575	120	44.466	0	0	0
4	Matrix	5	575	130	44.466	0	0	0
4	Matrix	5	575	140	44.466	0	0	0
4	Matrix	5	575	150	44.466	0	0	0
4	Matrix	6	580	0	44.466	0	0	0
4	Matrix	6	580	10	44.466	0	0	0
4	Matrix	6	580	20	44.466	0	0	0
4	Matrix	6	580	30	44.466	0	0	0
4	Matrix	6	580	40	44.466	0	0	0
4	Matrix	6	580	50	44.466	0	0	0
4	Matrix	6	580	60	44.466	0	0	0
4	Matrix	6	580	70	44.466	0	0	0
4	Matrix	6	580	80	44.466	0	0	0
4	Matrix	6	580	90	44.466	0	0	0
4	Matrix	6	580	100	44.466	0	0	0
4	Matrix	6	580	110	44.466	0.66	0.870659	1
4	Matrix	6	580	120	44.466	0	0	0
4	Matrix	6	580	130	44.466	0	0	0
4	Matrix	6	580	140	44.466	0	0	0
4	Matrix	6	580	150	44.466	0	0	0
4	Matrix	7	580	0	11.94	0	0	0
4	Matrix	7	580	10	11.94	0	0	0
4	Matrix	7	580	20	11.94	0	0	0
4	Matrix	7	580	30	11.94	0	0	0
4	Matrix	7	580	40	11.94	0.33	0.691042	1
4	Matrix	7	580	50	11.94	0	0	0
4	Matrix	7	580	60	11.94	0	0	0
4	Matrix	7	580	70	11.94	0	0	0
4	Matrix	7	580	80	11.94	0	0	0
4	Matrix	7	580	90	11.94	0	0	0
4	Matrix	7	580	100	11.94	0	0	0
4	Matrix	7	580	110	11.94	0	0	0
4	Matrix	7	580	120	11.94	0	0	0
4	Matrix	7	580	130	11.94	0	0	0
4	Matrix	7	580	140	11.94	0	0	0
4	Matrix	7	580	150	11.94	0	0	0
4	Matrix	8	570	0	44.466	0	0	0
4	Matrix	8	570	10	44.466	0	0	0
4	Matrix	8	570	20	44.466	0	0	0
4	Matrix	8	570	30	44.466	0	0	0
4	Matrix	8	570	40	44.466	0	0	0
4	Matrix	8	570	50	44.466	0	0	0
4	Matrix	8	570	60	44.466	0	0	0
4	Matrix	8	570	70	44.466	0	0	0
4	Matrix	8	570	80	44.466	0	0	0
4	Matrix	8	570	90	44.466	0	0	0
4	Matrix	8	570	100	44.466	0	0	0
4	Matrix	8	570	110	44.466	0	0	0
4	Matrix	8	570	120	44.466	0	0	0
4	Matrix	8	570	130	44.466	0	0	0
4	Matrix	8	570	140	44.466	0	0	0
4	Matrix	8	570	150	44.466	0	0	0
4	Matrix	9	555	0	27.194	0	0	0
4	Matrix	9	555	10	27.194	0	0	0
4	Matrix	9	555	20	27.194	0	0	0
4	Matrix	9	555	30	27.194	5.28	1.74132	1
4	Matrix	9	555	40	27.194	0	0	0
4	Matrix	9	555	50	27.194	0	0	0
4	Matrix	9	555	60	27.194	0	0	0
4	Matrix	9	555	70	27.194	0.132	0.509164	1
4	Matrix	9	555	80	27.194	0	0	0
4	Matrix	9	555	90	27.194	0	0	0
4	Matrix	9	555	100	27.194	0	0	0
4	Matrix	9	555	110	27.194	0	0	0
4	Matrix	9	555	120	27.194	0	0	0
4	Matrix	9	555	130	27.194	0.066	0.404124	1
4	Matrix	9	555	140	27.194	0	0	0
4	Matrix	9	555	150	27.194	0	0	0
4	Matrix	10	550	0	48.532	0	0	0
4	Matrix	10	550	10	48.532	0	0	0
4	Matrix	10	550	20	48.532	3.96	1.58209	1
4	Matrix	10	550	30	48.532	0	0	0
4	Matrix	10	550	40	48.532	0.66	0.870659	1
4	Matrix	10	550	50	48.532	0	0	0
4	Matrix	10	550	60	48.532	0	0	0
4	Matrix	10	550	70	48.532	0	0	0
4	Matrix	10	550	80	48.532	0	0	0
4	Matrix	10	550	90	48.532	3.168	1.46868	1
4	Matrix	10	550	100	48.532	0	0	0
4	Matrix	10	550	110	48.532	0	0	0
4	Matrix	10	550	120	48.532	0	0	0
4	Matrix	10	550	130	48.532	0	0	0
4	Matrix	10	550	140	48.532	0	0	0
4	Matrix	10	550	150	48.532	0	0	0
4	Matrix	11	550	0	44.466	0	0	0
4	Matrix	11	550	10	44.466	0	0	0
4	Matrix	11	550	20	44.466	0	0	0
4	Matrix	11	550	30	44.466	0	0	0
4	Matrix	11	550	40	44.466	0	0	0
4	Matrix	11	550	50	44.466	0	0	0
4	Matrix	11	550	60	44.466	0	0	0
4	Matrix	11	550	70	44.466	0	0	0
4	Matrix	11	550	80	44.466	0	0	0
4	Matrix	11	550	90	44.466	0	0	0
4	Matrix	11	550	100	44.466	0	0	0
4	Matrix	11	550	110	44.466	0	0	0
4	Matrix	11	550	120	44.466	0.198	0.582848	1
4	Matrix	11	550	130	44.466	0.792	0.925213	1
4	Matrix	11	550	140	44.466	3.036	1.448	1
4	Matrix	11	550	150	44.466	0	0	0
4	Matrix	12	530	0	36.338	0	0	0
4	Matrix	12	530	10	36.338	0	0	0
4	Matrix	12	530	20	36.338	0	0	0
4	Matrix	12	530	30	36.338	0	0	0
4	Matrix	12	530	40	36.338	0	0	0
4	Matrix	12	530	50	36.338	0	0	0
4	Matrix	12	530	60	36.338	0	0	0
4	Matrix	12	530	70	36.338	0	0	0
4	Matrix	12	530	80	36.338	0	0	0
4	Matrix	12	530	90	36.338	0	0	0
4	Matrix	12	530	100	36.338	0	0	0
4	Matrix	12	530	110	36.338	0	0	0
4	Matrix	12	530	120	36.338	0	0	0
4	Matrix	12	530	130	36.338	0	0	0
4	Matrix	12	530	140	36.338	0	0	0
4	Matrix	12	530	150	36.338	0	0	0
4	Matrix	13	530	0	12.194	0	0	0
4	Matrix	13	530	10	12.194	0	0	0
4	Matrix	13	530	20	12.194	0	0	0
4	Matrix	13	530	30	12.194	0	0	0
4	Matrix	13	530	40	12.194	0	0	0
4	Matrix	13	530	50	12.194	0	0	0
4	Matrix	13	530	60	12.194	0	0	0
4	Matrix	13	530	70	12.194	0	0	0
4	Matrix	13	530	80	12.194	0	0	0
4	Matrix	13	530	90	12.194	0.066	0.404124	1
4	Matrix	13	530	100	12.194	0	0	0
4	Matrix	13	530	110	12.194	0	0	0
4	Matrix	13	530	120	12.194	0	0	0
4	Matrix	13	530	130	12.194	0.33	0.691042	1
4	Matrix	13	530	140	12.194	0	0	0
4	Matrix	13	530	150	12.194	0.66	0.870659	1
4	Matrix	14	520	0	44.466	0.132	0.509164	1
4	Matrix	14	520	10	44.466	0	0	0
4	Matrix	14	520	20	44.466	0	0	0
4	Matrix	14	520	30	44.466	0	0	0
4	Matrix	14	520	40	44.466	0	0	0
4	Matrix	14	520	50	44.466	0	0	0
4	Matrix	14	520	60	44.466	0	0	0
4	Matrix	14	520	70	44.466	0	0	0
4	Matrix	14	520	80	44.466	0	0	0
4	Matrix	14	520	90	44.466	0	0	0
4	Matrix	14	520	100	44.466	0	0	0
4	Matrix	14	520	110	44.466	0	0	0
4	Matrix	14	520	120	44.466	0	0	0
4	Matrix	14	520	130	44.466	0	0	0
4	Matrix	14	520	140	44.466	0	0	0
4	Matrix	14	520	150	44.466	0	0	0
4	Matrix	15	500	0	29.226	5.94	1.81104	1
4	Matrix	15	500	10	29.226	0	0	0
4	Matrix	15	500	20	29.226	0	0	0
4	Matrix	15	500	30	29.226	0	0	0
4	Matrix	15	500	40	29.226	0	0	0
4	Matrix	15	500	50	29.226	0	0	0
4	Matrix	15	500	60	29.226	0	0	0
4	Matrix	15	500	70	29.226	0	0	0
4	Matrix	15	500	80	29.226	0	0	0
4	Matrix	15	500	90	29.226	0.33	0.691042	1
4	Matrix	15	500	100	29.226	0	0	0
4	Matrix	15	500	110	29.226	0	0	0
4	Matrix	15	500	120	29.226	0	0	0
4	Matrix	15	500	130	29.226	0	0	0
4	Matrix	15	500	140	29.226	0	0	0
4	Matrix	15	500	150	29.226	0	0	0
4	Matrix	16	460	0	44.466	5.94	1.81104	1
4	Matrix	16	460	10	44.466	0	0	0
4	Matrix	16	460	20	44.466	2.31	1.32192	1
4	Matrix	16	460	30	44.466	0	0	0
4	Matrix	16	460	40	44.466	0	0	0
4	Matrix	16	460	50	44.466	0	0	0
4	Matrix	16	460	60	44.466	0	0	0
4	Matrix	16	460	70	44.466	0	0	0
4	Matrix	16	460	80	44.466	0.528	0.808248	1
4	Matrix	16	460	90	44.466	3.564	1.52749	1
4	Matrix	16	460	100	44.466	0	0	0
4	Matrix	16	460	110	44.466	0	0	0
4	Matrix	16	460	120	44.466	0	0	0
4	Matrix	16	460	130	44.466	0	0	0
4	Matrix	16	460	140	44.466	0	0	0
4	Matrix	16	460	150	44.466	0.99	0.996655	1
4	Matrix	17	470	0	56.406	0	0	0
4	Matrix	17	470	10	56.406	0	0	0
4	Matrix	17	470	20	56.406	0	0	0
4	Matrix	17	470	30	56.406	0	0	0
4	Matrix	17	470	40	56.406	0	0	0
4	Matrix	17	470	50	56.406	0	0	0
4	Matrix	17	470	60	56.406	0	0	0
4	Matrix	17	470	70	56.406	2.244	1.3092	1
4	Matrix	17	470	80	56.406	0	0	0
4	Matrix	17	470	90	56.406	0	0	0
4	Matrix	17	470	100	56.406	0	0	0
4	Matrix	17	470	110	56.406	0	0	0
4	Matrix	17	470	120	56.406	0	0	0
4	Matrix	17	470	130	56.406	0	0	0
4	Matrix	17	470	140	56.406	0	0	0
4	Matrix	17	470	150	56.406	0.33	0.691042	1
4	Water	-2	750	0	27.4	0	0	0
4	Water	-2	750	10	27.4	0.33	0.691042	1
4	Water	-2	750	20	27.4	0	0	0
4	Water	-2	750	30	27.4	0	0	0
4	Water	-2	750	40	27.4	0	0	0
4	Water	-2	750	50	27.4	0	0	0
4	Water	-2	750	60	27.4	0	0	0
4	Water	-2	750	70	27.4	0	0	0
4	Water	-2	750	80	27.4	0	0	0
4	Water	-2	750	90	27.4	0	0	0
4	Water	-2	750	100	27.4	0	0	0
4	Water	-2	750	110	27.4	0	0	0
4	Water	-2	750	120	27.4	0	0	0
4	Water	-2	750	130	27.4	0	0	0
4	Water	-2	750	140	27.4	0	0	0
4	Water	-2	750	150	27.4	0	0	0
4	Water	-1	725	0	27.4	0	0	0
4	Water	-1	725	10	27.4	0	0	0
4	Water	-1	725	20	27.4	3.3	1.48881	1
4	Water	-1	725	30	27.4	3.3	1.48881	1
4	Water	-1	725	40	27.4	0	0	0
4	Water	-1	725	50	27.4	0	0	0
4	Water	-1	725	60	27.4	0	0	0
4	Water	-1	725	70	27.4	0	0	0
4	Water	-1	725	80	27.4	0	0	0
4	Water	-1	725	90	27.4	0	0	0
4	Water	-1	725	100	27.4	0	0	0
4	Water	-1	725	110	27.4	0	0	0
4	Water	-1	725	120	27.4	0	0	0
4	Water	-1	725	130	27.4	0	0	0
4	Water	-1	725	140	27.4	0	0	0
4	Water	-1	725	150	27.4	0	0	0
4	Water	0	700	0	27.4	0	0	0
4	Water	0	700	10	27.4	0	0	0
4	Water	0	700	20	27.4	0	0	0
4	Water	0	700	30	27.4	0	0	0
4	Water	0	700	40	27.4	0	0	0
4	Water	0	700	50	27.4	0	0	0
4	Water	0	700	60	27.4	0	0	0
4	Water	0	700	70	27.4	0.396	0.734342	1
4	Water	0	700	80	27.4	0	0	0
4	Water	0	700	90	27.4	0	0	0
4	Water	0	700	100	27.4	0	0	0
4	Water	0	700	110	27.4	0	0	0
4	Water	0	700	120	27.4	0	0	0
4	Water	0	700	130	27.4	0	0	0
4	Water	0	700	140	27.4	0	0	0
[truncated: 817 more rows]

## Sheet: Giraffe
Period	Treatment	Site	MAP	Distance	Rain30	Dung	Dung_cube_root	Binary
1	Matrix	3	575	0	0.508	0	0	0
[truncated: 2,815 more rows]

## Sheet: Eggs
Period	Treatment	Site	MAP	Distance	Rain30	Parasites	Parasites_cube_root	Binary
[truncated: 2,816 more rows]
