# Supplementary material for: Water sources aggregate parasites with increasing effects in more arid conditions
Source: Nat Commun. 2021 Dec 3;12:7066. doi: 10.1038/s41467-021-27352-y (PMC8642388; doi:10.1038/s41467-021-27352-y)
Supplement: Supplementary file 4 — Source Data [file 41467_2021_27352_MOESM4_ESM.zip › source_data_for_plots/figure_S9.xlsx]

## Sheet: Points
Location	Type	Site	Sample	Period	Eggs	Log_Eggs
Mpala	Water	1	0m Wet	Jan-17	4	1.60944
Mpala	Water	1	0m Dry	Jan-17	0	0
Mpala	Water	1	50m	Jan-17	0	0
Mpala	Matrix	1	1km	Jan-17	0	0
Mpala	Water	2	0m Wet	Jan-17	0	0
Mpala	Water	2	0m Dry	Jan-17	0	0
Mpala	Water	2	50m	Jan-17	0	0
Mpala	Water	2	1km	Jan-17	0	0
Mpala	Water	3	0m Wet	Jan-17	0	0
Mpala	Water	3	0m Dry	Jan-17	0	0
Mpala	Water	3	50m	Jan-17	0	0
Mpala	Water	3	1km	Jan-17	0	0
Mpala	Water	4	0m Wet	Jan-17	0	0
Mpala	Water	4	0m Dry	Jan-17	0	0
Mpala	Water	4	50m	Jan-17	0	0
Mpala	Water	4	1km	Jan-17	0	0
Mpala	Water	5	0m Wet	Jan-17	0	0
Mpala	Water	5	0m Dry	Jan-17	0	0
Mpala	Water	5	50m	Jan-17	0	0
Mpala	Water	5	1km	Jan-17	0	0
Mpala	Water	6	0m Wet	Jan-17	0	0
Mpala	Water	6	0m Dry	Jan-17	0	0
Mpala	Water	6	50m	Jan-17	0	0
Mpala	Matrix	6	1km	Jan-17	0	0
Mpala	Water	7	0m Wet	Jan-17	0	0
Mpala	Water	7	0m Dry	Jan-17	0	0
Mpala	Water	7	50m	Jan-17	0	0
Mpala	Matrix	7	1km	Jan-17	0	0
Mpala	Water	1	0m Dry	Jul-17	0	0
Mpala	Water	1	50m	Jul-17	0	0
Mpala	Water	1	0m Wet	Jul-17	0	0
Mpala	Matrix	1	1km	Jul-17	0	0
Mpala	Water	2	0m Dry	Jul-17	0	0
Mpala	Water	2	50m	Jul-17	0	0
Mpala	Water	2	0m Wet	Jul-17	13	2.63906
Mpala	Matrix	2	1km	Jul-17	1	0.693147
Mpala	Water	3	0m Dry	Jul-17	0	0
Mpala	Water	3	50m	Jul-17	0	0
Mpala	Water	3	0m Wet	Jul-17	37	3.63759
Mpala	Matrix	3	1km	Jul-17	2	1.09861
Mpala	Water	4	0m Dry	Jul-17	0	0
Mpala	Water	4	50m	Jul-17	0	0
Mpala	Water	4	0m Wet	Jul-17	0	0
Mpala	Matrix	4	1km	Jul-17	0	0
Mpala	Water	5	0m Dry	Jul-17	0	0
Mpala	Water	5	50m	Jul-17	0	0
Mpala	Water	5	0m Wet	Jul-17	0	0
Mpala	Matrix	5	1km	Jul-17	0	0
Mpala	Water	6	0m Dry	Jul-17	2	1.09861
Mpala	Water	6	50m	Jul-17	0	0
Mpala	Water	6	0m Wet	Jul-17	0	0
Mpala	Matrix	6	1km	Jul-17	0	0
Mpala	Water	7	0m Dry	Jul-17	0	0
Mpala	Water	7	50m	Jul-17	0	0
Mpala	Water	7	0m Wet	Jul-17	0	0
Mpala	Matrix	7	1km	Jul-17	1	0.693147
Mpala	Water	8	0m Dry	Jul-17	0	0
Mpala	Water	8	50m	Jul-17	0	0
Mpala	Water	8	0m Wet	Jul-17	59	4.09434
Mpala	Matrix	8	1km	Jul-17	0	0
Mpala	Water	9	0m Dry	Jul-17	0	0
Mpala	Water	9	50m	Jul-17	0	0
Mpala	Water	9	0m Wet	Jul-17	0	0
Mpala	Matrix	9	1km	Jul-17	0	0
Mpala	Water	10	0m Dry	Jul-17	0	0
Mpala	Water	10	50m	Jul-17	0	0
Mpala	Water	10	0m Wet	Jul-17	1	0.693147
Mpala	Matrix	10	1km	Jul-17	0	0
Mpala	Water	11	0m Dry	Jul-17	0	0
Mpala	Water	11	50m	Jul-17	0	0
Mpala	Water	11	0m Wet	Jul-17	4	1.60944
Mpala	Matrix	11	1km	Jul-17	1	0.693147
Mpala	Water	12	0m Dry	Jul-17	0	0
Mpala	Water	12	50m	Jul-17	0	0
Mpala	Water	12	0m Wet	Jul-17	0	0
Mpala	Matrix	12	1km	Jul-17	0	0
Mpala	Water	13	0m Dry	Jul-17	0	0
Mpala	Water	13	50m	Jul-17	0	0
Mpala	Water	13	0m Wet	Jul-17	5	1.79176
Mpala	Matrix	13	1km	Jul-17	0	0
Mpala	Water	14	0m Dry	Jul-17	0	0
Mpala	Water	14	50m	Jul-17	0	0
Mpala	Water	14	0m Wet	Jul-17	3	1.38629
Mpala	Matrix	14	1km	Jul-17	0	0
Mpala	Water	15	0m Dry	Jul-17	0	0
Mpala	Water	15	50m	Jul-17	0	0
Mpala	Water	15	0m Wet	Jul-17	2	1.09861
Mpala	Matrix	15	1km	Jul-17	0	0
Mpala	Water	16	0m Dry	Jul-17	0	0
Mpala	Water	16	50m	Jul-17	0	0
Mpala	Water	16	0m Wet	Jul-17	0	0
Mpala	Matrix	16	1km	Jul-17	1	0.693147
Mpala	Water	17	0m Dry	Jul-17	0	0
Mpala	Water	17	50m	Jul-17	0	0
Mpala	Water	17	0m Wet	Jul-17	5	1.79176
Mpala	Matrix	17	1km	Jul-17	0	0
Mpala	Water	1	0m Dry	Aug-18	1	0.693147
Mpala	Water	1	50m	Aug-18	0	0
Mpala	Water	1	0m Wet	Aug-18	492	6.20051
Mpala	Matrix	1	1km	Aug-18	0	0
Mpala	Water	2	0m Dry	Aug-18	1	0.693147
Mpala	Water	2	50m	Aug-18	0	0
Mpala	Water	2	0m Wet	Aug-18	64	4.17439
Mpala	Matrix	2	1km	Aug-18	0	0
Mpala	Water	3	0m Dry	Aug-18	0	0
Mpala	Water	3	50m	Aug-18	0	0
Mpala	Water	3	0m Wet	Aug-18	1	0.693147
Mpala	Matrix	3	1km	Aug-18	0	0
Mpala	Water	4	0m Dry	Aug-18	0	0
Mpala	Water	4	50m	Aug-18	0	0
Mpala	Water	4	0m Wet	Aug-18	11	2.48491
Mpala	Matrix	4	1km	Aug-18	0	0
Mpala	Water	5	0m Dry	Aug-18	16	2.83321
Mpala	Water	5	50m	Aug-18	0	0
Mpala	Water	5	0m Wet	Aug-18	0	0
Mpala	Matrix	5	1km	Aug-18	0	0
Mpala	Water	6	0m Dry	Aug-18	0	0
Mpala	Water	6	50m	Aug-18	0	0
Mpala	Water	6	0m Wet	Aug-18	13	2.63906
Mpala	Matrix	6	1km	Aug-18	0	0
Mpala	Water	7	0m Dry	Aug-18	6	1.94591
Mpala	Water	7	50m	Aug-18	0	0
Mpala	Water	7	0m Wet	Aug-18	0	0
Mpala	Matrix	7	1km	Aug-18	0	0
Mpala	Water	8	0m Dry	Aug-18	0	0
Mpala	Water	8	50m	Aug-18	0	0
Mpala	Water	8	0m Wet	Aug-18	431	6.06843
Mpala	Matrix	8	1km	Aug-18	0	0
Mpala	Water	9	0m Dry	Aug-18	0	0
Mpala	Water	9	50m	Aug-18	0	0
Mpala	Water	9	0m Wet	Aug-18	158	5.0689
Mpala	Matrix	9	1km	Aug-18	0	0
Mpala	Water	10	0m Dry	Aug-18	0	0
Mpala	Water	10	50m	Aug-18	0	0
Mpala	Water	10	0m Wet	Aug-18	12	2.56495
Mpala	Matrix	10	1km	Aug-18	0	0
Mpala	Water	11	0m Dry	Aug-18	0	0
Mpala	Water	11	50m	Aug-18	0	0
Mpala	Water	11	0m Wet	Aug-18	13	2.63906
Mpala	Matrix	11	1km	Aug-18	0	0
Mpala	Water	12	0m Dry	Aug-18	0	0
Mpala	Water	12	50m	Aug-18	0	0
Mpala	Water	12	0m Wet	Aug-18	247	5.51343
Mpala	Matrix	12	1km	Aug-18	0	0
Mpala	Water	13	0m Dry	Aug-18	0	0
Mpala	Water	13	50m	Aug-18	0	0
Mpala	Water	13	0m Wet	Aug-18	44	3.80666
Mpala	Matrix	13	1km	Aug-18	0	0
Mpala	Water	14	0m Dry	Aug-18	0	0
Mpala	Water	14	50m	Aug-18	0	0
Mpala	Water	14	0m Wet	Aug-18	136	4.91998
Mpala	Matrix	14	1km	Aug-18	0	0
Mpala	Water	15	0m Dry	Aug-18	0	0
Mpala	Water	15	50m	Aug-18	0	0
Mpala	Water	15	0m Wet	Aug-18	17	2.89037
Mpala	Matrix	15	1km	Aug-18	0	0
Mpala	Water	16	0m Dry	Aug-18	2	1.09861
Mpala	Water	16	50m	Aug-18	0	0
Mpala	Water	16	0m Wet	Aug-18	5	1.79176
Mpala	Matrix	16	1km	Aug-18	0	0
Mpala	Water	17	0m Dry	Aug-18	0	0
Mpala	Water	17	50m	Aug-18	0	0
Mpala	Water	17	0m Wet	Aug-18	19	2.99573
Mpala	Matrix	17	1km	Aug-18	0	0
Mpala	Water	1	0m Dry	Sep-16	0	0
Mpala	Water	1	50m	Sep-16	0	0
Mpala	Water	1	0m Wet	Sep-16	6	1.94591
Mpala	Water	2	0m Dry	Sep-16	0	0
Mpala	Water	2	50m	Sep-16	0	0
Mpala	Water	2	0m Wet	Sep-16	0	0
Mpala	Water	3	0m Dry	Sep-16	0	0
Mpala	Water	3	50m	Sep-16	1	0.693147
Mpala	Water	3	0m Wet	Sep-16	14	2.70805
Mpala	Water	4	0m Dry	Sep-16	0	0
Mpala	Water	4	50m	Sep-16	0	0
Mpala	Water	4	0m Wet	Sep-16	0	0
Mpala	Water	5	0m Dry	Sep-16	0	0
Mpala	Water	5	50m	Sep-16	0	0
Mpala	Water	5	0m Wet	Sep-16	2	1.09861
Mpala	Water	6	0m Dry	Sep-16	3	1.38629
Mpala	Water	6	50m	Sep-16	2	1.09861
Mpala	Water	6	0m Wet	Sep-16	3	1.38629
Mpala	Water	7	0m Dry	Sep-16	0	0
Mpala	Water	7	50m	Sep-16	0	0
Mpala	Water	7	0m Wet	Sep-16	7	2.07944
Mpala	Water	8	0m Dry	Sep-16	1	0.693147
Mpala	Water	8	50m	Sep-16	0	0
Mpala	Water	8	0m Wet	Sep-16	2	1.09861
Mpala	Water	9	0m Dry	Sep-16	0	0
Mpala	Water	9	50m	Sep-16	0	0
Mpala	Water	9	0m Wet	Sep-16	0	0
Mpala	Water	10	0m Dry	Sep-16	0	0
Mpala	Water	10	50m	Sep-16	0	0
Mpala	Water	10	0m Wet	Sep-16	0	0
Mpala	Water	11	0m Dry	Sep-16	6	1.94591
Mpala	Water	11	50m	Sep-16	0	0
Mpala	Water	11	0m Wet	Sep-16	5	1.79176
Mpala	Water	12	0m Dry	Sep-16	0	0
Mpala	Water	12	50m	Sep-16	0	0
Mpala	Water	12	0m Wet	Sep-16	17	2.89037
Mpala	Water	13	0m Dry	Sep-16	0	0
Mpala	Water	13	50m	Sep-16	0	0
Mpala	Water	13	0m Wet	Sep-16	4	1.60944
Mpala	Water	14	0m Dry	Sep-16	5	1.79176
Mpala	Water	14	50m	Sep-16	0	0
Mpala	Water	14	0m Wet	Sep-16	1	0.693147
Mpala	Water	15	0m Dry	Sep-16	0	0
Mpala	Water	15	50m	Sep-16	0	0
Mpala	Water	15	0m Wet	Sep-16	2	1.09861
Mpala	Water	16	0m Dry	Sep-16	3	1.38629
Mpala	Water	16	50m	Sep-16	0	0
Mpala	Water	16	0m Wet	Sep-16	14	2.70805
Mpala	Water	17	0m Dry	Sep-16	2	1.09861
Mpala	Water	17	50m	Sep-16	0	0
Mpala	Water	17	0m Wet	Sep-16	5	1.79176
Mpala	Matrix	6	1km	Sep-16	4	1.60944
Mpala	Matrix	1	1km	Sep-16	0	0
Mpala	Matrix	2	1km	Sep-16	0	0
Mpala	Matrix	3	1km	Sep-16	2	1.09861
Mpala	Matrix	4	1km	Sep-16	0	0
Mpala	Matrix	5	1km	Sep-16	0	0
Mpala	Matrix	7	1km	Sep-16	0	0
Mpala	Matrix	8	1km	Sep-16	0	0
Mpala	Matrix	9	1km	Sep-16	0	0
Mpala	Matrix	10	1km	Sep-16	0	0
Mpala	Matrix	11	1km	Sep-16	0	0
Mpala	Matrix	12	1km	Sep-16	0	0
Mpala	Matrix	13	1km	Sep-16	0	0
Mpala	Matrix	14	1km	Sep-16	0	0
Mpala	Matrix	15	1km	Sep-16	0	0
Mpala	Matrix	16	1km	Sep-16	0	0
Mpala	Matrix	17	1km	Sep-16	0	0
Ol Pejeta	Water	-2	50m	Oct-16	1	0.693147
Ol Pejeta	Water	-2	0m Dry	Oct-16	4	1.60944
Ol Pejeta	Matrix	-2	1km	Oct-16	0	0
Ol Pejeta	Water	-2	0m Wet	Oct-16	7	2.07944
Ol Pejeta	Water	0	0m Dry	Oct-16	0	0
Ol Pejeta	Water	0	50m	Oct-16	2	1.09861
Ol Pejeta	Water	0	0m Wet	Oct-16	14	2.70805
Ol Pejeta	Matrix	0	1km	Oct-16	2	1.09861
Ol Pejeta	Water	-1	0m Dry	Oct-16	3	1.38629
Ol Pejeta	Water	-1	0m Wet	Oct-16	30	3.43399
Ol Pejeta	Matrix	-1	1km	Oct-16	0	0

## Sheet: Bars
Sample	N	Log_Eggs	sd	se	ci
0m Wet	61	1.73646	1.69824	0.217438	0.434941
0m Dry	61	0.322302	0.656912	0.0841089	0.168243
50m	60	0.0597253	0.231457	0.029881	0.0597918
1km	61	0.125867	0.345605	0.0442502	0.0885135
